# Supplementary material for: Crystal structure of 8-hex­yloxy-2-[(Z)-2-(naph­thal­en-2-yl)ethen­yl]quinoline
Source: Acta Crystallogr E Crystallogr Commun. 2022 Jul 5;78(Pt 8):770–3. doi: 10.1107/S2056989022006740 (PMC9361378; doi:10.1107/S2056989022006740)
Supplement: Supplementary file 1 [file e-78-00770-sup1.cif]

##############################################################################
#                                                                            #
# This CIF contains the data in a paper accepted for publication in          #
# Acta Crystallographica Section E. It conforms to the requirements of       #
# Notes for Authors for Acta Crystallographica Section E, and has been       #
# peer reviewed under the auspices of the IUCr Commission on Journals.       #
#                                                                            #
# Full details of the Crystallographic Information File format               #
# are given in the paper "The Crystallographic Information File (CIF):       #
# a New Standard Archive File for Crystallography" by S. R. Hall, F. H.      #
# Allen and I. D. Brown [Acta Cryst. (1991), A47, 655-685].                  #
#                                                                            #
# The current version of the core CIF dictionary is obtainable from          #
# ftp://ftp.iucr.org/pub/cif_core.dic.                                       #
#                                                                            #
# Software is freely available for graphical display of the structure(s)     #
# in this CIF. For information consult the CIF software page                 #
# http://www.iucr.org/resources/cif/software.                                #
#                                                                            #
# This file may be used for bona fide research purposes within the           #
# scientific community so long as proper attribution is given to the journal # 
# article from which it was obtained.                                        #
#                                                                            #
##############################################################################
data_I
_audit_creation_method     'SHELXL-2018'
_journal_date_recd_electronic     2022-06-09
_journal_date_accepted     2022-06-30
_journal_name_full     'Acta Crystallographica, Section E'
_journal_year     2022
_journal_volume     78
_journal_issue      1
_journal_page_first     0
_journal_page_last     0
_journal_paper_category     GO
_journal_paper_doi     10.1107/S2056989022006740
_journal_coeditor_code     ZV2017
_publ_contact_author_name     Zhi
_publ_contact_author_address
;
State Key Laboratory of Crystal Materials
Shandong University
Jinan 250100
Shandong Province
;
_publ_contact_author_email     'lz@sdu.edu.cn'
_publ_contact_author_fax     '0086 531 88362135'
_publ_contact_author_phone     '0086 531 88362135'
_publ_section_title
;
Crystal structure of
8-hexyloxy-2-[(<i>Z</i>)-2-(naphthalen-2-yl)ethenyl]quinoline
;
loop_
    _publ_author_name
    _publ_author_footnote
    _publ_author_address
    'Liu, Xiaozhou' .
;
State Key Laboratory of Crystal Materials
Shandong University
Jinan 250100
Shandong Province
People's Republic of China
;
    'Wang, Lu' .
;
State Key Laboratory of Crystal Materials, Shandong University, Jinan 250100,
Shandong Province, People's Republic of China
;
    'Feng, Ying' .
;
State Key Laboratory of Crystal Materials
Shandong University
Jinan 250100
Shandong Province
People's Republic of China
;
    'Cui, Deliang' .
;
State Key Laboratory of Crystal Materials
Shandong University
Jinan 250100
Shandong Province
People's Republic of China
;
    'Liu, Zhi' .
;
State Key Laboratory of Crystal Materials
Shandong University
Jinan 250100
Shandong Province
People's Republic of China
;
_publ_section_synopsis
;
In the title molecule, C~27~H~27~NO, the naphthalene and quinoline groups are
both planar and subtend a dihedral angle of 15.47(7)\%. They are nearly
coplanar with the <i>cis</i>-vinyl bridge and the hexyloxy chain, which adopts
an all-<i>trans</i> conformation, resulting in transannular bifurcated
intramolecular C---H...N,O contact. The crystal structure features \g-packing
of the aromatic moieties, while the parallel packing of alkyl chains resembles
that of alkanes.
;
_chemical_name_systematic
;
8-Hexyloxy-2-[(<i>Z</i>)-2-(naphthalen-2-yl)ethenyl]quinoline
;
_chemical_name_common     ?
_chemical_formula_moiety     'C27 H27 N O'
_chemical_formula_sum     'C27 H27 N O'
_chemical_formula_iupac     'C27 H27 N O'
_chemical_formula_weight     381.49
_chemical_melting_point     ?
_space_group_crystal_system     monoclinic
_space_group_name_H-M_alt     'P 21/n'
_space_group_name_Hall     '-P 2yn'
loop_
    _symmetry_equiv_pos_as_xyz
    'x, y, z'
    '-x+1/2, y+1/2, -z+1/2'
    '-x, -y, -z'
    'x-1/2, -y-1/2, z-1/2'
_cell_length_a     14.416(3)
_cell_length_b     5.8569(10)
_cell_length_c     25.354(5)
_cell_angle_alpha     90.00
_cell_angle_beta     96.116(3)
_cell_angle_gamma     90.00
_cell_volume     2128.6(7)
_cell_formula_units_Z     4
_cell_measurement_reflns_used     2641
_cell_measurement_theta_min     2.68
_cell_measurement_theta_max     19.71
_cell_measurement_temperature     293(2)
_exptl_crystal_description     'block'
_exptl_crystal_colour     'light yellow'
_exptl_crystal_size_max     0.200
_exptl_crystal_size_mid     0.193
_exptl_crystal_size_min     0.128
_exptl_crystal_density_diffrn     1.190
_exptl_crystal_density_meas     ?
_exptl_crystal_density_method     'not measured'
_exptl_crystal_F_000     816
_exptl_absorpt_coefficient_mu     0.071
_exptl_absorpt_correction_type     multi-scan
_exptl_absorpt_process_details
;
(SADABS; Bruker, 2017)
;
_exptl_absorpt_correction_T_min     0.6670
_exptl_absorpt_correction_T_max     0.7456
_exptl_special_details     ?
_diffrn_ambient_temperature     293(2)
_diffrn_radiation_type     MoK\a
_diffrn_radiation_wavelength     0.71073
_diffrn_radiation_source     'fine-focus sealed tube'
_diffrn_radiation_monochromator     graphite
_diffrn_measurement_device_type     'Bruker APEXIII CCD'
_diffrn_measurement_method     '\f and \w scans'
_diffrn_detector_area_resol_mean     ?
_diffrn_reflns_number     23828
_diffrn_reflns_av_R_equivalents     0.0408
_diffrn_reflns_av_sigmaI/netI     0.0451
_diffrn_reflns_theta_min     1.558
_diffrn_reflns_theta_max     27.443
_diffrn_reflns_theta_full     27.443
_diffrn_measured_fraction_theta_max     0.994
_diffrn_measured_fraction_theta_full     0.994
_diffrn_reflns_limit_h_min     -18
_diffrn_reflns_limit_h_max     18
_diffrn_reflns_limit_k_min     -7
_diffrn_reflns_limit_k_max     7
_diffrn_reflns_limit_l_min     -32
_diffrn_reflns_limit_l_max     32
_diffrn_standards_number     0
_diffrn_standards_interval_count     ?
_diffrn_standards_interval_time     ?
_diffrn_standards_decay_%     ?
_refine_special_details
;
 Refinement of F^2^ against ALL reflections.  The weighted R-factor wR and
 goodness of fit S are based on F^2^, conventional R-factors R are based
 on F, with F set to zero for negative F^2^. The threshold expression of
 F^2^ > 2sigma(F^2^) is used only for calculating R-factors(gt) etc. and is
 not relevant to the choice of reflections for refinement.  R-factors based
 on F^2^ are statistically about twice as large as those based on F, and R-
 factors based on ALL data will be even larger.
;
_reflns_number_total     4844
_reflns_number_gt     2314
_reflns_threshold_expression     'I > 2\s(I)'
_refine_ls_structure_factor_coef     Fsqd
_refine_ls_matrix_type     full
_refine_ls_R_factor_all     0.1086
_refine_ls_R_factor_gt     0.0445
_refine_ls_wR_factor_gt     0.1142
_refine_ls_wR_factor_ref     0.1404
_refine_ls_goodness_of_fit_ref     1.000
_refine_ls_restrained_S_all     1.000
_refine_ls_number_reflns     4844
_refine_ls_number_parameters     268
_refine_ls_number_restraints     0
_refine_ls_hydrogen_treatment     mixed
_refine_ls_weighting_scheme     calc
_refine_ls_weighting_details
              'w=1/[\s^2^(Fo^2^)+(0.0588P)^2^+0.0643P] where P=(Fo^2^+2Fc^2^)/3'
_atom_sites_solution_hydrogens     geom
_atom_sites_solution_primary     dual
_atom_sites_solution_secondary     difmap
_refine_ls_shift/su_max     0.001
_refine_ls_shift/su_mean     0.000
_refine_diff_density_max     0.117
_refine_diff_density_min     -0.111
_refine_ls_extinction_method
;
SHELXL-2018/3 (Sheldrick, 2015b)
;
_refine_ls_extinction_coef     0.0047(10)
_refine_ls_extinction_expression
                                  'Fc^*^=kFc[1+0.001xFc^2^\l^3^/sin(2\q)]^-1/4^'
loop_
    _atom_type_symbol
    _atom_type_description
    _atom_type_scat_dispersion_real
    _atom_type_scat_dispersion_imag
    _atom_type_scat_source
    'C' 'C' 0.0033 0.0016
                         'International Tables Vol C Tables 4.2.6.8 and 6.1.1.4'
    'H' 'H' 0.0000 0.0000
                         'International Tables Vol C Tables 4.2.6.8 and 6.1.1.4'
    'N' 'N' 0.0061 0.0033
                         'International Tables Vol C Tables 4.2.6.8 and 6.1.1.4'
    'O' 'O' 0.0106 0.0060
                         'International Tables Vol C Tables 4.2.6.8 and 6.1.1.4'
_computing_data_collection
;
APEX3 (Bruker, 2017)
;
_computing_cell_refinement
;
SAINT (Bruker, 2017)
;
_computing_data_reduction
;
SAINT (Bruker, 2017)
;
_computing_structure_solution
;
<i>SHELXT2014/4</i> (Sheldrick, 2015a)
;
_computing_structure_refinement
;
<i>SHELXL2018/3</i> (Sheldrick, 2015b)
;
_computing_molecular_graphics
;
ORTEP-3 for Windows (Farrugia, 2012)
;
_computing_publication_material
;
PLATON (Spek, 2020)
;
loop_
    _atom_site_type_symbol
    _atom_site_label
    _atom_site_fract_x
    _atom_site_fract_y
    _atom_site_fract_z
    _atom_site_U_iso_or_equiv
    _atom_site_adp_type
    _atom_site_calc_flag
    _atom_site_occupancy
    _atom_site_disorder_assembly
    _atom_site_disorder_group
    O O1 0.66156(7) 0.62694(18) 0.57990(4) 0.0757(3) Uani d 1 . .
    N N1 0.75177(10) 0.9822(2) 0.62699(6) 0.0781(4) Uani d 1 . .
    C C1 0.22807(16) -0.0537(4) 0.58497(10) 0.1328(8) Uani d 1 . .
    H H1A 0.237845 -0.066613 0.622896 0.199 Uiso calc 1 . .
    H H1B 0.196935 -0.188067 0.570409 0.199 Uiso calc 1 . .
    H H1C 0.190330 0.078059 0.575470 0.199 Uiso calc 1 . .
    C C2 0.31962(13) -0.0297(3) 0.56346(8) 0.0949(6) Uani d 1 . .
    H H2A 0.308734 -0.016894 0.525157 0.114 Uiso calc 1 . .
    H H2B 0.355594 -0.167615 0.571548 0.114 Uiso calc 1 . .
    C C3 0.37715(11) 0.1737(3) 0.58472(7) 0.0776(5) Uani d 1 . .
    H H3A 0.341148 0.311844 0.576951 0.093 Uiso calc 1 . .
    H H3B 0.388916 0.160265 0.622982 0.093 Uiso calc 1 . .
    C C4 0.46867(11) 0.1963(2) 0.56210(6) 0.0700(4) Uani d 1 . .
    H H4A 0.457115 0.204372 0.523752 0.084 Uiso calc 1 . .
    H H4B 0.505672 0.060613 0.570984 0.084 Uiso calc 1 . .
    C C5 0.52431(10) 0.4048(3) 0.58210(6) 0.0672(4) Uani d 1 . .
    H H5A 0.487190 0.540674 0.573657 0.081 Uiso calc 1 . .
    H H5B 0.536989 0.395793 0.620387 0.081 Uiso calc 1 . .
    C C6 0.61429(10) 0.4259(3) 0.55851(6) 0.0700(4) Uani d 1 . .
    H H6A 0.652577 0.292010 0.567038 0.084 Uiso calc 1 . .
    H H6B 0.602656 0.437927 0.520220 0.084 Uiso calc 1 . .
    C C7 0.74858(12) 0.6676(3) 0.56615(7) 0.0764(5) Uani d 1 . .
    C C8 0.79621(12) 0.8568(3) 0.59206(7) 0.0771(5) Uani d 1 . .
    C C9 0.79590(14) 1.1602(3) 0.65059(8) 0.0875(6) Uani d 1 . .
    C C16 0.75188(17) 1.3102(3) 0.68707(9) 0.0982(7) Uani d 1 . .
    H H16 0.785723 1.444059 0.693853 0.118 Uiso calc 1 . .
    C C17 0.67630(17) 1.3052(3) 0.71303(8) 0.0955(6) Uani d 1 . .
    H H17 0.671267 1.437542 0.732806 0.115 Uiso calc 1 . .
    C C18 0.59923(13) 1.1490(3) 0.71893(7) 0.0795(5) Uani d 1 . .
    C C19 0.53998(16) 1.2047(3) 0.75602(8) 0.0898(6) Uani d 1 . .
    H H19 0.549977 1.340765 0.774655 0.108 Uiso calc 1 . .
    C C20 0.46487(15) 1.0652(3) 0.76708(7) 0.0852(5) Uani d 1 . .
    C C25 0.44875(13) 0.8617(3) 0.73757(7) 0.0781(5) Uani d 1 . .
    C C24 0.37471(15) 0.7199(3) 0.74859(8) 0.0943(6) Uani d 1 . .
    H H24 0.362938 0.586709 0.729063 0.113 Uiso calc 1 . .
    C C23 0.32015(16) 0.7732(4) 0.78701(9) 0.1080(7) Uani d 1 . .
    H H23 0.271208 0.677419 0.793551 0.130 Uiso calc 1 . .
    C C10 0.88783(17) 1.2183(4) 0.64027(10) 0.1111(8) Uani d 1 . .
    H H10 0.917581 1.343370 0.657155 0.133 Uiso calc 1 . .
    C C11 0.93200(16) 1.0934(5) 0.60626(12) 0.1162(8) Uani d 1 . .
    H H11 0.992619 1.131267 0.600205 0.139 Uiso calc 1 . .
    C C12 0.88748(14) 0.9054(4) 0.57959(9) 0.0966(6) Uani d 1 . .
    C C13 0.92800(16) 0.7724(5) 0.54240(12) 0.1219(8) Uani d 1 . .
    H H13 0.987830 0.805954 0.534141 0.146 Uiso calc 1 . .
    C C14 0.88038(17) 0.5945(5) 0.51830(10) 0.1216(8) Uani d 1 . .
    H H14 0.907909 0.506682 0.493677 0.146 Uiso calc 1 . .
    C C15 0.79016(13) 0.5420(3) 0.53017(8) 0.0948(6) Uani d 1 . .
    H H15 0.758316 0.419785 0.513260 0.114 Uiso calc 1 . .
    C C21 0.40711(18) 1.1152(4) 0.80704(9) 0.1059(7) Uani d 1 . .
    H H21 0.417029 1.248223 0.826883 0.127 Uiso calc 1 . .
    C C22 0.33727(18) 0.9717(5) 0.81684(9) 0.1175(7) Uani d 1 . .
    H H22 0.300382 1.005901 0.843723 0.141 Uiso calc 1 . .
    C C26 0.50926(13) 0.8091(3) 0.69930(7) 0.0820(5) Uani d 1 . .
    H H26 0.498761 0.675917 0.679590 0.098 Uiso calc 1 . .
    C C27 0.58201(15) 0.9433(3) 0.68985(8) 0.0783(5) Uani d 1 . .
    H H27 0.6259(11) 0.906(3) 0.6655(6) 0.078(5) Uiso d 1 . .
loop_
    _atom_site_aniso_label
    _atom_site_aniso_U_11
    _atom_site_aniso_U_22
    _atom_site_aniso_U_33
    _atom_site_aniso_U_12
    _atom_site_aniso_U_13
    _atom_site_aniso_U_23
    O1 0.0716(7) 0.0719(7) 0.0811(7) -0.0082(6) -0.0033(6) -0.0069(6)
    N1 0.0824(10) 0.0672(9) 0.0775(9) -0.0120(8) -0.0253(8) 0.0134(8)
    C1 0.1192(17) 0.1313(19) 0.153(2) -0.0422(15) 0.0367(15) -0.0115(16)
    C2 0.0978(14) 0.0809(12) 0.1056(15) -0.0184(11) 0.0093(11) -0.0081(11)
    C3 0.0849(12) 0.0691(11) 0.0775(11) -0.0055(9) 0.0029(9) -0.0039(9)
    C4 0.0801(11) 0.0598(10) 0.0680(10) -0.0002(8) -0.0028(8) -0.0060(8)
    C5 0.0724(10) 0.0637(10) 0.0628(9) 0.0000(8) -0.0062(8) -0.0066(8)
    C6 0.0739(11) 0.0623(10) 0.0699(10) 0.0014(8) -0.0101(8) -0.0044(8)
    C7 0.0658(11) 0.0789(12) 0.0820(12) 0.0020(10) -0.0041(9) 0.0127(10)
    C8 0.0677(11) 0.0755(12) 0.0823(12) -0.0057(10) -0.0185(9) 0.0214(10)
    C9 0.0927(14) 0.0760(13) 0.0842(13) -0.0220(11) -0.0344(10) 0.0202(11)
    C16 0.1201(17) 0.0702(13) 0.0933(15) -0.0284(13) -0.0399(13) 0.0032(12)
    C17 0.1251(17) 0.0646(12) 0.0876(14) -0.0103(12) -0.0314(13) -0.0030(10)
    C18 0.1019(13) 0.0532(10) 0.0750(12) 0.0031(10) -0.0297(10) 0.0013(9)
    C19 0.1233(16) 0.0561(11) 0.0825(13) 0.0169(12) -0.0246(12) -0.0110(10)
    C20 0.1076(15) 0.0621(11) 0.0804(12) 0.0226(11) -0.0151(11) -0.0041(10)
    C25 0.0958(13) 0.0607(11) 0.0734(11) 0.0165(10) -0.0107(10) -0.0039(9)
    C24 0.1070(15) 0.0751(13) 0.0999(15) 0.0079(12) 0.0072(12) -0.0066(11)
    C23 0.1192(17) 0.0947(15) 0.1114(17) 0.0172(13) 0.0181(14) -0.0045(13)
    C10 0.1001(17) 0.1007(17) 0.1222(19) -0.0364(14) -0.0362(14) 0.0227(14)
    C11 0.0784(14) 0.119(2) 0.144(2) -0.0257(14) -0.0191(14) 0.0392(17)
    C12 0.0756(13) 0.0937(15) 0.1155(16) -0.0120(12) -0.0124(12) 0.0281(13)
    C13 0.0795(15) 0.130(2) 0.158(2) -0.0036(15) 0.0198(15) 0.0251(18)
    C14 0.0943(16) 0.125(2) 0.149(2) 0.0034(15) 0.0317(15) 0.0036(17)
    C15 0.0820(14) 0.0948(14) 0.1071(15) 0.0011(11) 0.0069(11) 0.0023(12)
    C21 0.1363(19) 0.0830(14) 0.0953(15) 0.0325(14) -0.0017(14) -0.0196(12)
    C22 0.136(2) 0.1138(19) 0.1052(17) 0.0295(16) 0.0217(14) -0.0059(15)
    C26 0.1007(13) 0.0613(11) 0.0811(12) -0.0008(10) -0.0045(10) -0.0134(9)
    C27 0.0940(14) 0.0608(11) 0.0761(12) -0.0013(10) -0.0101(10) -0.0066(9)
_geom_special_details
;
 All esds (except the esd in the dihedral angle between two l.s. planes)
 are estimated using the full covariance matrix.  The cell esds are taken
 into account individually in the estimation of esds in distances, angles
 and torsion angles; correlations between esds in cell parameters are only
 used when they are defined by crystal symmetry.  An approximate (isotropic)
 treatment of cell esds is used for estimating esds involving l.s. planes.
;
loop_
    _geom_bond_atom_site_label_1
    _geom_bond_atom_site_label_2
    _geom_bond_site_symmetry_2
    _geom_bond_distance
    _geom_bond_publ_flag
    O1 C6 . 1.4374(17) ?
    O1 C7 . 1.3582(19) ?
    N1 C8 . 1.362(2) ?
    N1 C9 . 1.330(2) ?
    C1 H1A . 0.9600 ?
    C1 H1B . 0.9600 ?
    C1 H1C . 0.9600 ?
    C1 C2 . 1.487(3) ?
    C2 H2A . 0.9700 ?
    C2 H2B . 0.9700 ?
    C2 C3 . 1.517(2) ?
    C3 H3A . 0.9700 ?
    C3 H3B . 0.9700 ?
    C3 C4 . 1.500(2) ?
    C4 H4A . 0.9700 ?
    C4 H4B . 0.9700 ?
    C4 C5 . 1.518(2) ?
    C5 H5A . 0.9700 ?
    C5 H5B . 0.9700 ?
    C5 C6 . 1.490(2) ?
    C6 H6A . 0.9700 ?
    C6 H6B . 0.9700 ?
    C7 C8 . 1.427(2) ?
    C7 C15 . 1.360(2) ?
    C8 C12 . 1.415(3) ?
    C9 C16 . 1.468(3) ?
    C9 C10 . 1.419(3) ?
    C16 H16 . 0.9300 ?
    C16 C17 . 1.332(3) ?
    C17 H17 . 0.9300 ?
    C17 C18 . 1.459(3) ?
    C18 C19 . 1.375(2) ?
    C18 C27 . 1.420(2) ?
    C19 H19 . 0.9300 ?
    C19 C20 . 1.408(3) ?
    C20 C25 . 1.413(2) ?
    C20 C21 . 1.409(3) ?
    C25 C24 . 1.404(2) ?
    C25 C26 . 1.406(2) ?
    C24 H24 . 0.9300 ?
    C24 C23 . 1.352(3) ?
    C23 H23 . 0.9300 ?
    C23 C22 . 1.395(3) ?
    C10 H10 . 0.9300 ?
    C10 C11 . 1.342(3) ?
    C11 H11 . 0.9300 ?
    C11 C12 . 1.411(3) ?
    C12 C13 . 1.398(3) ?
    C13 H13 . 0.9300 ?
    C13 C14 . 1.357(3) ?
    C14 H14 . 0.9300 ?
    C14 C15 . 1.400(3) ?
    C15 H15 . 0.9300 ?
    C21 H21 . 0.9300 ?
    C21 C22 . 1.355(3) ?
    C22 H22 . 0.9300 ?
    C26 H26 . 0.9300 ?
    C26 C27 . 1.352(2) ?
    C27 H27 . 0.955(16) ?
loop_
    _geom_angle_atom_site_label_1
    _geom_angle_atom_site_label_2
    _geom_angle_atom_site_label_3
    _geom_angle_site_symmetry_1
    _geom_angle_site_symmetry_3
    _geom_angle
    _geom_angle_publ_flag
    C7 O1 C6 . . 117.42(13) ?
    C9 N1 C8 . . 118.67(17) ?
    H1A C1 H1B . . 109.5 ?
    H1A C1 H1C . . 109.5 ?
    H1B C1 H1C . . 109.5 ?
    C2 C1 H1A . . 109.5 ?
    C2 C1 H1B . . 109.5 ?
    C2 C1 H1C . . 109.5 ?
    C1 C2 H2A . . 108.6 ?
    C1 C2 H2B . . 108.6 ?
    C1 C2 C3 . . 114.63(16) ?
    H2A C2 H2B . . 107.6 ?
    C3 C2 H2A . . 108.6 ?
    C3 C2 H2B . . 108.6 ?
    C2 C3 H3A . . 108.8 ?
    C2 C3 H3B . . 108.8 ?
    H3A C3 H3B . . 107.7 ?
    C4 C3 C2 . . 113.78(14) ?
    C4 C3 H3A . . 108.8 ?
    C4 C3 H3B . . 108.8 ?
    C3 C4 H4A . . 108.9 ?
    C3 C4 H4B . . 108.9 ?
    C3 C4 C5 . . 113.47(13) ?
    H4A C4 H4B . . 107.7 ?
    C5 C4 H4A . . 108.9 ?
    C5 C4 H4B . . 108.9 ?
    C4 C5 H5A . . 109.1 ?
    C4 C5 H5B . . 109.1 ?
    H5A C5 H5B . . 107.8 ?
    C6 C5 C4 . . 112.59(13) ?
    C6 C5 H5A . . 109.1 ?
    C6 C5 H5B . . 109.1 ?
    O1 C6 C5 . . 108.33(12) ?
    O1 C6 H6A . . 110.0 ?
    O1 C6 H6B . . 110.0 ?
    C5 C6 H6A . . 110.0 ?
    C5 C6 H6B . . 110.0 ?
    H6A C6 H6B . . 108.4 ?
    O1 C7 C8 . . 115.49(17) ?
    O1 C7 C15 . . 124.23(17) ?
    C15 C7 C8 . . 120.28(18) ?
    N1 C8 C7 . . 118.79(16) ?
    N1 C8 C12 . . 123.38(19) ?
    C12 C8 C7 . . 117.8(2) ?
    N1 C9 C16 . . 122.30(18) ?
    N1 C9 C10 . . 121.1(2) ?
    C10 C9 C16 . . 116.6(2) ?
    C9 C16 H16 . . 111.6 ?
    C17 C16 C9 . . 136.87(19) ?
    C17 C16 H16 . . 111.6 ?
    C16 C17 H17 . . 111.3 ?
    C16 C17 C18 . . 137.4(2) ?
    C18 C17 H17 . . 111.3 ?
    C19 C18 C17 . . 117.15(18) ?
    C19 C18 C27 . . 117.99(19) ?
    C27 C18 C17 . . 124.9(2) ?
    C18 C19 H19 . . 118.5 ?
    C18 C19 C20 . . 123.04(17) ?
    C20 C19 H19 . . 118.5 ?
    C19 C20 C25 . . 118.06(19) ?
    C19 C20 C21 . . 123.2(2) ?
    C21 C20 C25 . . 118.7(2) ?
    C24 C25 C20 . . 118.62(19) ?
    C24 C25 C26 . . 123.26(17) ?
    C26 C25 C20 . . 118.10(19) ?
    C25 C24 H24 . . 119.3 ?
    C23 C24 C25 . . 121.3(2) ?
    C23 C24 H24 . . 119.3 ?
    C24 C23 H23 . . 120.0 ?
    C24 C23 C22 . . 120.0(2) ?
    C22 C23 H23 . . 120.0 ?
    C9 C10 H10 . . 119.9 ?
    C11 C10 C9 . . 120.3(2) ?
    C11 C10 H10 . . 119.9 ?
    C10 C11 H11 . . 119.6 ?
    C10 C11 C12 . . 120.7(2) ?
    C12 C11 H11 . . 119.6 ?
    C11 C12 C8 . . 115.9(2) ?
    C13 C12 C8 . . 120.3(2) ?
    C13 C12 C11 . . 123.8(2) ?
    C12 C13 H13 . . 119.9 ?
    C14 C13 C12 . . 120.2(2) ?
    C14 C13 H13 . . 119.9 ?
    C13 C14 H14 . . 119.7 ?
    C13 C14 C15 . . 120.6(2) ?
    C15 C14 H14 . . 119.7 ?
    C7 C15 C14 . . 120.8(2) ?
    C7 C15 H15 . . 119.6 ?
    C14 C15 H15 . . 119.6 ?
    C20 C21 H21 . . 119.7 ?
    C22 C21 C20 . . 120.7(2) ?
    C22 C21 H21 . . 119.7 ?
    C23 C22 H22 . . 119.7 ?
    C21 C22 C23 . . 120.7(2) ?
    C21 C22 H22 . . 119.7 ?
    C25 C26 H26 . . 118.5 ?
    C27 C26 C25 . . 123.01(17) ?
    C27 C26 H26 . . 118.5 ?
    C18 C27 H27 . . 115.8(10) ?
    C26 C27 C18 . . 119.8(2) ?
    C26 C27 H27 . . 124.3(10) ?
loop_
    _geom_torsion_atom_site_label_1
    _geom_torsion_atom_site_label_2
    _geom_torsion_atom_site_label_3
    _geom_torsion_atom_site_label_4
    _geom_torsion_site_symmetry_1
    _geom_torsion_site_symmetry_2
    _geom_torsion_site_symmetry_3
    _geom_torsion_site_symmetry_4
    _geom_torsion
    _geom_torsion_publ_flag
    O1 C7 C8 N1 . . . . -1.1(2) ?
    O1 C7 C8 C12 . . . . 179.39(14) ?
    O1 C7 C15 C14 . . . . -179.77(16) ?
    N1 C8 C12 C11 . . . . 0.8(2) ?
    N1 C8 C12 C13 . . . . -178.52(17) ?
    N1 C9 C16 C17 . . . . 13.5(3) ?
    N1 C9 C10 C11 . . . . 0.0(3) ?
    C1 C2 C3 C4 . . . . -179.36(17) ?
    C2 C3 C4 C5 . . . . 177.97(13) ?
    C3 C4 C5 C6 . . . . -179.12(13) ?
    C4 C5 C6 O1 . . . . -179.87(11) ?
    C6 O1 C7 C8 . . . . -174.45(12) ?
    C6 O1 C7 C15 . . . . 5.9(2) ?
    C7 O1 C6 C5 . . . . 175.35(12) ?
    C7 C8 C12 C11 . . . . -179.80(15) ?
    C7 C8 C12 C13 . . . . 0.9(3) ?
    C8 N1 C9 C16 . . . . 177.45(15) ?
    C8 N1 C9 C10 . . . . -0.7(2) ?
    C8 C7 C15 C14 . . . . 0.6(3) ?
    C8 C12 C13 C14 . . . . -0.5(3) ?
    C9 N1 C8 C7 . . . . -179.17(13) ?
    C9 N1 C8 C12 . . . . 0.3(2) ?
    C9 C16 C17 C18 . . . . 0.6(4) ?
    C9 C10 C11 C12 . . . . 1.1(3) ?
    C16 C9 C10 C11 . . . . -178.2(2) ?
    C16 C17 C18 C19 . . . . 172.5(2) ?
    C16 C17 C18 C27 . . . . -6.5(3) ?
    C17 C18 C19 C20 . . . . -177.69(15) ?
    C17 C18 C27 C26 . . . . 178.78(16) ?
    C18 C19 C20 C25 . . . . -1.6(2) ?
    C18 C19 C20 C21 . . . . 176.41(16) ?
    C19 C18 C27 C26 . . . . -0.2(2) ?
    C19 C20 C25 C24 . . . . 179.35(15) ?
    C19 C20 C25 C26 . . . . 0.7(2) ?
    C19 C20 C21 C22 . . . . -178.30(18) ?
    C20 C25 C24 C23 . . . . -0.9(3) ?
    C20 C25 C26 C27 . . . . 0.4(2) ?
    C20 C21 C22 C23 . . . . -1.0(3) ?
    C25 C20 C21 C22 . . . . -0.3(3) ?
    C25 C24 C23 C22 . . . . -0.4(3) ?
    C25 C26 C27 C18 . . . . -0.7(3) ?
    C24 C25 C26 C27 . . . . -178.17(16) ?
    C24 C23 C22 C21 . . . . 1.4(3) ?
    C10 C9 C16 C17 . . . . -168.3(2) ?
    C10 C11 C12 C8 . . . . -1.4(3) ?
    C10 C11 C12 C13 . . . . 177.8(2) ?
    C11 C12 C13 C14 . . . . -179.8(2) ?
    C12 C13 C14 C15 . . . . 0.2(4) ?
    C13 C14 C15 C7 . . . . -0.2(3) ?
    C15 C7 C8 N1 . . . . 178.53(15) ?
    C15 C7 C8 C12 . . . . -0.9(2) ?
    C21 C20 C25 C24 . . . . 1.2(2) ?
    C21 C20 C25 C26 . . . . -177.45(15) ?
    C26 C25 C24 C23 . . . . 177.68(17) ?
    C27 C18 C19 C20 . . . . 1.4(2) ?
loop_
    _geom_hbond_atom_site_label_D
    _geom_hbond_atom_site_label_H
    _geom_hbond_atom_site_label_A
    _geom_hbond_site_symmetry_A
    _geom_hbond_distance_DH
    _geom_hbond_distance_HA
    _geom_hbond_distance_DA
    _geom_hbond_angle_DHA
    _geom_hbond_publ_flag
    C6 H6A N1 1_545 0.97 2.68 3.600(2) 158.5 y
    C27 H27 O1 . 0.955(16) 2.809(17) 3.633(2) 145.0(12) y
    C27 H27 N1 . 0.955(16) 2.195(16) 3.068(3) 151.4(13) y
_shelx_space_group_comment
;
The symmetry employed for this shelxl refinement is uniquely defined
by the following loop, which should always be used as a source of
symmetry information in preference to the above space-group names.
They are only intended as comments.
;
_shelx_hkl_file
;
   1   0   0    0.50    0.10
  -1   0   0    0.00    0.10
   1   0   0    0.00    0.10
  -2   0   0   81.29    4.60
   2   0   0   83.59    4.60
   2   0   0   85.69    4.70
   2   0   0   87.09    4.60
  -3   0   0    0.60    0.20
  -3   0   0    0.10    0.20
   3   0   0    0.00    0.20
   3   0   0    0.30    0.20
   4   0   0   13.20    1.00
  -4   0   0   11.80    0.90
   4   0   0   13.50    0.90
  -4   0   0   13.70    0.90
  -5   0   0    0.70    0.30
   5   0   0    0.70    0.40
   5   0   0    0.00    0.20
  -5   0   0    0.30    0.40
  -6   0   0   86.49    5.00
   6   0   0   84.69    5.20
  -6   0   0   90.79    5.10
   6   0   0   94.89    5.00
  -7   0   0    1.40    0.50
   7   0   0    0.70    0.60
  -7   0   0    0.30    0.40
   7   0   0   -1.00    0.40
  -8   0   0   43.20    2.60
   8   0   0   41.70    2.90
  -8   0   0   44.00    2.70
   8   0   0   45.20    2.70
   9   0   0   -0.60    0.50
   9   0   0    0.00    0.40
  -9   0   0   -0.60    0.50
  -9   0   0    0.10    0.40
  10   0   0    2.20    0.60
 -10   0   0    0.80    0.60
  10   0   0    0.50    0.70
 -10   0   0    1.70    0.50
  11   0   0    0.50    0.70
 -11   0   0   -1.10    0.70
 -11   0   0   -0.40    0.50
  12   0   0   -0.70    0.70
 -12   0   0   -0.10    0.80
 -12   0   0    0.20    0.60
 -13   0   0    0.70    0.90
 -13   0   0    0.40    0.70
  13   0   0   -0.40    0.80
 -14   0   0   20.20    2.10
  14   0   0   14.40    2.10
 -15   0   0    0.90    1.30
  15   0   0    1.20    1.20
  16   0   0    0.30    1.30
 -16   0   0    3.20    1.40
  17   0   0   -1.00    1.60
 -17   0   0   -0.80    1.50
  18   0   0    1.50    2.10
 -18   0   0    0.00    1.50
   0   1   0    0.00    0.20
   0   1   0    0.10    0.20
   0   1   0    0.40    0.30
   0   1   0    0.10    0.10
   1  -1   0  266.17   14.30
   1   1   0  261.17   14.30
   1   1   0  255.27   14.30
  -1   1   0  266.87   14.40
   1   1   0  266.07   14.30
  -1   1   0  266.47   14.30
  -1   1   0  265.57   14.40
   2  -1   0  300.47   16.60
  -2  -1   0  308.87   16.70
   2  -1   0  301.97   16.70
   2   1   0  313.47   16.60
   2   1   0  316.77   16.70
  -2   1   0  311.37   16.60
   2   1   0  296.17   16.70
  -2   1   0  304.47   16.70
   3  -1   0   21.60    1.40
   3  -1   0   19.90    1.30
  -3  -1   0   19.70    1.40
  -3   1   0   21.00    1.20
  -3   1   0   19.70    1.40
   3   1   0   19.60    1.20
   3   1   0   20.20    1.40
   3   1   0   23.30    1.40
   4  -1   0   16.50    1.10
  -4  -1   0   14.80    1.10
   4  -1   0   12.70    1.00
   4   1   0   15.50    1.20
   4   1   0   14.70    1.10
  -4   1   0   15.60    0.90
  -4   1   0   12.20    1.10
   5  -1   0   23.70    1.60
  -5  -1   0   25.00    1.60
  -5   1   0   23.00    1.40
   5   1   0   21.80    1.60
  -5   1   0   24.20    1.60
   5   1   0   24.00    1.70
  -6  -1   0   11.80    1.00
   6  -1   0   11.40    1.10
   6  -1   0    7.80    1.00
  -6   1   0   13.40    1.20
   6   1   0   12.90    1.10
   6   1   0   11.60    1.20
  -6   1   0   12.00    0.80
  -7  -1   0    4.70    0.80
   7  -1   0    3.40    0.70
   7  -1   0    3.90    0.70
   7   1   0    4.00    0.30
  -7   1   0    4.10    0.80
  -7   1   0    3.60    0.50
   7   1   0    4.80    0.80
   7   1   0    3.70    0.70
  -8  -1   0    0.50    0.50
   8  -1   0    0.60    0.50
   8  -1   0   -0.10    0.50
  -8   1   0    1.10    0.40
  -8   1   0    1.00    0.50
   8   1   0    0.90    0.20
   8   1   0    0.00    0.50
   8   1   0    0.20    0.50
  -9  -1   0    5.50    0.80
   9  -1   0    6.10    1.00
   9  -1   0    6.40    0.90
  -9  -1   0    7.00    0.90
   9   1   0    5.50    0.90
  -9   1   0    7.70    0.80
  -9   1   0    6.50    1.00
   9   1   0    5.40    1.00
 -10  -1   0    2.90    0.70
  10  -1   0    3.10    0.80
  10  -1   0    3.10    0.80
 -10  -1   0    3.00    0.90
 -10   1   0    3.00    0.60
  10   1   0    3.20    0.90
 -10   1   0    2.70    0.90
 -11  -1   0    1.70    0.80
 -11  -1   0    2.00    0.80
  11  -1   0    1.90    0.80
  11  -1   0    1.20    0.80
 -11   1   0    1.70    0.60
 -11   1   0    1.00    0.80
  11   1   0    2.50    0.90
 -12  -1   0   -0.10    1.00
 -12  -1   0    2.00    0.80
  12  -1   0    1.10    1.00
 -12   1   0    1.90    1.00
  12   1   0    2.90    1.00
 -13  -1   0   -0.60    1.00
  13  -1   0   -0.80    1.00
 -13  -1   0    1.00    0.90
  13   1   0    0.50    1.00
 -13   1   0   -0.10    0.90
 -14  -1   0    3.40    1.30
 -14  -1   0    4.40    1.20
  14  -1   0    2.20    1.30
  14   1   0    2.40    1.30
 -14   1   0    4.10    1.40
 -15  -1   0   -1.30    1.00
  15  -1   0    0.60    1.40
 -15  -1   0    0.90    1.00
 -15   1   0    0.40    1.30
  15   1   0    0.00    1.20
 -16  -1   0    0.40    1.30
  16  -1   0    0.60    1.50
 -16   1   0    0.30    1.30
  16   1   0   -0.60    1.40
 -17  -1   0    0.50    1.30
  17  -1   0   -0.90    1.50
  17   1   0    1.20    1.60
 -17   1   0    0.30    1.50
 -18  -1   0    0.20    1.60
  18  -1   0   -1.50    1.70
 -18   1   0    0.20    1.90
  18   1   0    0.40    1.70
   0   2   0   70.79    4.00
   0   2   0   70.99    4.20
   0   2   0   72.39    4.20
   1  -2   0    6.40    0.60
   1  -2   0    5.50    0.80
   1   2   0    5.50    0.80
   1   2   0    6.50    0.70
   1   2   0    5.70    0.60
  -1   2   0    5.20    0.80
   1   2   0    6.30    0.70
  -1   2   0    6.60    0.80
  -1   2   0    6.30    0.60
   2  -2   0  194.18   11.00
   2  -2   0  199.78   10.80
  -2   2   0  203.98   10.80
   2   2   0  199.38   10.90
   2   2   0  184.98   10.90
   2   2   0  198.18   10.90
  -2   2   0  198.18   11.00
   3  -2   0  171.88    9.30
   3  -2   0  159.08    9.50
  -3  -2   0  167.68    9.40
  -3   2   0  172.18    9.50
   3   2   0  166.68    9.40
   3   2   0  173.78    9.30
  -3   2   0  172.78    9.30
   4  -2   0    9.40    0.90
   4  -2   0    9.60    1.10
  -4  -2   0   10.30    1.00
   4   2   0    9.60    0.80
   4   2   0   11.00    1.10
   4   2   0    7.80    0.90
  -4   2   0   10.00    0.70
  -4   2   0    9.60    1.10
   5  -2   0   21.50    1.70
  -5  -2   0   22.30    1.40
   5  -2   0   20.60    1.50
  -5  -2   0   21.70    1.60
  -5   2   0   21.70    1.40
   5   2   0   22.10    1.60
  -5   2   0   21.60    1.70
   5   2   0   22.60    1.70
   6  -2   0    9.70    1.20
   6  -2   0   12.70    1.20
  -6  -2   0   10.30    0.70
  -6  -2   0   10.40    1.10
   6   2   0    9.30    1.10
  -6   2   0   10.00    1.20
   6   2   0   11.10    1.10
  -6   2   0   10.00    0.80
  -7  -2   0   22.70    1.80
   7  -2   0   23.70    1.90
   7  -2   0   25.50    1.80
   7   2   0   22.30    1.90
  -7   2   0   22.70    1.50
  -7   2   0   25.10    1.90
   7   2   0   26.00    1.90
  -8  -2   0    0.30    0.60
   8  -2   0    0.20    0.60
   8  -2   0    0.90    0.70
   8   2   0    0.10    0.60
  -8   2   0    1.70    0.70
  -8   2   0    0.80    0.30
   8   2   0    0.70    0.60
  -9  -2   0   12.70    1.40
   9  -2   0   11.70    1.40
   9  -2   0   11.80    1.50
  -9   2   0   11.40    1.50
   9   2   0   15.10    1.70
   9   2   0   11.20    1.30
  10  -2   0    0.20    0.70
 -10  -2   0    1.80    0.90
  10  -2   0    0.80    0.80
  10   2   0    1.00    0.80
  10   2   0   -0.60    0.70
 -10   2   0    1.20    0.80
  11  -2   0   53.19    3.80
 -11  -2   0   59.69    3.80
 -11   2   0   58.29    3.90
  11   2   0   52.79    3.90
  11   2   0   51.09    3.70
 -12  -2   0   -0.40    0.70
  12  -2   0   -0.90    0.90
  12  -2   0    0.40    1.00
 -12  -2   0    0.10    1.00
  12   2   0    0.10    0.90
 -12   2   0    1.70    1.10
  13  -2   0   -0.30    1.10
  13  -2   0    0.70    1.10
 -13  -2   0   -0.10    0.90
 -13  -2   0    0.80    1.00
 -13   2   0   -1.00    1.00
  13   2   0    0.80    1.10
 -14  -2   0    0.50    1.00
 -14  -2   0   -3.30    1.00
  14  -2   0   -0.10    1.30
  14   2   0   -0.40    1.10
 -14   2   0    1.30    1.40
  15  -2   0   -0.50    1.20
 -15  -2   0   -0.40    1.00
 -15  -2   0    1.70    1.20
  15   2   0   -0.20    1.40
 -15   2   0    0.00    1.40
 -16  -2   0    0.70    1.20
  16  -2   0    0.80    1.60
 -16  -2   0    2.20    1.50
 -16   2   0    0.20    1.70
  16   2   0    0.50    1.50
 -17  -2   0    2.10    1.40
  17  -2   0   -1.30    1.80
 -17  -2   0    1.70    1.50
  17   2   0   -1.30    1.60
 -17   2   0    1.90    1.80
   0  -3   0   -0.40    0.50
   0   3   0    0.60    0.40
   0   3   0    0.30    0.40
   0   3   0   -0.50    0.50
  -1  -3   0   11.80    1.20
   1  -3   0   13.00    1.10
   1  -3   0    8.90    1.20
  -1   3   0   13.00    1.10
  -1   3   0   14.80    1.50
   1   3   0   11.70    1.10
   1   3   0   11.30    1.30
   1   3   0   11.00    1.20
  -2  -3   0    0.40    0.50
   2  -3   0    0.80    0.40
   2  -3   0   -0.50    0.50
   2   3   0    0.70    0.60
  -2   3   0    0.70    0.70
   2   3   0   -0.10    0.40
  -2   3   0    0.70    0.40
   2   3   0    0.60    0.50
  -3  -3   0  427.36   23.20
   3  -3   0  424.46   23.30
   3  -3   0  414.46   23.00
  -3  -3   0  434.46   23.10
  -3   3   0  413.96   22.90
   3   3   0  419.16   23.10
  -3   3   0  421.16   23.30
   3   3   0  418.06   23.10
   4  -3   0    4.20    0.90
   4  -3   0    3.80    0.70
  -4  -3   0    3.70    0.70
  -4  -3   0    4.30    0.80
   4   3   0    3.50    0.80
   4   3   0    4.20    0.80
  -4   3   0    3.90    0.60
  -4   3   0    3.00    0.80
  -5  -3   0   85.49    5.10
  -5  -3   0   85.79    4.90
   5  -3   0   79.69    5.30
   5  -3   0   83.19    5.00
  -5   3   0   88.69    4.80
  -5   3   0   83.29    5.30
   5   3   0   87.39    5.10
   5   3   0   87.19    5.10
  -6  -3   0   13.30    1.40
   6  -3   0   11.70    1.50
   6  -3   0   13.40    1.30
   6   3   0   14.40    1.40
  -6   3   0    9.50    1.40
   6   3   0   11.80    1.40
  -6   3   0   12.50    1.00
   7  -3   0    8.30    1.30
  -7  -3   0    9.90    1.30
   7  -3   0    9.10    1.20
  -7   3   0    8.50    1.40
   7   3   0   17.30    1.60
   7   3   0    9.10    1.30
  -8  -3   0    0.80    0.80
   8  -3   0    1.50    0.70
   8  -3   0    1.30    0.90
  -8   3   0    2.50    0.90
   8   3   0    0.00    0.70
   8   3   0    1.70    0.90
  -9  -3   0    7.60    1.40
   9  -3   0    6.50    1.30
   9  -3   0    6.90    1.30
   9   3   0    9.00    1.30
   9   3   0    7.70    1.40
  -9   3   0    5.90    1.30
  10  -3   0   53.29    3.90
 -10  -3   0   60.09    4.00
  10  -3   0   56.89    4.20
  10   3   0   59.89    4.00
 -10   3   0   54.79    4.10
  10   3   0   59.39    4.20
  11  -3   0    4.30    1.30
  11  -3   0    6.90    1.30
 -11  -3   0    5.40    1.30
  11   3   0    4.80    1.30
  11   3   0    6.80    1.30
 -11   3   0    4.10    1.40
  12  -3   0    8.50    1.70
 -12  -3   0    8.30    1.60
  12  -3   0    9.50    1.70
 -12   3   0   10.70    2.00
  12   3   0   10.70    1.90
  12   3   0    9.90    1.60
 -13  -3   0    0.70    1.20
  13  -3   0    1.30    1.30
 -13  -3   0    2.80    1.40
  13  -3   0    2.20    1.20
 -13   3   0    2.10    1.40
  13   3   0    0.90    1.30
  14  -3   0    1.40    1.50
 -14  -3   0    0.20    1.40
  14  -3   0    0.00    1.40
 -14  -3   0    1.40    1.20
  14   3   0    1.80    1.60
 -14   3   0    1.80    1.70
 -15  -3   0    1.00    1.30
  15  -3   0   -1.00    1.60
 -15  -3   0    0.50    1.40
  15   3   0   -0.20    1.60
 -15   3   0    0.60    1.80
  16  -3   0    1.60    1.90
 -16  -3   0    2.00    1.50
 -16  -3   0    1.60    1.50
 -16   3   0    2.30    1.90
  16   3   0    0.80    1.70
 -17  -3   0   -1.00    1.40
  17   3   0    2.10    2.10
 -17   3   0    1.90    2.40
   0  -4   0   46.60    3.10
   0  -4   0   44.30    2.80
   0   4   0   36.90    2.80
   0   4   0   43.40    3.10
  -1  -4   0    0.60    0.60
   1  -4   0    1.50    0.80
   1  -4   0   -0.20    0.50
   1   4   0    1.20    0.60
   1   4   0    0.10    0.80
  -1   4   0    2.10    0.70
   1   4   0    1.10    0.70
  -1   4   0    1.70    0.80
   2  -4   0   27.00    1.90
   2  -4   0   23.10    2.20
  -2  -4   0   24.90    2.00
   2   4   0   22.90    2.00
  -2   4   0   25.40    2.40
   2   4   0   23.20    2.20
   2   4   0   24.50    1.90
  -2   4   0   24.10    1.90
   3  -4   0   43.10    3.10
   3  -4   0   43.80    2.70
  -3  -4   0   42.00    2.90
  -3   4   0   40.60    2.70
   3   4   0   42.30    2.80
  -3   4   0   38.80    3.10
   3   4   0   41.60    2.90
  -4  -4   0    9.90    1.30
   4  -4   0   11.10    1.20
  -4  -4   0   12.30    1.50
   4  -4   0   11.70    1.60
   4   4   0   10.40    1.40
  -4   4   0   10.90    1.70
   4   4   0   12.90    1.40
  -4   4   0   12.60    1.20
   5  -4   0   12.90    1.40
  -5  -4   0   15.30    1.70
   5  -4   0   14.20    1.80
   5   4   0   10.50    1.50
   5   4   0   16.00    1.70
  -5   4   0   12.20    1.70
  -6  -4   0    0.10    0.80
   6  -4   0   -0.80    0.70
   6  -4   0    0.50    0.90
   6   4   0   -0.20    0.50
  -6   4   0   -0.30    0.80
   6   4   0   -0.20    0.80
  -7  -4   0   14.40    1.70
   7  -4   0   17.10    1.70
   7  -4   0    9.00    1.70
   7   4   0   14.10    1.70
   7   4   0   17.50    1.90
  -7   4   0   12.80    1.90
  -8  -4   0   -1.10    1.00
   8  -4   0   -0.30    0.80
   8  -4   0    1.00    1.10
   8   4   0    0.70    1.00
  -8   4   0    0.50    1.00
   8   4   0   -1.30    0.80
   9  -4   0    1.10    1.00
  -9  -4   0   -0.60    1.10
   9   4   0    0.20    0.80
   9   4   0   -0.60    0.90
  -9   4   0    0.60    1.10
  10  -4   0    2.50    1.30
 -10  -4   0    2.90    1.20
  10   4   0    1.10    1.10
 -10   4   0    1.80    1.20
  10   4   0    2.10    1.00
  11  -4   0    0.50    1.10
 -11  -4   0    1.80    1.40
 -11   4   0    1.40    1.40
  11   4   0    0.50    1.20
  11   4   0    1.00    1.10
  12  -4   0    0.00    1.20
 -12  -4   0   -0.50    1.20
  12   4   0   -0.30    1.00
 -12   4   0   -1.10    1.40
  12   4   0    0.10    1.30
  13  -4   0    1.50    1.50
 -13  -4   0   -1.00    1.30
 -13   4   0    0.80    1.50
  13   4   0    1.20    1.30
  13   4   0    1.20    1.50
  14  -4   0    0.20    1.70
 -14  -4   0   -1.90    1.60
 -14  -4   0   -1.70    1.20
  14   4   0    0.60    1.80
 -14   4   0    1.70    1.80
 -15  -4   0    1.50    1.40
 -15  -4   0   -0.80    1.80
  15  -4   0   -1.20    1.80
 -15   4   0    0.10    2.20
  15   4   0    1.10    2.10
   0  -5   0    0.10    0.90
   0   5   0   -0.50    0.80
   0   5   0   -0.70    0.90
  -1  -5   0   22.90    2.40
   1  -5   0   27.30    2.60
  -1   5   0   25.10    2.10
  -1   5   0   18.60    2.40
   1   5   0   22.70    2.40
   1   5   0   24.60    2.20
  -2  -5   0    4.20    1.20
   2  -5   0    2.80    1.10
   2   5   0   -0.50    1.00
  -2   5   0    6.70    1.50
   2   5   0    5.00    1.10
  -2   5   0    4.80    1.00
  -3  -5   0    6.00    1.30
   3  -5   0    2.30    1.10
   3   5   0    2.40    1.10
  -3   5   0    4.70    1.60
   3   5   0    0.70    1.20
   4  -5   0   22.40    2.50
  -4  -5   0   24.60    2.60
   4   5   0   21.90    2.20
  -4   5   0   21.40    2.50
  -5  -5   0    7.30    1.50
   5  -5   0    8.50    1.60
  -5   5   0    8.80    1.80
   5   5   0   10.60    1.60
   5   5   0    6.20    1.60
   6  -5   0    2.20    1.20
  -6  -5   0    2.50    1.20
   6   5   0    2.00    1.00
  -6   5   0    1.70    1.30
   6   5   0    1.50    1.20
  -7  -5   0    2.20    1.20
   7  -5   0    4.30    1.30
  -7   5   0    2.60    1.30
   7   5   0    1.40    1.00
   7   5   0    2.10    1.30
  -8  -5   0    2.50    1.40
   8  -5   0    1.60    1.30
  -8   5   0    1.50    1.40
   8   5   0   -0.70    1.10
   8   5   0    1.80    1.00
  -9  -5   0   -0.10    1.40
   9  -5   0   -0.90    1.20
   9   5   0    1.20    1.20
   9   5   0   -0.60    1.40
  -9   5   0    0.80    1.30
 -10  -5   0   -0.50    1.50
  10  -5   0    0.20    1.40
 -10   5   0    0.80    1.40
  10   5   0    2.50    1.70
  10   5   0    0.70    1.10
  11  -5   0   -0.40    1.30
 -11  -5   0   -2.20    1.50
 -11   5   0    1.10    1.60
  11   5   0    0.40    1.10
  11   5   0   -0.50    1.70
  12  -5   0    1.20    1.70
 -12  -5   0    2.10    1.90
  12   5   0   -0.20    1.70
  12   5   0    3.00    1.50
 -12   5   0    2.60    1.90
 -13  -5   0   -0.40    1.90
  13  -5   0    0.10    1.70
  13   5   0   -1.60    1.90
 -13   5   0   -0.50    2.00
  13   5   0   -0.50    1.60
   0  -6   0    3.70    1.30
   0   6   0    5.20    1.50
   1  -6   0    6.10    1.60
  -1  -6   0    4.30    1.50
   1   6   0    1.00    1.30
  -1   6   0    2.90    1.60
   1   6   0    0.00    1.00
  -2  -6   0    9.50    1.70
   2  -6   0   10.20    1.80
  -2   6   0   11.50    2.10
   2   6   0   13.30    1.80
   2   6   0    0.90    1.40
   3  -6   0    7.10    1.70
  -3  -6   0    7.90    1.80
  -3   6   0    3.40    1.60
   3   6   0    1.90    1.20
   4  -6   0    4.70    1.60
  -4  -6   0    4.90    1.70
  -4   6   0    4.80    1.70
   4   6   0    4.90    1.40
   5  -6   0    1.00    1.20
  -5  -6   0    0.10    1.40
   5   6   0    1.30    1.30
  -5   6   0   -0.30    1.40
   6  -6   0    0.60    1.40
  -6  -6   0   -1.60    1.30
   6   6   0    1.00    1.20
  -6   6   0   -0.40    1.30
   7  -6   0   -0.90    1.40
  -7  -6   0   -2.00    1.40
  -7   6   0    0.20    1.50
   7   6   0    0.70    1.20
  -8  -6   0   -0.30    1.60
   8  -6   0   -1.10    1.50
  -8   6   0    1.40    1.50
   8   6   0    2.00    1.50
  -9  -6   0   -0.80    1.60
   9  -6   0    4.10    1.70
  -9   6   0    1.60    1.80
   9   6   0    2.70    1.50
  10  -6   0    1.50    1.50
 -10  -6   0    1.80    1.90
 -10   6   0    0.50    1.90
  10   6   0   -0.40    1.40
  11  -6   0   -0.90    1.80
 -11  -6   0    0.10    2.80
 -11   6   0    0.10    2.00
  11   6   0    1.10    1.50
   0  -7   0   -0.20    1.60
   0   7   0   -2.30    1.40
   1  -7   0   -1.40    1.70
  -1   7   0   -0.30    1.70
   1   7   0   -2.40    1.60
   2  -7   0   -1.10    1.50
  -2   7   0   -1.20    1.60
   2   7   0   -2.00    1.70
   3  -7   0   -0.90    1.70
  -3  -7   0    1.90    1.80
  -3   7   0    2.10    1.70
   4  -7   0    2.00    1.80
  -4  -7   0    7.00    2.10
   4   7   0    3.40    1.80
  -4   7   0    3.70    2.20
  -5  -7   0    5.20    2.30
   5  -7   0    5.00    2.10
   5   7   0    5.20    1.80
  -5   7   0    6.50    2.10
  -6  -7   0    0.20    2.10
   6  -7   0   -0.50    1.80
  -6   7   0    2.70    2.20
   6   7   0    1.20    1.60
  -7  -7   0   -2.00    2.20
   7  -7   0   -0.80    1.80
  -7   7   0   -1.00    1.70
   7   7   0   -0.50    1.50
 -18   0   1    0.50    1.80
  18   0  -1   -1.90    1.90
  17   0  -1    0.20    1.70
 -17   0   1    0.80    1.40
 -16   0   1    1.50    1.30
  16   0  -1    0.60    1.60
 -15   0   1    3.50    1.40
  15   0  -1    5.20    1.70
  14   0  -1    0.80    1.10
 -14   0   1    1.70    0.90
 -14   0   1    2.60    1.20
  13   0  -1    5.80    1.40
 -13   0   1    2.50    0.90
 -13   0   1    5.70    1.10
 -12   0   1   -0.30    0.60
 -12   0   1    0.50    0.80
  12   0  -1    0.90    0.80
 -11   0   1    0.50    0.70
 -11   0   1   -0.20    0.50
  11   0  -1    0.30    0.70
 -10   0   1    0.10    0.60
 -10   0   1    0.20    0.50
  10   0  -1    0.20    0.40
  10   0  -1    0.60    0.70
   9   0  -1   99.99    6.10
  -9   0   1  106.69    5.90
   9   0  -1  103.09    5.80
  -9   0   1  100.99    5.90
   8   0  -1    1.20    0.60
  -8   0   1    0.60    0.50
  -8   0   1    0.40    0.40
   8   0  -1   -0.30    0.40
   7   0  -1  234.78   12.70
  -7   0   1  230.48   12.80
   7   0  -1  231.48   12.90
   6   0  -1   -0.50    0.30
   6   0  -1    0.00    0.30
  -6   0   1   -0.40    0.20
  -6   0   1   -0.10    0.30
  -5   0   1  548.75   29.60
   5   0  -1  533.95   29.70
   5   0  -1  556.34   29.50
  -4   0   1   -0.20    0.10
  -4   0   1   -0.10    0.30
   4   0  -1   -0.30    0.30
   4   0  -1    0.00    0.20
  -3   0   1  121.49    6.60
   3   0  -1  121.89    6.60
   3   0  -1  119.19    6.70
  -2   0   1    0.10    0.10
   2   0  -1    0.00    0.10
   2   0  -1    0.00    0.20
  -2   0   1    0.00    0.10
   1   0  -1  777.42   47.90
  -1   0   1  899.31   47.90
   1   0  -1  995.60   47.90
  -1   0  -1  621.34   33.10
   1   0   1  616.44   33.10
   1   0   1  609.04   33.10
  -1   0  -1  613.54   33.10
   2   0   1   -0.20    0.20
  -2   0  -1    0.10    0.20
   2   0   1    0.00    0.10
  -2   0  -1    0.10    0.10
  -3   0  -1  414.06   23.20
   3   0   1  440.26   23.20
   3   0   1  423.56   23.20
  -3   0  -1  437.86   23.20
   4   0   1    0.10    0.20
   4   0   1    0.20    0.30
  -4   0  -1   -0.50    0.30
   4   0   1    0.10    0.20
  -5   0  -1  153.28    8.50
   5   0   1  153.98    8.60
   5   0   1  157.18    8.50
   5   0   1  152.08    8.50
  -6   0  -1    0.30    0.40
   6   0   1    0.30    0.40
  -6   0  -1    0.30    0.30
   6   0   1    0.60    0.30
  -7   0  -1 1353.66   73.99
   7   0   1 1374.56   74.19
  -7   0  -1 1371.06   73.99
   7   0   1 1391.26   73.99
  -8   0  -1    0.00    0.50
   8   0   1    0.20    0.50
   8   0   1    0.30    0.40
  -8   0  -1    0.10    0.40
   9   0   1   37.70    2.60
  -9   0  -1   35.40    2.40
   9   0   1   35.20    2.30
  -9   0  -1   38.90    2.30
 -10   0  -1    0.00    0.60
 -10   0  -1    0.50    0.50
  10   0   1    0.10    0.60
 -11   0  -1    2.00    0.60
  11   0   1    2.50    0.90
 -11   0  -1    3.40    0.90
 -12   0  -1   -0.60    0.60
  12   0   1    0.70    0.90
 -12   0  -1   -0.50    0.70
 -13   0  -1    9.90    1.20
  13   0   1    6.50    1.50
 -13   0  -1   11.10    1.50
  14   0   1   -0.60    1.00
 -14   0  -1    0.70    1.00
 -15   0  -1   11.90    1.90
  15   0   1   11.00    1.90
 -16   0  -1    0.10    1.20
  16   0   1    0.20    1.30
  17   0   1    2.00    1.80
 -17   0  -1   -0.80    1.50
 -18   0  -1    1.90    1.70
  18   0   1   -0.60    1.70
 -18  -1   1    0.30    1.60
  18  -1  -1    1.10    1.80
 -18   1   1   -0.10    2.00
  18   1  -1   -1.30    1.90
  17  -1  -1    0.00    1.70
 -17  -1   1    1.90    1.40
  17   1  -1    0.10    1.50
 -17   1   1   -1.10    1.40
 -16  -1   1    3.00    1.50
 -16  -1   1    3.30    1.60
  16  -1  -1    2.30    1.40
  16   1  -1    1.80    1.40
 -16   1   1    2.50    1.40
 -15  -1   1    3.00    1.20
 -15  -1   1    0.50    1.10
  15  -1  -1    1.60    1.30
 -15   1   1    2.80    1.40
  15   1  -1    2.50    1.50
 -14  -1   1    2.60    1.20
  14  -1  -1    3.50    1.40
 -14  -1   1    1.80    1.00
 -14   1   1    2.70    1.20
  14   1  -1    3.30    1.40
  13  -1  -1    3.20    1.10
 -13  -1   1    0.40    0.90
 -13  -1   1    1.70    1.10
  13   1  -1    2.90    1.10
 -13   1   1    2.00    1.10
 -12  -1   1    0.80    0.90
  12  -1  -1    2.20    1.00
 -12  -1   1   -0.30    0.60
  12   1  -1    0.30    0.90
 -12   1   1    0.10    0.80
 -11  -1   1    3.80    0.90
  11  -1  -1    2.00    0.80
  11  -1  -1    2.20    0.90
 -11  -1   1    4.80    1.00
 -11   1   1    1.40    0.60
 -11   1   1    2.20    0.90
  11   1  -1    3.20    1.00
  10  -1  -1    2.10    0.70
 -10  -1   1    3.60    0.70
  10  -1  -1    2.10    0.80
 -10  -1   1    2.60    0.70
 -10   1   1    2.10    0.60
  10   1  -1    1.90    0.90
 -10   1   1    1.90    0.80
   9  -1  -1    6.20    1.00
  -9  -1   1    8.50    1.00
  -9  -1   1    8.00    1.00
   9  -1  -1    8.90    1.10
  -9   1   1   10.90    1.20
  -9   1   1    8.70    0.90
   9   1  -1    7.40    1.10
  -8  -1   1  143.09    7.90
   8  -1  -1  142.99    8.10
   8  -1  -1  139.89    8.00
  -8  -1   1  142.19    7.90
   8   1  -1  136.59    8.10
   8   1  -1  139.29    7.70
  -8   1   1  137.99    8.00
  -8   1   1  142.49    7.80
   7  -1  -1    2.50    0.60
   7  -1  -1    3.60    0.70
  -7  -1   1    4.20    0.70
   7   1  -1    3.60    0.40
  -7   1   1    2.20    0.50
   7   1  -1    2.60    0.70
  -7   1   1    2.60    0.60
   7   1  -1    4.70    0.70
   6  -1  -1  232.18   12.80
  -6  -1   1  232.58   12.70
   6   1  -1  228.58   12.90
  -6   1   1  222.58   12.80
   6   1  -1  235.28   12.80
  -6   1   1  232.88   12.60
   6   1  -1  236.68   12.50
  -5  -1   1   46.00    2.70
   5  -1  -1   49.20    2.80
   5  -1  -1   36.70    2.70
   5   1  -1   44.70    2.80
  -5   1   1   45.90    2.80
  -5   1   1   47.20    2.60
   5   1  -1   46.70    2.50
   5   1  -1   44.90    2.70
  -4  -1   1  172.28    9.30
   4  -1  -1  164.88    9.40
   4  -1  -1  177.08    9.40
   4   1  -1  168.88    9.20
  -4   1   1  173.58    9.20
   4   1  -1  166.48    9.40
   4   1  -1  161.48    9.30
  -4   1   1  170.68    9.40
  -3  -1   1  208.18   11.40
   3  -1  -1  212.68   11.50
   3  -1  -1  211.08   11.40
  -3   1   1  210.08   11.30
  -3   1   1  203.48   11.40
   3   1  -1  210.28   11.30
   3   1  -1  204.68   11.40
   3   1  -1  203.78   11.40
   2  -1  -1 1067.79   57.79
   2  -1  -1 1071.09   57.69
  -2  -1   1 1067.39   57.79
   2   1  -1 1102.69   57.69
  -2   1   1 1047.40   57.79
  -2   1   1 1076.69   57.69
   2   1  -1 1078.19   57.79
   2   1  -1 1067.69   57.79
   1  -1  -1  333.77   17.80
   1  -1  -1  328.77   18.00
  -1   1   1  325.67   17.90
   1   1  -1  327.57   17.90
  -1   1   1  334.77   18.00
   1   1  -1  332.77   17.90
   0  -1  -1   34.80    2.00
   0   1   1   33.00    1.90
   0   1  -1   35.30    2.00
   0   1   1   35.80    2.00
   0   1   1   35.40    1.90
   0   1  -1   34.80    1.90
   0   1  -1   27.30    2.00
   1  -1   1  170.98    9.40
  -1  -1  -1  172.08    9.40
   1   1   1  173.08    9.40
  -1   1  -1  170.98    9.50
  -1   1  -1  172.98    9.50
   1   1   1  176.98    9.50
  -1   1  -1  172.58    9.40
   2  -1   1  502.65   27.30
  -2  -1  -1  509.85   27.20
  -2  -1  -1  497.85   27.30
  -2   1  -1  505.65   27.40
   2   1   1  532.95   27.40
  -2   1  -1  501.45   27.20
  -2   1  -1  489.25   27.40
  -3  -1  -1   28.50    1.70
   3  -1   1   26.60    1.70
  -3   1  -1   26.30    1.80
   3   1   1   26.90    1.70
  -3   1  -1   25.70    1.70
   3   1   1   24.30    1.70
  -3   1  -1   27.70    1.50
  -4  -1  -1   23.20    1.60
   4  -1   1   25.30    1.70
   4  -1   1   26.80    1.70
  -4   1  -1   23.80    1.60
  -4   1  -1   25.90    1.40
  -4   1  -1   24.70    1.70
   4   1   1   27.10    1.70
   4   1   1   24.80    1.70
  -5  -1  -1   21.80    1.50
   5  -1   1   22.80    1.60
  -5   1  -1   21.10    1.50
  -5   1  -1   22.30    1.30
   5   1   1   20.90    1.50
   5   1   1   21.20    1.50
   6  -1   1    1.10    0.40
  -6  -1  -1    0.40    0.50
   6  -1   1    0.10    0.40
  -6   1  -1    0.20    0.20
   6   1   1    0.00    0.40
   6   1   1    0.00    0.40
  -6   1  -1    1.10    0.40
   7  -1   1   34.00    2.30
   7  -1   1   35.00    2.30
  -7  -1  -1   29.90    2.20
  -7   1  -1   35.70    2.30
   7   1   1   32.00    2.30
   7   1   1   31.80    2.20
  -7   1  -1   34.00    2.00
  -8  -1  -1   12.60    1.20
   8  -1   1   13.70    1.40
   8  -1   1   12.00    1.20
   8   1   1   12.60    1.20
  -8   1  -1   11.90    1.30
   8   1   1   10.60    1.30
  -8   1  -1   14.20    1.00
   9  -1   1    6.00    0.90
  -9  -1  -1    5.50    0.90
   9  -1   1    5.80    1.00
   9   1   1    4.60    0.90
  -9   1  -1    6.30    0.90
  -9   1  -1    5.80    0.70
   9   1   1    3.60    0.80
 -10  -1  -1    0.30    0.80
  10  -1   1    0.30    0.70
  10  -1   1    1.70    0.70
 -10  -1  -1    1.00    0.60
  10   1   1    0.30    0.70
 -10   1  -1    0.70    0.50
 -10   1  -1    0.60    0.60
  10   1   1   -0.10    0.50
 -11  -1  -1    0.10    0.60
 -11  -1  -1   -1.50    0.70
  11  -1   1    0.60    0.80
  11  -1   1   -0.20    0.70
  11   1   1    1.00    0.80
 -11   1  -1    0.50    0.70
  12  -1   1    0.20    0.90
 -12  -1  -1    1.80    1.00
 -12  -1  -1    0.30    0.70
  12   1   1    0.50    0.90
 -12   1  -1    2.70    1.00
 -13  -1  -1    5.00    1.10
  13  -1   1    1.20    1.20
 -13  -1  -1    1.60    1.00
 -13   1  -1    4.30    1.30
  13   1   1    3.70    1.30
 -14  -1  -1    0.20    1.10
 -14  -1  -1    0.30    0.90
  14  -1   1    0.10    1.00
  14   1   1   -0.70    1.10
 -14   1  -1   -0.90    1.00
 -15  -1  -1    0.50    1.20
 -15  -1  -1   -0.70    0.90
  15  -1   1    0.40    1.20
  15   1   1    1.30    1.30
 -15   1  -1    0.40    1.40
 -16  -1  -1    0.70    1.20
  16  -1   1    0.10    1.40
  16   1   1    0.90    1.50
 -16   1  -1    0.10    1.30
 -17  -1  -1    0.50    1.50
  17  -1   1   -0.50    1.50
 -17   1  -1   -0.20    1.70
  17   1   1    1.70    1.60
  18  -1   1    1.60    1.90
 -18  -1  -1    2.40    1.60
  18   1   1   -0.50    1.70
 -18   1  -1    1.60    1.70
 -17  -2   1    2.80    1.60
  17  -2  -1    0.40    1.70
 -17  -2   1    1.40    1.70
 -17   2   1   -1.70    1.60
  17   2  -1    2.40    1.80
 -16  -2   1   -0.50    1.20
  16  -2  -1   -0.10    1.40
 -16  -2   1   -1.80    1.30
 -16   2   1   -1.80    1.60
  16   2  -1   -2.50    1.30
 -15  -2   1   -0.40    1.20
  15  -2  -1    2.50    1.60
 -15  -2   1   -0.70    1.20
  15   2  -1    0.10    1.30
 -15   2   1   -0.90    1.40
  14  -2  -1    1.50    1.40
 -14  -2   1    0.20    1.10
 -14  -2   1    1.30    1.10
 -14   2   1    1.20    1.30
  14   2  -1    2.30    1.40
 -13  -2   1    1.40    0.90
 -13  -2   1   -0.40    1.10
  13  -2  -1   -0.10    1.10
  13  -2  -1   -0.90    0.90
 -13   2   1    0.90    1.30
  13   2  -1    2.00    1.20
 -12  -2   1    1.20    0.80
 -12  -2   1   -1.40    0.80
  12  -2  -1    1.70    1.10
  12  -2  -1    0.40    1.00
  12   2  -1    1.80    1.10
 -12   2   1    2.00    1.20
  11  -2  -1    8.50    1.40
 -11  -2   1    7.80    1.30
 -11  -2   1   10.70    1.30
 -11   2   1   11.60    1.60
  11   2  -1    7.90    1.50
  10  -2  -1   44.00    3.10
 -10  -2   1   42.00    3.00
  10  -2  -1   41.60    3.00
  10   2  -1   37.30    2.90
  10   2  -1   41.00    3.10
 -10   2   1   44.40    3.10
  -9  -2   1    6.30    1.00
   9  -2  -1    5.30    1.00
   9  -2  -1    6.20    1.10
   9   2  -1    8.90    1.30
  -9   2   1    6.40    0.70
   9   2  -1    7.70    1.10
  -9   2   1    4.50    1.00
   8  -2  -1   -0.70    0.50
   8  -2  -1   -0.30    0.50
  -8  -2   1    0.10    0.70
   8   2  -1    0.80    0.60
   8   2  -1   -0.10    0.60
  -8   2   1    0.20    0.30
  -8   2   1   -0.10    0.60
   7  -2  -1   61.59    3.70
  -7  -2   1   61.59    3.70
   7  -2  -1   63.39    3.90
  -7   2   1   60.09    3.80
   7   2  -1   57.39    3.70
  -7   2   1   58.89    3.40
   7   2  -1   56.99    3.80
  -6  -2   1    2.40    0.60
   6  -2  -1    2.30    0.60
   6  -2  -1    3.50    0.80
   6   2  -1    1.10    0.60
  -6   2   1    2.50    0.70
   6   2  -1    0.50    0.50
   6   2  -1    2.00    0.40
  -6   2   1    2.60    0.40
  -5  -2   1   37.90    2.50
   5  -2  -1   39.60    2.50
   5  -2  -1   35.80    2.60
   5   2  -1   42.40    2.60
   5   2  -1   40.50    2.30
  -5   2   1   40.00    2.60
  -5   2   1   41.80    2.30
   5   2  -1   35.60    2.50
  -4  -2   1    4.80    0.70
   4  -2  -1    3.10    0.50
   4  -2  -1    3.60    0.70
   4   2  -1    3.10    0.60
   4   2  -1    4.70    0.70
   4   2  -1    5.20    0.60
  -4   2   1    5.00    0.50
  -4   2   1    5.00    0.80
   3  -2  -1   18.70    1.50
  -3  -2   1   17.50    1.40
   3  -2  -1   19.00    1.20
  -3   2   1   16.90    1.20
  -3   2   1   18.30    1.50
   3   2  -1   19.10    1.30
   3   2  -1   19.60    1.40
   3   2  -1   18.90    1.40
   2  -2  -1  177.38   10.30
   2  -2  -1  190.28   10.10
   2   2  -1  188.18   10.20
  -2   2   1  181.98   10.10
   2   2  -1  191.58   10.20
  -2   2   1  179.98   10.30
   1  -2  -1   18.40    1.40
   1  -2  -1   19.50    1.20
   1   2  -1   20.10    1.40
   1   2  -1   19.50    1.30
  -1   2   1   19.90    1.50
   1   2  -1   19.20    1.30
  -1   2   1   19.00    1.30
   0  -2  -1    1.20    0.40
   0   2   1    1.40    0.40
   0   2  -1    0.40    0.30
   0   2  -1    1.40    0.50
   0   2  -1    1.10    0.40
   0   2   1    0.80    0.30
   0   2   1    1.60    0.50
   0   2  -1    1.50    0.50
   1  -2   1   25.10    1.60
  -1  -2  -1   24.30    1.60
   1   2   1   23.10    1.80
  -1   2  -1   23.40    1.80
   1   2   1   23.00    1.60
  -1   2  -1   25.10    1.50
  -1   2  -1   24.60    1.70
   1   2   1   26.00    1.60
  -2  -2  -1   -0.40    0.30
   2  -2   1   -0.20    0.30
   2   2   1    0.20    0.50
  -2   2  -1    0.60    0.50
  -2   2  -1   -0.70    0.40
   2   2   1    0.00    0.30
  -2   2  -1    0.20    0.30
   2   2   1    0.10    0.30
   3  -2   1    5.30    0.60
  -3  -2  -1    6.60    0.90
  -3  -2  -1    6.10    0.60
   3   2   1    7.40    0.80
   3   2   1    7.20    0.80
  -3   2  -1    6.30    0.90
  -3   2  -1    5.70    0.50
  -3   2  -1    4.80    0.80
  -4  -2  -1  478.55   25.20
  -4  -2  -1  467.15   25.40
   4  -2   1  452.15   25.50
   4  -2   1  450.75   25.30
  -4   2  -1  464.05   25.50
   4   2   1  464.05   25.40
  -4   2  -1  470.25   25.20
   4   2   1  468.75   25.40
  -4   2  -1  477.55   25.50
  -5  -2  -1    1.70    0.60
   5  -2   1    1.10    0.50
   5  -2   1    0.50    0.50
  -5  -2  -1    1.40    0.30
   5   2   1    1.70    0.50
   5   2   1    1.80    0.60
  -5   2  -1    0.70    0.30
  -5   2  -1    0.50    0.40
   6  -2   1   22.10    1.80
   6  -2   1   18.60    1.60
  -6  -2  -1   19.00    1.50
   6   2   1   21.00    1.70
   6   2   1   17.50    1.60
  -6   2  -1   16.00    1.60
  -6   2  -1   17.20    1.10
   7  -2   1   16.80    1.60
  -7  -2  -1   14.30    1.50
   7  -2   1   16.90    1.60
  -7   2  -1   17.10    1.10
   7   2   1   14.50    1.50
  -7   2  -1   17.20    1.70
   7   2   1   17.80    1.60
  -8  -2  -1    6.70    1.10
   8  -2   1    7.10    1.10
   8  -2   1    6.30    1.00
  -8   2  -1    7.60    0.70
   8   2   1    9.80    1.20
  -8   2  -1    5.50    1.00
   8   2   1    8.10    1.20
   9  -2   1    0.80    0.70
  -9  -2  -1    0.70    0.80
   9  -2   1    1.40    0.70
   9   2   1    0.90    0.70
   9   2   1    1.20    0.80
  -9   2  -1    0.30    0.70
  10  -2   1   21.40    2.00
 -10  -2  -1   19.70    1.80
  10  -2   1   11.60    1.60
  10   2   1   20.70    1.90
 -10   2  -1   17.90    1.90
  10   2   1   17.90    1.90
 -11  -2  -1   19.80    1.90
  11  -2   1   19.10    2.10
  11  -2   1   11.90    1.80
 -11   2  -1   24.40    2.30
  11   2   1   22.60    2.00
  11   2   1   20.70    2.20
 -12  -2  -1    2.00    0.90
  12  -2   1    3.60    1.20
  12  -2   1    3.80    1.20
 -12  -2  -1    3.00    1.10
  12   2   1    5.80    1.20
 -12   2  -1    5.90    1.40
  12   2   1    3.70    1.30
 -13  -2  -1   -0.50    0.90
  13  -2   1    0.30    1.10
 -13  -2  -1   -0.80    0.90
  13   2   1   -1.10    1.10
 -13   2  -1   -0.30    1.20
  14  -2   1    1.30    1.40
 -14  -2  -1    1.60    1.10
 -14  -2  -1   -0.70    1.00
  14   2   1    1.90    1.30
 -14   2  -1    1.40    1.30
 -15  -2  -1   -0.50    1.20
  15  -2   1    0.30    1.40
 -15  -2  -1    0.40    1.10
 -15   2  -1    0.70    1.40
  15   2   1    0.70    1.40
  16  -2   1    2.00    1.60
 -16  -2  -1    1.60    1.20
 -16  -2  -1    2.20    1.50
 -16   2  -1    1.30    1.80
  16   2   1    0.90    1.70
 -17  -2  -1    1.60    1.70
 -17  -2  -1   -0.80    1.60
  17  -2   1    0.20    1.80
  17   2   1   -0.60    1.80
 -17   2  -1    0.60    1.80
 -17  -3   1    1.50    1.70
  17   3  -1    0.00    1.80
 -17   3   1    1.20    2.40
 -16  -3   1    0.60    1.30
 -16  -3   1   -0.70    1.50
  16  -3  -1    1.60    2.20
  16   3  -1   -0.60    1.50
 -16   3   1    0.40    1.70
 -15  -3   1    0.60    1.40
  15  -3  -1    1.00    1.60
 -15  -3   1    0.00    1.30
  15   3  -1    0.30    1.40
 -15   3   1   -1.20    1.70
  14  -3  -1    2.20    1.50
 -14  -3   1    3.60    1.40
 -14  -3   1    1.40    1.30
  14  -3  -1    3.00    1.60
 -14   3   1    0.80    1.60
  14   3  -1    3.30    1.60
  13  -3  -1    1.80    1.40
  13  -3  -1    5.70    1.50
 -13  -3   1    4.70    1.40
 -13  -3   1    3.00    1.20
 -13   3   1    4.80    1.60
  13   3  -1    5.70    1.70
 -12  -3   1   14.00    1.90
  12  -3  -1   15.40    2.10
  12  -3  -1    9.20    1.60
 -12  -3   1   11.70    1.60
 -12   3   1   13.60    2.10
  12   3  -1   11.90    1.90
  12   3  -1    7.70    1.60
 -11  -3   1    2.30    1.10
  11  -3  -1   -0.20    0.90
  11  -3  -1    2.00    1.10
  11   3  -1    1.00    1.00
 -11   3   1   -0.60    1.00
  11   3  -1   -0.20    1.00
  10  -3  -1   45.20    3.50
  10  -3  -1   50.09    3.40
 -10  -3   1   48.20    3.50
  10   3  -1   48.60    3.30
  10   3  -1   45.60    3.80
 -10   3   1   45.80    3.60
   9  -3  -1   46.70    3.20
  -9  -3   1   45.00    3.20
   9  -3  -1   46.30    3.40
   9   3  -1   42.30    3.30
   9   3  -1   43.70    3.20
  -9   3   1   45.90    3.40
   8  -3  -1    0.90    0.70
  -8  -3   1    2.30    1.00
   8  -3  -1    2.00    0.80
  -8   3   1    2.20    1.00
   8   3  -1    1.70    0.80
   8   3  -1    1.90    0.80
   7  -3  -1    0.40    0.70
  -7  -3   1    0.20    0.60
   7  -3  -1   -0.10    0.60
   7   3  -1   -0.80    0.60
  -7   3   1   -0.40    0.60
   7   3  -1    0.30    0.60
  -6  -3   1   15.20    1.30
   6  -3  -1   13.80    1.60
   6  -3  -1   14.40    1.40
  -6  -3   1   15.10    1.50
  -6   3   1   13.90    1.20
   6   3  -1   18.00    1.70
   6   3  -1   13.90    1.50
  -6   3   1   12.00    1.60
   5  -3  -1   91.19    5.50
  -5  -3   1   88.09    5.40
   5  -3  -1   90.79    5.20
  -5   3   1   88.09    5.50
   5   3  -1   89.19    5.20
   5   3  -1   95.49    5.40
  -5   3   1   88.49    5.10
   5   3  -1   89.99    5.40
  -4  -3   1    1.20    0.70
   4  -3  -1    1.30    0.70
   4  -3  -1    1.20    0.50
  -4   3   1    1.30    0.70
   4   3  -1    0.10    0.40
   4   3  -1    2.10    0.60
   4   3  -1    1.30    0.50
  -4   3   1    1.20    0.40
  -3  -3   1   59.59    3.60
   3  -3  -1   61.09    3.40
   3  -3  -1   54.69    3.70
   3   3  -1   54.59    3.50
   3   3  -1   54.69    3.50
  -3   3   1   55.09    3.40
  -3   3   1   56.39    3.70
   3   3  -1   56.49    3.50
   2  -3  -1   15.80    1.20
   2  -3  -1   13.50    1.50
   2   3  -1   14.30    1.30
   2   3  -1   17.70    1.50
   2   3  -1   13.50    1.40
  -2   3   1   15.80    1.60
  -2   3   1   18.10    1.30
   1  -3  -1   54.29    3.40
   1  -3  -1   52.59    3.10
   1   3  -1   51.79    3.20
   1   3  -1   52.89    3.20
   1   3  -1   53.29    3.40
  -1   3   1   48.50    3.40
  -1   3   1   53.09    3.20
   0  -3  -1    5.20    0.80
   0   3   1    5.90    0.80
   0   3   1    5.30    1.00
   0   3  -1    7.10    0.80
   0   3  -1    4.40    0.80
   0   3  -1    6.50    0.80
   0   3  -1    5.60    0.90
   0   3   1    5.70    0.70
   1  -3   1   -0.10    0.40
  -1  -3  -1    0.90    0.50
  -1   3  -1    1.00    0.60
   1   3   1    1.50    0.50
  -1   3  -1   -0.30    0.50
   1   3   1    1.70    0.70
  -1   3  -1    1.10    0.40
   1   3   1    0.70    0.40
  -2  -3  -1  307.47   17.10
   2  -3   1  319.17   17.30
   2  -3   1  304.57   17.00
  -2   3  -1  318.07   17.00
  -2   3  -1  310.27   17.30
   2   3   1  296.77   17.10
   2   3   1  311.47   17.00
  -2   3  -1  316.77   17.30
  -3  -3  -1   21.60    1.80
  -3  -3  -1   28.00    2.00
   3  -3   1   26.80    1.80
   3  -3   1   22.90    2.10
   3   3   1   25.50    1.80
  -3   3  -1   26.70    2.10
  -3   3  -1   26.10    1.70
   3   3   1   25.50    1.90
   4  -3   1   60.29    3.80
  -4  -3  -1   66.19    3.80
   4  -3   1   66.09    4.20
  -4  -3  -1   64.29    4.00
   4   3   1   65.99    4.00
   4   3   1   60.39    4.00
  -4   3  -1   64.99    3.70
  -4   3  -1   67.19    4.20
  -5  -3  -1   51.59    3.20
   5  -3   1   50.49    3.30
  -5  -3  -1   59.39    3.50
   5  -3   1   50.79    3.60
  -5   3  -1   56.19    3.10
   5   3   1   53.09    3.50
  -5   3  -1   50.99    3.50
  -6  -3  -1   27.40    2.10
   6  -3   1   25.40    2.00
   6  -3   1   29.20    2.20
  -6   3  -1   29.80    2.20
   6   3   1   24.70    2.20
   6   3   1   24.10    2.10
   7  -3   1   40.00    2.60
  -7  -3  -1   32.40    2.60
   7  -3   1   37.90    2.80
   7   3   1   39.80    2.80
  -7   3  -1   36.60    2.80
   7   3   1   38.00    2.70
  -8  -3  -1   15.30    1.70
   8  -3   1   13.60    1.70
   8  -3   1   18.60    1.70
   8   3   1   17.70    1.90
  -8   3  -1   14.40    1.80
   8   3   1   15.20    1.70
  -9  -3  -1   73.99    4.90
   9  -3   1   80.99    4.90
   9  -3   1   79.69    5.20
  -9   3  -1   80.69    5.10
   9   3   1   73.79    5.00
   9   3   1   74.29    4.90
  10  -3   1   13.20    1.80
  10  -3   1   17.40    2.00
 -10  -3  -1   14.30    1.70
 -10   3  -1   13.00    1.90
  10   3   1   14.00    1.90
  10   3   1   13.10    1.70
  11  -3   1    2.50    1.20
 -11  -3  -1    2.20    1.20
  11  -3   1    0.20    1.00
  11   3   1    2.00    1.10
  11   3   1    0.00    1.10
 -11   3  -1    1.20    1.20
 -12  -3  -1   20.20    2.30
  12  -3   1   19.70    2.40
  12  -3   1   23.50    2.40
  12   3   1   21.80    2.50
 -12   3  -1   23.00    2.70
  12   3   1   19.60    2.20
  13  -3   1   -0.40    1.10
 -13  -3  -1    1.90    1.40
  13  -3   1    1.80    1.40
  13   3   1    0.80    1.10
  13   3   1    2.60    1.40
 -13   3  -1    3.20    1.60
  14  -3   1    0.40    1.50
 -14  -3  -1    2.50    1.20
  14  -3   1    2.30    1.60
 -14  -3  -1    1.00    1.50
  14   3   1    4.80    1.80
 -14   3  -1    5.40    1.80
 -15  -3  -1    0.30    1.30
 -15  -3  -1    0.10    1.50
  15  -3   1    0.10    1.70
  15   3   1    0.00    1.60
 -15   3  -1   -0.10    1.70
 -16  -3  -1   -0.30    1.60
 -16  -3  -1    1.00    1.50
  16  -3   1    0.10    1.70
 -16   3  -1   -1.10    1.80
  16   3   1   -1.40    1.80
 -15  -4   1   -0.10    1.30
  15  -4  -1   -1.40    1.60
 -15   4   1    1.70    2.20
  15   4  -1   -0.20    1.70
 -14  -4   1   -0.50    1.60
 -14  -4   1    0.00    1.30
  14  -4  -1    0.70    1.60
  14   4  -1   -2.20    1.70
 -14   4   1    1.50    1.70
 -13  -4   1   -0.50    1.50
  13  -4  -1    0.90    1.40
 -13  -4   1    0.00    1.10
 -13   4   1    2.30    1.60
  13   4  -1    1.20    1.50
  13   4  -1    0.60    1.20
 -12  -4   1   -1.60    1.40
  12  -4  -1    0.20    1.20
  12   4  -1    0.30    1.10
 -12   4   1    2.50    1.50
  12   4  -1   -0.90    1.40
 -11  -4   1   -0.60    1.30
  11  -4  -1   -1.20    1.00
  11   4  -1    0.20    1.00
 -11   4   1   -1.50    1.10
  11   4  -1    0.20    1.20
  10  -4  -1    1.70    1.30
 -10  -4   1   -0.30    1.20
  10   4  -1    1.70    1.30
  10   4  -1    1.70    1.10
 -10   4   1    1.10    1.30
   9  -4  -1    4.80    1.40
  -9  -4   1    6.70    1.50
   9   4  -1    7.80    1.60
   9   4  -1    3.90    1.10
  -9   4   1    5.40    1.50
  -8  -4   1   17.50    2.00
   8  -4  -1   20.00    2.20
   8   4  -1   21.20    2.10
  -8   4   1   17.20    2.30
   8   4  -1   16.00    2.00
  -7  -4   1   18.10    1.90
   7  -4  -1   12.90    1.80
  -7   4   1   11.60    1.90
   7   4  -1   13.70    1.70
   7   4  -1   14.40    1.80
   6  -4  -1   19.30    2.10
  -6  -4   1   16.80    1.90
  -6   4   1   25.50    2.40
   6   4  -1   20.70    2.00
   6   4  -1   16.90    1.90
   5  -4  -1   28.70    2.60
   5  -4  -1   29.20    2.10
  -5  -4   1   26.50    2.40
   5   4  -1   21.30    2.20
  -5   4   1   27.60    2.60
   5   4  -1   29.20    2.40
  -4  -4   1   31.30    2.40
  -4  -4   1   30.40    2.60
   4  -4  -1   30.40    2.80
   4  -4  -1   35.00    2.30
  -4   4   1   32.70    2.70
  -4   4   1   32.90    2.30
   4   4  -1   32.30    2.40
   4   4  -1   34.10    2.50
   3  -4  -1    1.70    0.60
  -3  -4   1    0.70    0.70
   3  -4  -1   -0.30    0.60
   3   4  -1    0.20    0.70
   3   4  -1   -1.30    0.80
  -3   4   1    0.80    0.80
  -3   4   1    1.50    0.70
   3   4  -1    0.80    0.70
   2  -4  -1    0.60    0.60
   2  -4  -1    0.20    0.70
  -2  -4   1    0.20    0.60
   2   4  -1    0.80    0.70
  -2   4   1    1.50    0.70
  -2   4   1    0.80    0.80
   2   4  -1    0.00    0.60
   2   4  -1    0.30    0.80
  -1  -4   1   40.30    2.80
   1  -4  -1   38.70    2.90
   1  -4  -1   41.40    2.60
   1   4  -1   40.00    2.90
   1   4  -1   32.90    2.60
   1   4  -1   39.90    2.70
  -1   4   1   43.60    2.70
  -1   4   1   41.90    3.00
   0  -4  -1   20.60    2.00
   0  -4   1   23.50    2.10
   0  -4  -1   21.10    1.60
   0  -4   1   23.00    1.80
   0   4   1   22.80    2.20
   0   4  -1   23.90    1.90
   0   4  -1   15.10    1.90
  -1  -4  -1    6.40    1.10
   1  -4   1    4.50    1.10
   1  -4   1    5.40    0.90
  -1   4  -1    6.10    0.90
   1   4   1    6.80    1.20
  -1   4  -1    4.30    1.10
   1   4   1    4.30    0.90
   1   4   1    5.20    0.90
   2  -4   1   -0.40    0.60
  -2  -4  -1    0.00    0.70
   2  -4   1    0.60    0.60
   2   4   1    1.80    1.00
  -2   4  -1    0.50    0.70
  -2   4  -1    0.30    0.60
   2   4   1    0.40    0.60
   2   4   1    1.00    0.60
  -3  -4  -1   -0.40    0.60
  -3  -4  -1    0.00    0.70
   3  -4   1    0.20    0.60
   3  -4   1    0.60    0.70
   3   4   1    1.00    0.60
   3   4   1   -0.10    0.60
  -3   4  -1    1.10    0.80
  -3   4  -1    1.10    0.60
   3   4   1    0.20    1.00
  -4  -4  -1   13.10    1.50
   4  -4   1   15.70    1.50
  -4  -4  -1   14.60    1.70
   4  -4   1   15.00    1.80
  -4   4  -1   18.00    2.00
   4   4   1   17.30    1.70
   4   4   1   16.60    1.70
  -5  -4  -1   34.60    2.60
   5  -4   1   28.90    2.70
   5  -4   1   31.30    2.30
  -5   4  -1   28.90    2.80
   5   4   1   28.70    2.50
   5   4   1   28.90    2.50
   6  -4   1   13.50    1.40
   6  -4   1    9.70    1.60
  -6  -4  -1    9.00    1.50
  -6   4  -1   15.30    2.00
   6   4   1   14.30    1.70
   6   4   1   14.70    1.60
  -7  -4  -1    0.70    1.00
   7  -4   1   -0.50    1.00
   7  -4   1    0.90    0.90
   7   4   1   -0.60    0.70
   7   4   1    0.20    0.80
  -7   4  -1    2.20    1.10
   8  -4   1   -1.00    0.80
  -8  -4  -1   -0.40    0.90
   8  -4   1   -0.70    0.80
   8   4   1    0.10    0.90
  -8   4  -1    0.40    1.10
   8   4   1   -0.80    0.90
   9  -4   1    1.40    1.20
  -9  -4  -1    0.70    1.20
   9  -4   1    1.50    1.00
  -9   4  -1    3.00    1.20
   9   4   1    2.20    1.20
   9   4   1   -0.60    0.80
  10  -4   1    0.50    1.10
  10  -4   1   -0.60    1.30
 -10  -4  -1   -0.90    1.20
 -10   4  -1    0.20    1.20
  10   4   1    1.30    1.30
  10   4   1   -0.10    0.90
  11  -4   1    5.20    1.70
 -11  -4  -1    3.00    1.40
  11   4   1    3.90    1.20
  11   4   1    3.10    1.50
 -11   4  -1    3.90    1.40
  12  -4   1    4.00    1.60
 -12  -4  -1    4.10    1.60
  12   4   1    2.80    1.30
 -12   4  -1    7.10    1.90
  12   4   1    2.60    1.50
 -13  -4  -1    0.60    1.40
  13  -4   1    1.30    1.60
  13   4   1    0.00    1.60
  13   4   1    0.00    1.30
 -13   4  -1    0.10    1.50
 -14  -4  -1   -1.90    1.70
 -14  -4  -1    1.20    1.50
  14  -4   1   -1.10    1.50
  14   4   1    0.20    1.60
  14   4   1   -1.40    1.40
 -14   4  -1    0.80    1.80
  15  -4   1   -1.40    1.90
 -15  -4  -1    5.40    2.00
 -15  -4  -1    3.00    1.50
  15   4   1    3.30    2.00
 -15   4  -1    0.80    2.00
  13  -5  -1   -0.40    1.80
 -13  -5   1   -2.60    1.40
  13   5  -1   -0.60    1.60
  13   5  -1   -1.90    1.80
 -13   5   1   -0.20    2.10
  12  -5  -1   -1.70    1.30
 -12  -5   1   -0.40    1.50
 -12   5   1    0.20    1.70
  12   5  -1   -0.50    1.60
  12   5  -1    0.30    1.40
  11  -5  -1    6.40    1.90
 -11  -5   1    3.70    1.80
  11   5  -1    6.20    2.00
  11   5  -1    3.00    1.50
 -11   5   1    3.90    1.80
  10  -5  -1    3.70    1.60
 -10  -5   1    4.40    1.50
  10   5  -1    3.40    1.70
  10   5  -1    2.00    1.20
 -10   5   1    2.90    1.70
  -9  -5   1    6.40    1.70
   9  -5  -1    8.40    1.90
   9   5  -1    6.30    1.40
  -9   5   1    4.60    1.70
   9   5  -1    7.50    1.90
   8  -5  -1    5.10    1.50
  -8  -5   1    2.50    1.40
   8   5  -1    6.70    1.40
  -8   5   1    6.70    1.80
   8   5  -1    3.30    1.40
  -7  -5   1   -0.50    1.20
   7  -5  -1   -0.60    1.00
   7   5  -1   -0.50    1.10
  -7   5   1   -0.30    1.00
   7   5  -1    0.70    1.00
   6  -5  -1    4.30    1.30
  -6  -5   1    6.50    1.50
   6   5  -1    7.60    1.50
  -6   5   1    5.90    1.60
   6   5  -1    7.90    1.40
   5  -5  -1   20.00    2.30
  -5  -5   1   19.80    2.20
   5   5  -1   18.60    2.10
   5   5  -1   21.30    2.20
  -5   5   1   14.90    2.20
  -4  -5   1   12.40    1.90
   4  -5  -1   12.40    1.90
  -4   5   1   10.60    1.90
   4   5  -1   14.50    1.80
   4   5  -1   16.00    1.80
   3  -5  -1   11.10    1.70
  -3  -5   1   14.00    1.80
  -3   5   1    8.10    1.60
   3   5  -1   10.80    1.50
   3   5  -1   10.60    1.80
  -2  -5   1   12.40    1.70
   2  -5  -1   15.10    1.90
  -2   5   1   11.70    1.50
   2   5  -1    8.10    1.40
  -2   5   1   10.70    1.70
   1  -5  -1    6.20    1.30
  -1  -5   1    8.00    1.50
  -1   5   1   11.80    1.50
  -1   5   1   11.00    1.80
   1   5  -1   10.30    1.60
   0  -5   1   30.60    2.80
   0  -5  -1   33.10    2.90
   0   5  -1   27.10    2.80
   0   5  -1   35.20    2.70
   0   5   1   34.70    3.20
   1  -5   1    0.50    1.00
  -1  -5  -1    1.00    1.00
   1   5   1    3.10    1.20
   1   5   1    0.60    0.90
  -1   5  -1    1.20    1.10
  -1   5  -1    2.10    0.90
  -2  -5  -1    1.50    1.00
   2  -5   1    2.70    1.20
   2   5   1    2.00    1.00
  -2   5  -1    1.80    1.10
   2   5   1    0.70    1.10
   3  -5   1   12.00    1.80
  -3  -5  -1   14.10    1.90
  -3  -5  -1   12.20    1.60
  -3   5  -1   14.70    2.00
   3   5   1   10.50    1.50
  -4  -5  -1   14.50    1.90
   4  -5   1   12.70    2.00
   4   5   1   16.80    1.90
  -4   5  -1   10.70    1.90
  -5  -5  -1    0.50    1.10
   5  -5   1    2.00    1.30
   5   5   1    0.90    1.00
  -5   5  -1    1.00    1.10
  -6  -5  -1    0.80    1.10
   6  -5   1    0.70    1.00
   6   5   1   -0.70    0.90
  -6   5  -1    1.80    1.20
  -7  -5  -1   -1.10    1.20
   7  -5   1   -0.60    1.10
  -7   5  -1    1.10    1.20
   7   5   1   -0.40    0.90
   7   5   1   -0.80    1.60
  -8  -5  -1   -0.60    1.20
   8  -5   1    0.30    1.10
   8   5   1   -1.10    1.10
  -8   5  -1   -0.40    1.20
   8   5   1    0.60    1.30
   9  -5   1    0.60    1.30
  -9  -5  -1   -1.20    1.20
   9   5   1   -0.10    1.30
   9   5   1    0.10    1.00
  -9   5  -1   -1.40    1.20
 -10  -5  -1    1.40    1.60
  10  -5   1    0.90    1.40
  10   5   1    3.30    1.60
 -10   5  -1    2.60    1.60
  10   5   1    1.90    1.20
 -11  -5  -1   -0.50    1.50
  11  -5   1    2.10    1.60
  11   5   1    1.70    1.60
  11   5   1    2.50    1.30
 -11   5  -1    1.50    1.60
 -12  -5  -1   -0.30    1.60
  12  -5   1    0.30    1.40
 -12   5  -1    3.10    1.90
  12   5   1    2.30    1.40
  12   5   1    1.40    1.90
 -13  -5  -1    0.00    1.70
  13  -5   1   -0.90    1.60
 -13   5  -1    4.80    2.20
  13   5   1    2.20    1.60
  13   5   1   -0.90    1.90
  11  -6  -1   -0.10    1.70
 -11   6   1   -0.80    1.90
  11   6  -1   -2.70    1.40
  10  -6  -1    0.10    1.60
 -10  -6   1    3.00    2.60
 -10   6   1    0.20    2.00
  10   6  -1    3.40    1.50
   9  -6  -1    3.10    1.70
  -9  -6   1   -1.70    1.50
   9   6  -1   -0.40    1.40
  -9   6   1    0.20    1.80
   8  -6  -1    0.00    1.50
  -8  -6   1   -1.30    1.50
   8   6  -1    0.50    1.30
  -8   6   1    0.80    1.60
  -7  -6   1   -1.20    1.50
   7  -6  -1   -0.40    1.30
  -7   6   1   -0.70    1.40
   7   6  -1   -1.40    1.30
  -6  -6   1    1.20    1.60
   6  -6  -1   -1.00    1.20
   6   6  -1    0.80    1.20
  -6   6   1   -0.80    1.30
  -5  -6   1    0.10    1.50
   5  -6  -1   -1.10    1.20
  -5   6   1    0.80    1.40
   5   6  -1    0.30    1.10
   4  -6  -1    0.10    1.20
  -4  -6   1   -1.60    1.30
  -4   6   1    0.20    1.30
   4   6  -1    3.10    1.30
   3  -6  -1    7.70    1.70
  -3  -6   1    9.60    1.90
  -3   6   1    8.10    1.90
   3   6  -1   10.00    1.70
  -2  -6   1   20.50    2.60
   2  -6  -1   30.20    3.00
  -2   6   1   20.80    2.70
   2   6  -1   25.50    2.50
  -1  -6   1    9.10    1.80
   1  -6  -1    6.40    1.70
   1   6  -1    4.80    1.30
   1   6  -1    9.60    1.80
  -1   6   1    6.40    1.70
   0  -6   1    3.00    1.40
   0  -6  -1    3.10    1.30
   0   6  -1    1.50    1.50
   0   6   1    1.00    1.30
   0   6   1    1.60    1.30
  -1  -6  -1    1.00    1.40
   1  -6   1    1.50    1.30
   1   6   1    1.50    1.40
  -1   6  -1    0.30    1.40
   1   6   1    1.60    1.20
   2  -6   1    1.70    1.30
  -2  -6  -1   -0.80    1.60
   2   6   1    0.00    1.00
   2   6   1    1.10    1.30
  -2   6  -1    0.90    1.30
  -3  -6  -1    2.90    1.40
   3  -6   1    6.50    1.60
   3   6   1    3.20    1.40
  -3   6  -1    6.00    1.70
  -4  -6  -1   -0.40    1.40
   4  -6   1    0.60    1.20
   4   6   1    0.30    1.10
  -4   6  -1    2.40    1.50
   5  -6   1    3.10    1.40
  -5  -6  -1    1.90    1.50
  -5   6  -1    2.20    1.50
   5   6   1    0.50    1.20
   6  -6   1    0.70    1.30
  -6  -6  -1    0.40    1.40
   6   6   1   -0.30    1.20
  -6   6  -1    0.40    1.40
   7  -6   1    2.40    1.60
  -7  -6  -1    0.20    1.60
  -7   6  -1   -1.50    1.30
   7   6   1    0.70    1.30
   8  -6   1    0.00    1.40
  -8  -6  -1   -4.20    1.20
  -8   6  -1   -0.50    1.50
   8   6   1    0.70    1.30
  -9  -6  -1   -2.20    1.70
   9  -6   1   -0.60    1.70
  -9   6  -1    1.70    1.70
   9   6   1    0.70    1.30
  10  -6   1    3.60    2.00
 -10  -6  -1    3.90    2.10
 -10   6  -1    5.60    2.20
  10   6   1    0.60    1.50
  11  -6   1    2.60    2.00
 -11  -6  -1    1.40    2.20
  11   6   1   -2.50    1.40
 -11   6  -1    1.00    1.90
   7  -7  -1    1.10    2.20
  -7  -7   1   -3.70    1.80
  -7   7   1   -1.90    1.90
   7   7  -1   -0.50    1.70
  -6  -7   1    0.90    1.80
   6  -7  -1    1.60    1.70
  -6   7   1    0.90    1.70
   6   7  -1    0.30    1.80
   5  -7  -1    2.10    1.70
  -5  -7   1    1.70    1.90
   5   7  -1    1.40    1.50
  -5   7   1   -2.10    1.60
  -4  -7   1   -0.40    1.70
   4  -7  -1   -1.00    1.50
  -4   7   1   -1.30    1.70
   4   7  -1   -0.20    1.60
   3  -7  -1   -0.70    1.60
  -3  -7   1   -0.50    1.70
  -3   7   1   -0.90    1.80
   2  -7  -1    0.60    1.60
  -2   7   1    1.90    1.90
   2   7  -1   -0.10    1.80
   1  -7  -1    0.80    1.70
  -1   7   1   -1.20    1.40
   1   7  -1   -0.90    1.50
   0  -7   1    0.00    1.70
   0  -7  -1    3.10    1.80
   0   7   1   -0.20    1.70
   0   7  -1   -0.90    1.50
   1  -7   1    2.70    1.70
  -1   7  -1   -1.20    1.50
   1   7   1    0.10    1.70
  -2  -7  -1    2.60    1.70
   2  -7   1    0.60    1.60
  -2   7  -1   -2.20    1.50
   2   7   1   -2.00    1.60
   3  -7   1    0.30    1.70
  -3  -7  -1    5.50    2.10
   3   7   1    3.00    1.70
  -3   7  -1    3.30    2.10
  -4  -7  -1    0.20    1.70
   4  -7   1    1.20    1.90
   4   7   1   -0.60    1.60
  -4   7  -1    1.20    1.70
  -5  -7  -1   -0.20    2.00
   5  -7   1    1.60    2.00
  -5   7  -1    0.70    1.80
   5   7   1   -1.30    1.60
   6  -7   1   -0.40    1.70
  -6  -7  -1    0.60    2.00
  -6   7  -1   -0.80    1.80
   6   7   1    3.90    2.00
   7   7   1   -1.00    1.70
 -18   0   2    2.00    1.80
  18   0  -2   -1.30    1.90
 -17   0   2    0.20    1.60
  17   0  -2   -1.00    1.30
  16   0  -2   -0.20    1.30
 -16   0   2    0.00    1.30
 -15   0   2   -1.70    1.00
  15   0  -2   -1.50    1.10
 -14   0   2   23.60    2.00
 -14   0   2   19.30    2.20
  14   0  -2   21.70    2.50
 -13   0   2   -0.20    0.80
 -13   0   2   -0.40    0.60
  13   0  -2    1.00    1.00
 -12   0   2    4.80    1.00
  12   0  -2    4.90    1.20
 -12   0   2    3.80    0.90
 -11   0   2    0.30    0.50
  11   0  -2    0.60    0.70
 -11   0   2   -0.70    0.60
  10   0  -2    3.50    0.80
 -10   0   2    0.80    0.40
 -10   0   2    1.80    0.70
  10   0  -2    2.60    0.60
   9   0  -2   -0.30    0.40
   9   0  -2   -0.80    0.50
  -9   0   2    0.30    0.50
  -9   0   2   -0.20    0.30
  -8   0   2  261.07   14.20
   8   0  -2  260.77   14.10
   8   0  -2  249.28   14.40
   7   0  -2   -0.30    0.30
  -7   0   2    0.20    0.30
  -7   0   2   -0.20    0.40
   7   0  -2    1.00    0.50
   6   0  -2   20.60    1.40
  -6   0   2   20.90    1.40
   6   0  -2   22.30    1.60
   5   0  -2    0.10    0.30
   5   0  -2    0.00    0.30
  -5   0   2    0.00    0.30
  -5   0   2    0.30    0.30
   4   0  -2   58.99    3.30
  -4   0   2   56.39    3.20
  -4   0   2   53.39    3.20
   4   0  -2   55.89    3.20
   3   0  -2    0.60    0.30
   3   0  -2    0.10    0.20
  -3   0   2   -0.20    0.20
  -3   0   2   -0.10    0.20
  -2   0   2 1094.89   58.69
  -2   0   2 1102.19   58.69
   2   0  -2 1077.39   58.79
   1   0  -2    0.20    0.10
   1   0  -2    0.30    0.10
  -1   0   2    0.30    0.10
   0   0  -2  207.58   10.50
   0   0   2  182.18   10.50
   1   0   2    2.20    0.20
   1   0   2    1.70    0.20
  -1   0  -2    1.40    0.20
  -1   0  -2    1.40    0.20
  -2   0  -2  258.47   13.70
   2   0   2  253.57   13.80
  -2   0  -2  244.38   13.70
   2   0   2  258.37   13.70
   3   0   2    0.50    0.30
  -3   0  -2   -0.10    0.30
  -3   0  -2    0.20    0.30
   3   0   2    0.20    0.20
   4   0   2   20.40    1.20
   4   0   2   16.90    1.30
  -4   0  -2   20.70    1.20
  -4   0  -2   18.50    1.30
   5   0   2    0.00    0.30
   5   0   2    0.10    0.30
  -5   0  -2   -0.30    0.30
  -5   0  -2    0.10    0.30
  -6   0  -2    8.50    0.80
   6   0   2    6.60    0.70
   6   0   2    7.30    0.70
   6   0   2    6.80    0.90
   7   0   2   -0.30    0.40
   7   0   2    0.00    0.50
   7   0   2    1.70    0.50
  -7   0  -2    1.60    0.50
   8   0   2   22.50    2.00
  -8   0  -2   26.40    1.80
  -8   0  -2   24.10    1.60
   8   0   2   23.50    1.60
  -9   0  -2   -0.40    0.50
  -9   0  -2    0.20    0.40
   9   0   2    0.10    0.50
   9   0   2    0.30    0.40
  10   0   2   28.70    2.40
 -10   0  -2   24.70    1.90
 -10   0  -2   25.60    1.80
 -11   0  -2    0.00    0.50
 -11   0  -2   -1.00    0.60
  11   0   2    0.20    0.70
 -12   0  -2    1.70    0.70
 -12   0  -2    2.50    0.90
  12   0   2    3.00    1.10
  13   0   2   -0.60    0.80
 -13   0  -2   -1.30    0.80
 -14   0  -2   22.60    2.40
  14   0   2   22.90    2.60
 -15   0  -2    3.50    1.20
  15   0   2    0.20    1.30
 -16   0  -2   -0.40    1.30
  16   0   2    1.00    1.40
  17   0   2   -2.20    1.60
 -17   0  -2    1.40    1.50
 -18   0  -2    3.20    1.90
  18   0   2    1.00    1.90
 -18  -1   2    0.90    1.70
  18  -1  -2   -2.70    1.80
 -18   1   2    0.10    2.00
  18   1  -2    2.30    2.10
 -17  -1   2   -0.40    1.20
  17  -1  -2    1.70    1.60
  17   1  -2   -1.00    1.40
 -17   1   2    1.60    1.70
 -16  -1   2    0.30    1.10
  16  -1  -2    1.50    1.60
 -16  -1   2    2.40    1.40
 -16   1   2    1.80    1.40
  16   1  -2    1.50    1.40
  15  -1  -2    0.50    1.20
 -15  -1   2   -0.40    0.90
 -15  -1   2    0.70    1.10
 -15   1   2    3.00    1.30
  15   1  -2   -1.80    1.10
 -14  -1   2    1.10    0.90
 -14  -1   2    0.90    1.10
  14  -1  -2    1.40    1.10
  14   1  -2   -0.60    1.00
 -14   1   2   -0.30    1.20
 -13  -1   2    2.80    1.00
 -13  -1   2    2.40    0.90
  13  -1  -2    1.20    1.10
  13   1  -2    2.10    1.10
 -13   1   2    2.30    1.10
  12  -1  -2   12.50    1.80
  12  -1  -2   13.60    1.80
 -12  -1   2   15.20    1.60
 -12  -1   2   21.40    1.80
 -12   1   2   15.20    1.80
  12   1  -2   13.00    1.80
 -12   1   2   14.70    1.40
  11  -1  -2    2.70    1.00
  11  -1  -2    4.90    0.90
 -11  -1   2    4.30    0.90
 -11  -1   2    3.20    0.80
 -11   1   2    2.30    0.90
  11   1  -2    5.60    1.20
 -11   1   2    4.40    0.80
 -10  -1   2    1.10    0.60
 -10  -1   2    1.70    0.70
  10  -1  -2    1.60    0.70
  10  -1  -2    1.10    0.60
  10   1  -2    1.10    0.80
 -10   1   2    1.10    0.70
 -10   1   2    1.10    0.50
   9  -1  -2   12.90    1.40
   9  -1  -2   14.40    1.60
  -9  -1   2   15.60    1.40
  -9  -1   2   16.10    1.40
  -9   1   2   15.80    1.30
   9   1  -2   12.80    1.50
  -9   1   2   14.50    1.50
  -8  -1   2  119.69    6.60
  -8  -1   2  121.59    6.70
   8  -1  -2  114.59    6.70
   8  -1  -2  113.49    6.80
   8   1  -2  119.69    6.40
  -8   1   2  115.19    6.80
   8   1  -2  116.89    6.90
  -8   1   2  115.39    6.60
  -7  -1   2   35.90    2.20
  -7  -1   2   37.20    2.10
   7  -1  -2   24.60    2.10
   7  -1  -2   32.80    2.20
   7   1  -2   33.40    1.90
  -7   1   2   34.90    2.20
  -7   1   2   32.30    2.00
   7   1  -2   35.30    2.30
  -6  -1   2   17.40    1.30
  -6  -1   2   19.00    1.30
   6  -1  -2   13.20    1.30
   6   1  -2   17.40    1.30
   6   1  -2   19.20    1.60
  -6   1   2   15.10    1.30
  -6   1   2   15.50    1.10
   6   1  -2   18.90    1.10
   5  -1  -2  247.28   14.00
   5  -1  -2  252.37   14.00
  -5  -1   2  252.57   13.90
   5   1  -2  255.57   14.10
   5   1  -2  255.87   14.00
  -5   1   2  257.87   13.90
  -5   1   2  255.67   14.00
   5   1  -2  262.67   13.80
   4  -1  -2  191.88   10.60
  -4  -1   2  190.78   10.50
   4  -1  -2  188.08   10.50
  -4   1   2  186.28   10.60
   4   1  -2  197.58   10.60
   4   1  -2  186.98   10.50
   4   1  -2  191.88   10.40
  -4   1   2  196.18   10.40
   3  -1  -2    3.20    0.40
  -3  -1   2    3.60    0.50
   3  -1  -2    3.40    0.50
  -3   1   2    3.10    0.30
   3   1  -2    2.90    0.50
   3   1  -2    3.20    0.50
  -3   1   2    3.80    0.50
   3   1  -2    3.10    0.40
   2  -1  -2  313.67   16.80
  -2  -1   2  314.37   16.80
   2  -1  -2  319.97   16.90
   2   1  -2  306.67   16.90
  -2   1   2  303.17   16.90
   2   1  -2  313.27   16.90
   2   1  -2  312.57   16.80
  -2   1   2  302.57   16.80
   1  -1  -2 1123.99   61.29
   1  -1  -2 1140.79   61.09
   1   1  -2 1158.28   61.29
  -1   1   2 1176.38   61.29
   1   1  -2 1128.39   61.29
   1   1  -2 1097.29   61.19
   0  -1  -2  117.49    6.40
   0   1  -2  114.59    6.40
   0   1  -2  115.59    6.30
   0   1   2  115.89    6.50
   0   1   2  117.49    6.30
   0   1   2  114.89    6.40
   0   1  -2  117.09    6.40
  -1  -1  -2 1186.28   63.89
  -1  -1  -2 1167.08   63.79
   1  -1   2 1175.38   63.89
  -1   1  -2 1208.08   63.89
  -1   1  -2 1203.58   63.89
   1   1   2 1185.18   63.89
  -1   1  -2 1187.18   63.79
   1   1   2 1177.48   63.79
  -2  -1  -2  102.79    5.60
   2  -1   2  102.09    5.50
  -2  -1  -2  101.09    5.40
  -2   1  -2   99.19    5.60
   2   1   2   94.79    5.50
   2   1   2   95.99    5.60
  -2   1  -2   99.59    5.60
  -3  -1  -2  550.44   30.30
   3  -1   2  548.25   30.30
  -3  -1  -2  572.94   30.10
  -3   1  -2  553.84   30.40
  -3   1  -2  576.04   30.10
  -3   1  -2  562.24   30.30
   3   1   2  562.14   30.30
   3   1   2  550.54   30.30
  -4  -1  -2    0.00    0.40
   4  -1   2    0.70    0.40
   4   1   2    0.10    0.40
  -4   1  -2    0.70    0.40
  -4   1  -2    1.10    0.20
  -4   1  -2   -0.20    0.40
   4   1   2    0.30    0.30
   5  -1   2   -0.10    0.30
  -5  -1  -2    0.50    0.40
  -5   1  -2   -0.30    0.20
  -5   1  -2    0.00    0.40
   5   1   2    0.10    0.30
   5   1   2   -0.50    0.30
  -5   1  -2    0.00    0.40
   6  -1   2    4.40    0.80
  -6  -1  -2    6.10    0.80
   6  -1   2    5.70    0.80
   6   1   2    5.70    0.80
  -6   1  -2    7.90    0.60
   6   1   2    4.10    0.70
  -6   1  -2    8.70    0.90
   7  -1   2   66.29    4.20
  -7  -1  -2   72.39    4.20
   7  -1   2   76.29    4.30
  -7   1  -2   68.09    3.90
   7   1   2   72.29    4.20
  -7   1  -2   67.29    4.20
   7   1   2   68.69    4.30
   8  -1   2   67.99    4.20
  -8  -1  -2   67.89    4.00
   8  -1   2   70.59    4.10
   8   1   2   65.69    4.20
   8   1   2   61.29    4.00
  -8   1  -2   66.89    4.10
  -8   1  -2   68.69    3.80
  -9  -1  -2   46.00    2.90
   9  -1   2   41.00    3.00
   9  -1   2   47.40    3.00
  -9   1  -2   43.70    2.60
  -9   1  -2   43.80    2.90
   9   1   2   42.30    3.00
   9   1   2   42.40    2.80
  10  -1   2    8.20    1.20
 -10  -1  -2    8.30    1.10
  10  -1   2    7.00    1.10
  10   1   2    7.60    1.10
 -10   1  -2    8.10    0.80
  10   1   2    5.10    1.10
 -10   1  -2    7.20    1.10
 -11  -1  -2    1.90    0.70
  11  -1   2    0.60    0.80
  11  -1   2    1.60    0.80
 -11  -1  -2    0.90    0.80
  11   1   2    0.60    0.90
 -11   1  -2   -0.50    0.70
 -12  -1  -2    4.60    1.00
  12  -1   2    6.50    1.30
 -12  -1  -2    7.20    1.20
  12   1   2    8.50    1.50
 -12   1  -2    8.70    1.40
  13  -1   2   -0.60    0.90
 -13  -1  -2   -0.10    0.70
 -13  -1  -2   -1.60    0.80
 -13   1  -2   -0.70    0.80
  13   1   2    0.00    1.10
 -14  -1  -2   -0.10    0.80
  14  -1   2    1.20    1.20
 -14  -1  -2    1.80    1.10
  14   1   2    1.10    1.10
 -14   1  -2    2.10    1.30
  15  -1   2    1.10    1.20
 -15  -1  -2    2.40    1.20
 -15   1  -2    1.90    1.40
  15   1   2    0.70    1.20
  16  -1   2    3.30    1.50
 -16  -1  -2    2.30    1.40
  16   1   2   -1.10    1.50
 -16   1  -2    0.30    1.30
 -17  -1  -2    2.10    1.40
  17  -1   2    0.20    1.50
 -17   1  -2    2.90    1.80
  17   1   2    2.60    1.90
  18  -1   2    0.60    1.80
 -18  -1  -2    0.50    1.70
  18   1   2   -1.00    1.90
 -18   1  -2    0.30    1.90
 -18  -2   2    0.20    1.70
 -17  -2   2    0.20    1.50
 -17  -2   2    3.40    2.50
  17  -2  -2   -0.40    1.80
 -17   2   2    0.00    1.70
  17   2  -2    1.00    1.60
  16  -2  -2    2.10    1.80
 -16  -2   2   -0.90    1.20
 -16  -2   2    0.60    1.20
  16   2  -2    2.60    1.70
 -16   2   2    0.70    1.50
  15  -2  -2   -1.00    1.40
 -15  -2   2    1.20    1.30
 -15  -2   2    2.10    1.20
 -15   2   2    1.30    1.40
  15   2  -2    3.90    1.60
 -14  -2   2    1.30    1.00
  14  -2  -2   -0.20    1.20
 -14  -2   2   -0.10    1.10
  14   2  -2   -2.00    1.00
 -14   2   2   -1.80    1.20
  13  -2  -2   -0.20    1.00
 -13  -2   2   -0.60    1.10
  13  -2  -2    0.80    1.00
 -13  -2   2    0.50    1.00
  13   2  -2   -0.10    1.20
 -13   2   2    0.90    1.20
 -12  -2   2    3.30    1.00
 -12  -2   2    3.40    1.00
  12  -2  -2    1.60    1.00
  12  -2  -2    1.00    1.00
 -12   2   2    2.90    1.10
  12   2  -2    0.80    1.00
  11  -2  -2    2.40    0.90
 -11  -2   2    6.30    1.10
 -11  -2   2    5.60    1.10
  11  -2  -2    5.90    1.20
 -11   2   2    6.80    1.30
  11   2  -2    6.80    1.40
  10  -2  -2   56.69    3.80
 -10  -2   2   60.39    3.70
  10  -2  -2   54.99    3.70
 -10  -2   2   54.79    3.70
 -10   2   2   55.39    3.90
  10   2  -2   60.29    4.00
  -9  -2   2    1.60    0.80
   9  -2  -2    2.40    0.80
   9  -2  -2    3.80    0.90
   9   2  -2    2.60    1.00
  -9   2   2    2.10    0.80
  -9   2   2    2.30    0.50
   9   2  -2    1.90    0.80
   8  -2  -2   -0.30    0.50
   8  -2  -2   -0.40    0.50
  -8  -2   2    0.00    0.60
   8   2  -2   -0.40    0.50
  -8   2   2   -0.20    0.30
  -8   2   2   -0.40    0.50
   8   2  -2   -0.50    0.50
  -7  -2   2   41.30    2.60
   7  -2  -2   38.10    2.50
   7  -2  -2   39.20    2.70
   7   2  -2   39.40    2.20
  -7   2   2   34.10    2.60
  -7   2   2   37.20    2.30
   7   2  -2   38.30    2.60
   7   2  -2   41.10    2.70
   6  -2  -2    9.90    1.10
  -6  -2   2    9.70    1.00
   6  -2  -2    7.50    0.90
  -6   2   2    5.80    1.00
   6   2  -2    9.10    1.00
   6   2  -2    8.90    1.10
   6   2  -2    8.30    0.70
  -6   2   2    6.50    0.70
   5  -2  -2   35.80    2.30
   5  -2  -2   35.20    2.50
  -5  -2   2   37.70    2.30
   5   2  -2   37.60    2.20
  -5   2   2   34.90    2.20
   5   2  -2   37.10    2.40
   5   2  -2   38.10    2.50
  -5   2   2   33.90    2.50
   4  -2  -2   55.69    3.40
  -4  -2   2   53.39    3.20
   4  -2  -2   53.59    3.20
   4   2  -2   54.29    3.30
  -4   2   2   54.99    3.10
   4   2  -2   54.99    3.20
   4   2  -2   54.59    3.30
  -4   2   2   51.49    3.40
  -3  -2   2   -0.20    0.40
   3  -2  -2    0.60    0.40
   3  -2  -2    0.30    0.30
  -3   2   2    0.60    0.50
   3   2  -2    0.60    0.40
  -3   2   2   -0.20    0.30
   3   2  -2   -0.20    0.40
   3   2  -2    0.50    0.40
   2  -2  -2    4.30    0.40
   2  -2  -2    3.60    0.70
   2   2  -2    2.70    0.50
  -2   2   2    4.30    0.70
  -2   2   2    3.90    0.50
   2   2  -2    4.80    0.60
   2   2  -2    2.90    0.50
   1  -2  -2  405.96   21.70
   1  -2  -2  410.76   21.50
   1   2  -2  358.46   21.70
  -1   2   2  417.26   21.80
   0  -2  -2  640.24   35.40
   0   2   2  662.83   35.30
   0   2   2  641.44   35.40
   0   2   2  655.73   35.50
   0   2  -2  640.64   35.40
   0   2  -2  675.63   35.30
   0   2  -2  661.53   35.50
   0   2  -2  653.83   35.50
   1  -2   2    7.30    0.80
  -1  -2  -2    7.60    0.80
  -1   2  -2    7.30    0.70
  -1   2  -2    6.30    0.90
  -1   2  -2    6.80    0.90
   1   2   2    7.70    0.70
   1   2   2   11.20    1.00
   1   2   2   10.20    0.90
   2  -2   2  556.94   30.00
  -2  -2  -2  547.05   30.10
  -2  -2  -2  558.64   30.00
  -2   2  -2  562.14   29.90
  -2   2  -2  554.54   30.10
   2   2   2  557.74   30.00
  -2   2  -2  548.85   30.20
   2   2   2  539.95   30.00
  -3  -2  -2  563.14   30.10
  -3  -2  -2  543.25   30.30
   3  -2   2  543.65   30.20
  -3   2  -2  547.95   30.40
  -3   2  -2  571.24   30.00
   3   2   2  558.34   30.20
  -3   2  -2  567.04   30.30
   3   2   2  557.04   30.30
   4  -2   2   49.90    3.10
  -4  -2  -2   49.50    2.80
  -4  -2  -2   51.09    3.10
  -4   2  -2   48.60    2.80
  -4   2  -2   52.69    3.20
   4   2   2   47.50    3.10
  -4   2  -2   51.59    3.20
   5  -2   2    8.10    0.90
  -5  -2  -2    7.30    0.60
  -5  -2  -2    8.30    1.00
   5   2   2    8.10    1.00
  -5   2  -2    6.20    1.00
  -5   2  -2    7.20    1.00
  -5   2  -2    8.10    0.60
   5   2   2   10.70    1.10
  -6  -2  -2   32.50    2.10
   6  -2   2   32.10    2.10
   6  -2   2   28.10    2.20
  -6   2  -2   29.70    2.10
   6   2   2   24.50    2.10
  -6   2  -2   29.50    1.70
   6   2   2   28.70    2.10
   7  -2   2    5.20    0.90
   7  -2   2    5.60    0.90
  -7  -2  -2    4.90    1.00
   7   2   2    5.40    0.90
  -7   2  -2    5.00    0.50
   7   2   2    4.70    0.90
  -7   2  -2    5.30    0.90
  -8  -2  -2   17.20    1.60
   8  -2   2   12.80    1.40
   8  -2   2   17.00    1.60
  -8   2  -2   12.70    1.50
   8   2   2   13.10    1.40
   8   2   2   16.10    1.60
  -9  -2  -2    0.90    0.90
   9  -2   2    2.10    0.80
   9  -2   2    1.70    0.80
  -9   2  -2    1.80    0.80
   9   2   2    3.90    0.90
   9   2   2    0.30    0.70
  10  -2   2    0.90    0.70
 -10  -2  -2    0.10    0.80
  10  -2   2   -0.20    0.70
  10   2   2    0.50    0.80
 -10   2  -2   -0.10    0.70
  10   2   2    0.20    0.70
 -11  -2  -2   41.20    2.90
  11  -2   2   34.20    3.00
  11  -2   2   40.40    3.00
 -11   2  -2   37.40    3.00
  11   2   2   39.40    3.00
  11   2   2   38.40    2.80
  12  -2   2    2.30    1.10
 -12  -2  -2    3.40    1.10
  12  -2   2    2.10    1.20
  12   2   2    5.10    1.30
  12   2   2    2.10    1.00
 -12   2  -2    4.60    1.20
 -13  -2  -2    0.80    1.10
 -13  -2  -2    0.20    1.00
  13  -2   2    1.50    1.20
 -13   2  -2    1.20    1.20
  13   2   2    2.90    1.20
 -14  -2  -2    0.20    0.90
  14  -2   2    1.40    1.10
 -14  -2  -2    2.30    1.30
 -14   2  -2    1.10    1.30
  14   2   2   -0.80    1.10
 -15  -2  -2    4.40    1.40
  15  -2   2   -1.40    1.20
 -15  -2  -2    0.00    1.20
 -15   2  -2    2.80    1.60
  15   2   2   -1.50    1.30
  16  -2   2   -0.50    1.40
 -16  -2  -2    0.30    1.30
 -16  -2  -2    0.70    1.40
  16   2   2    0.60    1.60
 -16   2  -2    0.50    1.40
 -17  -2  -2    1.90    1.70
  17  -2   2    1.00    2.00
  17   2   2    3.00    1.80
 -17   2  -2    3.30    2.00
 -17  -3   2   -0.60    1.60
  17   3  -2   -1.30    1.90
 -17   3   2    0.00    2.30
 -16  -3   2    0.00    1.30
  16   3  -2   -0.70    1.70
 -16   3   2    1.60    2.00
 -15  -3   2   -0.50    1.40
 -15  -3   2    3.00    1.50
  15   3  -2    2.30    1.60
 -15   3   2    1.50    1.70
  14  -3  -2    3.80    1.70
  14  -3  -2    5.40    1.70
 -14  -3   2    3.70    1.40
 -14  -3   2    3.60    1.30
  14   3  -2    3.60    1.60
 -14   3   2    5.00    1.80
  13  -3  -2    6.30    1.60
 -13  -3   2    7.50    1.60
 -13  -3   2   10.10    1.60
  13  -3  -2    7.10    1.60
  13   3  -2    5.80    1.70
 -13   3   2    8.70    2.00
 -12  -3   2    7.90    1.40
  12  -3  -2   11.60    1.70
 -12  -3   2   11.20    1.70
  12  -3  -2   13.30    1.90
 -12   3   2   11.70    2.00
  12   3  -2    8.30    1.80
  11  -3  -2    6.70    1.40
 -11  -3   2    6.80    1.40
 -11  -3   2    6.50    1.20
  11  -3  -2    5.10    1.30
 -11   3   2    9.80    1.90
  11   3  -2    7.30    1.50
  11   3  -2    5.30    1.20
  10  -3  -2   10.70    1.60
  10  -3  -2    9.30    1.60
 -10  -3   2   12.10    1.70
  10   3  -2   14.60    1.90
 -10   3   2   15.50    2.00
  10   3  -2   10.10    1.50
   9  -3  -2   76.59    4.90
  -9  -3   2   71.19    4.60
   9  -3  -2   74.99    4.60
   9   3  -2   78.09    4.70
  -9   3   2   65.29    4.80
   9   3  -2   78.49    4.90
  -8  -3   2    3.20    0.90
   8  -3  -2    2.50    0.90
   8  -3  -2    3.70    0.80
   8   3  -2    1.80    0.90
   8   3  -2    3.20    0.80
  -8   3   2    1.90    0.90
  -7  -3   2   23.50    2.10
   7  -3  -2   25.00    2.40
   7  -3  -2   24.40    2.00
   7   3  -2   29.40    2.40
   7   3  -2   27.10    2.20
  -7   3   2   26.70    1.70
  -7   3   2   23.60    2.30
  -6  -3   2    1.00    0.60
   6  -3  -2    2.00    0.60
   6  -3  -2    0.90    0.70
  -6   3   2    1.80    0.50
  -6   3   2    2.70    0.90
   6   3  -2    3.70    0.90
   6   3  -2    1.60    0.70
   6   3  -2    2.40    0.60
   5  -3  -2   25.40    2.00
  -5  -3   2   25.70    1.90
   5  -3  -2   24.40    1.70
  -5   3   2   25.00    1.70
  -5   3   2   21.40    2.20
   5   3  -2   24.30    1.80
   5   3  -2   23.40    2.00
   5   3  -2   25.00    2.10
   4  -3  -2    3.60    0.60
   4  -3  -2    1.40    0.70
  -4  -3   2    2.20    0.70
  -4   3   2    0.60    0.70
   4   3  -2    2.20    0.60
  -4   3   2    3.30    0.60
   4   3  -2    2.80    0.70
   4   3  -2    1.80    0.60
   3  -3  -2    0.20    0.40
   3  -3  -2   -0.70    0.50
   3   3  -2   -0.30    0.40
  -3   3   2    0.00    0.60
   3   3  -2    0.40    0.50
   3   3  -2   -0.10    0.30
   3   3  -2    0.80    0.60
  -3   3   2    0.60    0.40
   2  -3  -2    9.50    0.80
   2  -3  -2    8.50    1.20
  -2   3   2    7.90    0.90
  -2   3   2    9.90    1.30
   2   3  -2    7.30    1.00
   2   3  -2    9.90    1.10
   2   3  -2   10.00    1.20
   2   3  -2    9.00    1.00
   1  -3  -2  156.08    8.60
   1  -3  -2  157.78    8.90
   1   3  -2  154.38    8.90
   1   3  -2  154.28    8.90
  -1   3   2  155.88    9.00
   1   3  -2  157.28    8.80
   0  -3  -2  159.18    9.40
   0   3   2  168.38    9.20
   0   3  -2  173.18    9.50
   0   3  -2  168.18    9.50
   0   3  -2  163.88    9.30
   0   3   2  163.18    9.50
   0   3   2  164.98    9.30
   0   3  -2  168.28    9.30
  -1  -3  -2    0.40    0.50
   1  -3   2    0.10    0.40
  -1   3  -2    1.40    0.50
   1   3   2    1.00    0.50
   1   3   2    1.10    0.40
  -1   3  -2    1.40    0.70
  -1   3  -2    0.60    0.60
   1   3   2    0.40    0.70
   2  -3   2  685.73   37.80
  -2  -3  -2  679.33   37.80
   2   3   2  684.93   37.90
  -2   3  -2  698.93   38.00
   2   3   2  712.23   37.80
  -2   3  -2  697.43   37.70
  -2   3  -2  719.63   38.10
   3  -3   2   19.40    1.70
  -3  -3  -2   21.10    1.60
  -3  -3  -2   20.80    1.90
   3   3   2   23.00    1.90
   3   3   2   20.50    1.60
  -3   3  -2   24.00    2.10
  -3   3  -2   21.90    2.00
  -3   3  -2   22.20    1.50
  -4  -3  -2   30.40    2.10
   4  -3   2   32.00    2.40
  -4  -3  -2   33.30    2.40
   4  -3   2   32.50    2.20
   4   3   2   33.00    2.30
  -4   3  -2   33.20    2.00
   4   3   2   33.70    2.20
  -4   3  -2   30.70    2.50
  -4   3  -2   33.00    2.40
  -5  -3  -2    0.40    0.60
  -5  -3  -2   -0.20    0.40
   5  -3   2    0.30    0.50
   5  -3   2    0.00    0.60
  -5   3  -2    0.10    0.40
  -5   3  -2    1.10    0.60
   5   3   2    0.10    0.50
   5   3   2    0.40    0.60
  -6  -3  -2    1.50    0.70
   6  -3   2    1.20    0.80
   6  -3   2    0.60    0.50
   6   3   2    1.00    0.60
  -6   3  -2    0.60    0.70
   6   3   2    1.00    0.70
   7  -3   2    0.50    0.70
  -7  -3  -2   -0.90    0.80
   7  -3   2    0.00    0.70
   7   3   2   -0.40    0.60
  -7   3  -2   -0.80    0.70
   7   3   2    0.70    0.70
  -8  -3  -2    2.10    1.00
   8  -3   2    4.50    1.20
   8  -3   2    3.00    0.90
   8   3   2    4.40    1.00
   8   3   2    4.70    1.00
  -8   3  -2    3.40    1.00
   9  -3   2   96.49    5.90
   9  -3   2  101.29    6.10
  -9  -3  -2   93.09    5.90
  -9   3  -2   87.59    6.00
   9   3   2  100.79    6.00
   9   3   2   96.59    5.90
 -10  -3  -2   14.70    1.90
  10  -3   2   11.50    1.60
  10  -3   2   12.00    1.80
  10   3   2   14.60    1.70
  10   3   2   17.70    2.00
 -10   3  -2   13.90    1.90
 -11  -3  -2   42.50    3.20
  11  -3   2   43.30    3.40
  11  -3   2   36.90    3.30
  11   3   2   48.30    3.20
 -11   3  -2   36.10    3.50
  11   3   2   44.70    3.70
 -12  -3  -2   12.40    1.90
  12  -3   2    9.40    1.90
  12  -3   2   13.40    1.80
  12   3   2    6.40    1.40
 -12   3  -2   15.00    2.10
  12   3   2   10.10    2.00
  13  -3   2    1.70    1.20
 -13  -3  -2    1.40    1.20
  13  -3   2   -0.20    1.20
  13   3   2    2.60    1.30
  13   3   2    1.40    1.30
 -13   3  -2   -0.10    1.40
 -14  -3  -2   -1.10    1.20
 -14  -3  -2    0.20    1.20
  14  -3   2    1.30    1.30
  14   3   2   -0.50    1.10
 -14   3  -2    0.50    1.50
  14   3   2    1.10    1.60
  15  -3   2    0.10    1.60
 -15  -3  -2    2.80    1.60
 -15  -3  -2    2.30    1.40
  15   3   2    2.40    1.80
 -15   3  -2    2.70    1.90
  16  -3   2   -0.30    1.90
 -16  -3  -2   -1.20    1.60
 -16  -3  -2    1.50    1.50
  16   3   2    1.30    1.70
 -16   3  -2    2.00    2.00
  15  -4  -2   -0.20    1.90
 -15  -4   2    1.00    1.40
 -15   4   2    3.50    2.40
  15   4  -2    1.40    1.80
 -14  -4   2    2.90    1.40
  14  -4  -2   -0.50    1.40
  14   4  -2    1.70    1.80
 -14   4   2   -0.70    1.80
 -13  -4   2    2.70    1.70
 -13  -4   2    2.60    1.20
  13  -4  -2    2.20    1.40
 -13   4   2    4.80    2.00
  13   4  -2    1.70    1.60
 -12  -4   2   -1.00    1.00
 -12  -4   2   -0.50    1.40
  12  -4  -2   -0.90    1.20
  12   4  -2   -1.10    1.00
  12   4  -2   -0.10    1.40
 -12   4   2   -0.10    1.40
 -11  -4   2   -1.10    1.10
  11  -4  -2    1.70    1.40
 -11   4   2    1.40    1.30
  11   4  -2    0.50    0.90
  11   4  -2    1.00    1.40
 -10  -4   2    0.70    1.20
  10  -4  -2    2.50    1.20
  10   4  -2   -0.10    1.00
 -10   4   2   -0.20    1.10
  10   4  -2   -0.30    1.10
  -9  -4   2    6.20    1.30
   9  -4  -2    7.40    1.50
   9   4  -2    6.10    1.30
   9   4  -2    5.20    1.50
  -9   4   2    7.10    1.70
   8  -4  -2   24.80    2.60
  -8  -4   2   27.50    2.50
   8   4  -2   23.60    2.50
   8   4  -2   25.20    2.30
  -8   4   2   24.40    2.70
  -7  -4   2   14.20    1.70
   7  -4  -2    9.30    1.60
   7   4  -2   13.00    1.70
  -7   4   2   12.70    1.80
   7   4  -2    9.10    1.40
   6  -4  -2    2.00    1.00
  -6  -4   2    1.30    1.00
   6   4  -2    2.00    0.90
  -6   4   2    1.90    1.10
   6   4  -2    2.40    0.90
  -5  -4   2   -0.80    0.80
  -5  -4   2   -0.30    0.70
   5  -4  -2    0.30    0.70
  -5   4   2    0.90    0.60
   5   4  -2    0.80    0.70
  -5   4   2   -0.10    0.80
   5   4  -2   -0.90    0.70
  -4  -4   2   -0.20    0.80
   4  -4  -2    0.00    0.80
   4   4  -2    1.30    0.80
  -4   4   2    1.80    0.70
  -4   4   2   -0.10    0.80
   4   4  -2    1.00    0.70
   4   4  -2    1.10    0.80
   3  -4  -2   61.29    3.90
  -3   4   2   54.99    3.90
  -3   4   2   56.39    3.50
   3   4  -2   53.59    3.60
   3   4  -2   56.39    3.50
   3   4  -2   50.59    3.60
   2  -4  -2    4.40    0.80
   2  -4  -2    5.40    1.10
   2   4  -2    4.80    1.10
  -2   4   2    3.80    0.80
   2   4  -2    4.60    0.90
   2   4  -2    4.40    1.00
   2   4  -2    6.10    1.00
  -2   4   2    5.70    1.20
   1  -4  -2   49.00    3.00
   1  -4  -2   45.40    3.40
  -1   4   2   48.80    3.20
   1   4  -2   51.59    3.40
   1   4  -2   51.39    3.20
   1   4  -2   49.40    3.40
  -1   4   2   51.89    3.60
   0  -4   2    5.30    0.90
   0  -4  -2    5.60    1.10
   0  -4  -2    7.40    0.90
   0   4  -2    4.90    1.10
   0   4   2    8.30    1.10
   0   4  -2    6.20    0.90
   0   4   2    6.10    1.30
   0   4  -2    4.90    1.10
   1  -4   2   14.90    1.50
  -1  -4  -2   14.50    1.60
   1  -4   2   15.30    1.70
   1   4   2   13.70    1.50
   1   4   2   13.70    1.70
   1   4   2   15.50    1.40
  -1   4  -2   15.30    1.80
  -1   4  -2   12.30    1.60
  -1   4  -2   12.90    1.30
   2  -4   2   24.10    2.40
   2  -4   2   24.60    2.00
  -2  -4  -2   26.00    2.00
   2   4   2   30.80    2.30
   2   4   2   25.50    1.90
  -2   4  -2   24.10    1.80
  -2   4  -2   24.80    2.40
   3  -4   2   24.60    2.40
  -3  -4  -2   24.30    2.30
  -3  -4  -2   26.00    2.10
   3  -4   2   24.90    2.00
  -3   4  -2   24.20    2.40
   3   4   2   26.30    2.20
   3   4   2   25.80    2.00
  -3   4  -2   25.50    1.80
   4  -4   2   12.10    1.40
  -4  -4  -2   13.40    1.70
  -4  -4  -2   15.30    1.50
   4  -4   2   13.80    1.70
   4   4   2   14.00    1.50
   4   4   2   13.50    1.60
  -4   4  -2    8.90    1.60
  -5  -4  -2   50.19    3.50
   5  -4   2   50.99    3.70
   5  -4   2   49.00    3.30
   5   4   2   57.29    3.50
  -5   4  -2   49.60    3.70
   5   4   2   45.80    3.40
  -6  -4  -2   17.20    1.90
   6  -4   2   18.20    2.00
   6  -4   2   13.90    1.60
   6   4   2   15.90    1.70
   6   4   2   14.50    1.70
  -6   4  -2   13.50    1.90
  -7  -4  -2   11.80    1.60
   7  -4   2   12.40    1.90
   7  -4   2   14.50    1.60
   7   4   2   12.10    1.70
  -7   4  -2   14.00    2.00
   7   4   2   11.30    1.60
   8  -4   2   -0.40    1.00
  -8  -4  -2   -1.10    0.90
   8  -4   2   -0.30    0.90
  -8   4  -2    1.10    1.00
   8   4   2   -1.20    0.70
   8   4   2   -0.30    1.00
   9  -4   2    0.50    1.00
   9  -4   2   -1.20    1.00
  -9  -4  -2    0.60    1.20
  -9   4  -2    1.20    1.00
   9   4   2   -0.80    0.90
   9   4   2   -0.70    0.80
  10  -4   2    1.90    1.10
 -10  -4  -2    2.10    1.40
  10  -4   2    1.50    1.20
  10   4   2    0.10    1.20
  10   4   2    1.60    1.00
 -10   4  -2    2.30    1.20
 -11  -4  -2    1.90    1.40
  11  -4   2    2.10    1.40
  11  -4   2    4.50    1.50
 -11   4  -2    3.30    1.50
  11   4   2    0.90    1.10
  11   4   2    1.40    1.40
 -12  -4  -2   -1.40    1.30
  12  -4   2    0.70    1.40
  12   4   2    1.40    1.30
  12   4   2   -0.40    1.40
 -12   4  -2   -1.00    1.20
  13  -4   2   -0.80    1.50
 -13  -4  -2   -1.80    1.50
  13   4   2    1.00    1.60
  13   4   2   -0.60    1.30
 -13   4  -2    1.10    1.60
  14  -4   2    2.30    1.90
 -14  -4  -2    1.70    1.70
 -14   4  -2    3.50    2.10
  14   4   2    2.90    1.90
  14   4   2    2.00    1.70
 -15  -4  -2    0.70    1.60
 -15  -4  -2   -0.90    1.60
 -15   4  -2    2.40    2.20
  15   4   2    4.20    2.20
  14  -5  -2   -0.60    1.70
  14   5  -2   -0.40    2.20
 -13  -5   2   -0.90    1.40
  13  -5  -2    0.40    1.50
 -13   5   2   -2.10    1.90
  13   5  -2   -0.40    2.00
  12  -5  -2   -1.90    1.30
  12   5  -2   -0.80    1.30
 -12   5   2    0.70    1.80
  12   5  -2   -0.20    1.90
  11  -5  -2   -1.70    1.40
 -11  -5   2   -1.10    1.40
  11   5  -2   -0.90    1.10
 -11   5   2   -1.50    1.50
  11   5  -2    1.10    1.70
  10  -5  -2    0.70    1.50
 -10  -5   2    1.60    1.50
  10   5  -2   -0.10    1.60
  10   5  -2   -0.30    1.10
 -10   5   2    3.40    1.70
   9  -5  -2    1.20    1.20
  -9  -5   2    2.00    1.30
   9   5  -2    1.70    1.10
  -9   5   2    2.40    1.70
   9   5  -2    2.60    1.60
  -8  -5   2    0.00    1.20
   8  -5  -2    0.90    1.10
   8   5  -2   -0.50    0.90
   8   5  -2    0.60    1.30
  -8   5   2    0.60    1.40
   7  -5  -2    0.40    1.00
  -7  -5   2    0.10    1.10
  -7   5   2    1.30    1.20
   7   5  -2   -0.80    1.00
   7   5  -2   -0.90    0.90
   6  -5  -2    3.80    1.30
  -6  -5   2    3.80    1.40
   6   5  -2    3.10    1.20
   6   5  -2    2.50    1.10
  -6   5   2    6.00    1.60
   5  -5  -2   -0.50    0.90
  -5  -5   2    1.20    1.10
   5   5  -2    1.30    1.00
  -5   5   2    0.50    1.20
   5   5  -2    1.30    1.10
   4  -5  -2   11.40    1.80
  -4  -5   2   12.50    1.80
   4   5  -2   10.60    1.60
   4   5  -2   13.00    1.60
  -4   5   2   10.40    1.80
   3  -5  -2   12.50    1.70
  -3  -5   2    9.30    1.60
   3   5  -2    9.30    1.50
  -3   5   2    8.70    1.80
  -3   5   2   11.50    1.70
   3   5  -2   11.90    1.60
   2  -5  -2   17.70    2.00
  -2  -5   2   21.30    2.20
   2   5  -2   15.80    1.80
  -2   5   2   19.70    1.90
   2   5  -2   15.40    1.80
  -2   5   2   18.80    2.20
  -1  -5   2   10.00    1.50
  -1  -5   2    8.20    1.40
   1  -5  -2    8.70    1.50
   1   5  -2    8.60    1.30
  -1   5   2    7.50    1.30
  -1   5   2    8.40    1.60
   1   5  -2    9.00    1.60
   0  -5   2    1.70    1.10
   0  -5  -2    1.00    0.90
   0   5   2    2.00    1.20
   0   5  -2    1.30    0.80
   0   5  -2    1.80    1.10
   0   5   2    0.40    0.90
  -1  -5  -2    9.50    1.50
   1  -5   2    9.80    1.60
  -1   5  -2    9.70    1.70
  -1   5  -2   13.80    1.50
   1   5   2   10.10    1.40
   1   5   2   10.90    1.70
   2  -5   2   22.80    2.50
  -2  -5  -2   28.40    2.50
   2   5   2   24.20    2.40
  -2   5  -2   25.40    2.60
   3  -5   2    3.00    1.10
  -3  -5  -2    4.20    1.40
  -3  -5  -2    2.50    1.10
  -3   5  -2    1.90    1.20
   3   5   2    4.40    1.20
   4  -5   2    4.40    1.30
  -4  -5  -2    6.50    1.60
  -4   5  -2    8.20    1.70
   4   5   2    6.90    1.30
  -5  -5  -2   -0.90    1.00
   5  -5   2   -1.50    0.80
   5   5   2    0.10    0.90
  -5   5  -2   -0.80    1.00
   6  -5   2    2.80    1.40
  -6  -5  -2    8.60    1.60
   6   5   2    6.20    1.40
  -6   5  -2    2.80    1.30
   7  -5   2   -0.10    1.00
  -7  -5  -2   -0.60    1.10
   7   5   2    0.20    0.90
  -7   5  -2   -0.30    1.10
  -8  -5  -2   -1.00    1.30
   8  -5   2    0.70    1.10
  -8   5  -2    0.50    1.30
   8   5   2   -0.50    0.90
   9  -5   2    2.10    1.40
  -9  -5  -2    0.60    1.30
  -9   5  -2    0.10    1.20
   9   5   2    0.40    1.20
 -10  -5  -2   -1.10    1.30
  10  -5   2   -0.10    1.20
  10   5   2   -0.50    1.10
 -10   5  -2    0.60    1.40
 -11  -5  -2   -0.70    1.50
  11  -5   2   -0.10    1.60
  11   5   2    0.70    1.40
  11   5   2   -0.10    1.80
 -11   5  -2    0.10    1.40
  12  -5   2   -0.90    1.70
 -12  -5  -2    0.20    1.70
  12   5   2   -1.10    1.20
 -12   5  -2   -1.00    1.70
  12   5   2   -2.10    1.70
 -13  -5  -2    0.90    2.10
  13  -5   2    5.60    2.20
  13   5   2    1.00    1.50
  13   5   2   -0.90    2.10
 -13   5  -2    5.20    2.40
  11  -6  -2    2.10    2.00
  11   6  -2    2.50    1.60
 -11   6   2   -0.10    2.00
  10  -6  -2    0.40    1.70
 -10   6   2   -0.40    2.10
  10   6  -2    1.30    1.60
   9  -6  -2    0.40    1.40
  -9   6   2    0.40    1.80
   9   6  -2    0.10    1.30
   8  -6  -2    1.10    1.40
  -8  -6   2   -0.20    1.40
  -8   6   2    0.60    1.60
   8   6  -2    0.50    1.20
   7  -6  -2    0.00    1.20
  -7  -6   2   -2.40    1.30
   7   6  -2   -0.50    1.30
  -7   6   2    0.20    1.50
  -6  -6   2   -0.20    1.30
   6  -6  -2    2.40    1.40
   6   6  -2   -1.90    1.10
  -6   6   2    1.50    1.50
  -5  -6   2   -0.90    1.50
   5  -6  -2   -0.20    1.10
  -5   6   2    0.00    1.30
   5   6  -2    0.60    1.20
  -4  -6   2    1.60    1.50
   4  -6  -2    1.60    1.40
   4   6  -2    0.60    1.30
  -4   6   2   -1.50    1.30
   3  -6  -2    3.70    1.50
  -3  -6   2    4.40    1.50
  -3   6   2    4.60    1.60
   3   6  -2   -1.30    1.30
   3   6  -2    3.40    1.40
  -2  -6   2    2.90    1.50
   2  -6  -2    2.60    1.40
   2   6  -2    0.30    1.30
   2   6  -2    2.60    1.20
  -2   6   2    2.40    1.40
   1  -6  -2    6.90    1.70
  -1  -6   2    6.60    1.60
   1   6  -2    1.40    1.50
  -1   6   2    7.50    1.80
   0  -6  -2    0.30    1.30
   0  -6   2   -1.50    1.30
   0   6   2    2.00    1.40
   0   6  -2    1.90    1.40
   0   6   2   -0.50    1.10
  -1  -6  -2    0.90    1.30
   1  -6   2   -0.20    1.20
   1   6   2   -0.70    1.40
  -1   6  -2    0.50    1.20
   1   6   2    2.30    1.20
   2  -6   2   -0.60    1.20
   2   6   2   -0.20    1.30
  -2   6  -2    0.90    1.40
   2   6   2    1.40    1.30
   3  -6   2    1.30    1.40
  -3  -6  -2    3.70    1.50
   3   6   2    3.90    1.40
  -3   6  -2    1.20    1.60
   4  -6   2   -0.10    1.20
  -4  -6  -2    1.30    1.60
   4   6   2   -0.10    1.10
  -4   6  -2    1.90    1.50
   5  -6   2    1.70    1.30
  -5  -6  -2    1.20    1.50
   5   6   2    1.90    1.20
  -5   6  -2    0.00    1.30
   6  -6   2    2.80    1.50
  -6  -6  -2    1.00    1.60
  -6   6  -2    1.20    1.40
   6   6   2    2.50    1.50
   7  -6   2    0.80    1.40
  -7  -6  -2   -1.10    1.40
  -7   6  -2    1.40    1.50
   7   6   2   -1.30    1.30
   8  -6   2    0.90    1.50
  -8  -6  -2   -1.00    1.60
  -8   6  -2   -1.60    1.40
   8   6   2   -1.00    1.40
   9  -6   2    1.70    1.60
  -9  -6  -2   -1.00    1.80
  -9   6  -2    0.20    1.70
   9   6   2    0.60    1.30
  10  -6   2   -0.20    1.70
 -10  -6  -2   -0.90    1.90
 -10   6  -2    2.10    1.70
  10   6   2    0.50    1.30
  11  -6   2   -0.70    1.70
 -11  -6  -2   -0.80    2.10
  11   6   2    0.80    1.60
 -11   6  -2    0.90    2.10
   7  -7  -2   -0.80    1.90
   7   7  -2    2.30    1.60
  -7   7   2   -0.70    2.00
  -6  -7   2   -0.30    2.10
   6  -7  -2    0.20    1.90
  -6   7   2   -1.20    1.70
   6   7  -2    0.40    1.70
  -5  -7   2    4.30    2.20
   5  -7  -2   -0.50    1.90
  -5   7   2   -0.50    1.90
   5   7  -2    0.10    1.50
   4  -7  -2   -1.00    1.50
  -4  -7   2    3.70    2.10
  -4   7   2    0.20    1.70
   4   7  -2    0.60    1.80
  -3  -7   2    2.10    1.90
   3  -7  -2   -0.50    1.70
  -3   7   2    2.20    2.00
   2  -7  -2   -0.50    1.70
   2   7  -2    1.00    1.90
  -2   7   2    0.00    1.50
   1  -7  -2    0.90    1.50
  -1   7   2    0.70    1.70
   1   7  -2   -1.60    1.50
   0  -7   2    0.70    1.50
   0  -7  -2   -0.80    1.40
   0   7   2   -1.30    1.40
   0   7  -2    0.20    1.70
   1  -7   2   -0.90    1.40
   1   7   2   -0.60    1.50
  -1   7  -2   -0.90    1.60
  -2  -7  -2    2.80    1.80
   2  -7   2    3.60    1.70
   2   7   2    0.00    1.70
  -2   7  -2    0.70    1.60
   3  -7   2    5.10    1.90
  -3  -7  -2    0.40    1.90
  -3   7  -2    0.80    1.80
   3   7   2    2.10    1.70
   4  -7   2    1.80    1.80
  -4  -7  -2    4.10    1.90
  -4   7  -2    3.00    2.10
   4   7   2    0.30    1.60
   5  -7   2    1.50    1.70
  -5  -7  -2    2.10    2.10
  -5   7  -2   -0.40    1.60
   5   7   2   -1.70    1.40
  -6  -7  -2    0.90    1.90
   6  -7   2   -0.50    1.90
  -6   7  -2    0.40    2.20
   6   7   2   -0.60    1.70
 -18   0   3   -1.40    1.50
  18   0  -3    0.30    1.70
  17   0  -3   -1.10    1.40
 -17   0   3    3.30    1.70
 -16   0   3    2.50    1.60
  16   0  -3   -1.90    1.40
 -15   0   3    5.50    1.60
  15   0  -3    3.80    1.40
 -14   0   3    0.20    1.10
 -14   0   3   -0.90    0.80
  14   0  -3    0.80    1.20
 -13   0   3    3.70    0.90
 -13   0   3    6.80    1.30
  13   0  -3    6.60    1.40
 -12   0   3   -0.60    0.70
  12   0  -3    1.00    0.90
 -12   0   3    0.00    0.40
 -11   0   3    0.70    0.50
  11   0  -3    5.70    1.10
 -11   0   3    2.00    0.80
 -10   0   3   -0.10    0.50
  10   0  -3   -0.20    0.50
  10   0  -3   -0.10    0.70
 -10   0   3    0.30    0.40
  -9   0   3    1.20    0.50
   9   0  -3   -0.10    0.60
  -9   0   3    0.20    0.40
   9   0  -3    0.70    0.50
  -8   0   3    0.20    0.40
   8   0  -3   -0.10    0.40
   8   0  -3   -0.10    0.50
  -8   0   3    0.00    0.40
   7   0  -3   37.30    2.30
  -7   0   3   38.00    2.40
  -7   0   3   40.30    2.40
   7   0  -3   37.70    2.50
  -6   0   3    0.10    0.30
  -6   0   3    0.30    0.30
   6   0  -3   -0.20    0.30
   6   0  -3    0.40    0.40
  -5   0   3  155.58    8.30
   5   0  -3  146.69    8.40
  -5   0   3  147.89    8.30
   5   0  -3  153.88    8.30
   4   0  -3    0.10    0.30
  -4   0   3    0.00    0.20
  -4   0   3    0.30    0.30
   4   0  -3    0.10    0.30
   3   0  -3    0.00    0.20
  -3   0   3   -0.10    0.20
  -3   0   3   -0.40    0.20
   3   0  -3    0.20    0.30
  -2   0   3   -0.10    0.20
   2   0  -3    0.00    0.10
  -2   0   3   -0.10    0.10
   2   0  -3   -0.10    0.20
   1   0  -3 1855.41  100.99
  -1   0   3 1894.31  100.99
   1   0  -3 1884.11  100.99
   0   0  -3    1.10    0.10
   0   0  -3    1.20    0.20
   0   0   3    0.30    0.10
   0   0   3    1.00    0.10
   1   0   3 1548.55   80.79
   1   0   3 1467.25   80.79
  -1   0  -3 1490.85   80.79
  -2   0  -3    0.60    0.30
  -2   0  -3   -0.30    0.20
   2   0   3   -0.20    0.20
   2   0   3    0.20    0.20
   3   0   3 1188.28   64.39
   3   0   3 1208.18   64.29
  -3   0  -3 1204.98   64.29
  -3   0  -3 1176.98   64.29
  -4   0  -3    0.10    0.30
  -4   0  -3    0.40    0.30
   4   0   3    0.40    0.30
   4   0   3    0.30    0.30
  -5   0  -3    3.40    0.50
   5   0   3    3.60    0.60
  -5   0  -3    3.40    0.50
   5   0   3    3.90    0.50
  -6   0  -3    0.20    0.40
  -6   0  -3    0.20    0.30
   6   0   3   -0.10    0.40
   6   0   3    0.30    0.30
  -7   0  -3    9.00    1.00
   7   0   3   10.40    1.10
   7   0   3   10.20    0.90
   7   0   3   10.40    0.90
   8   0   3    0.40    0.40
   8   0   3    0.60    0.60
  -8   0  -3    0.80    0.50
   8   0   3    0.30    0.40
  -9   0  -3   23.00    1.60
   9   0   3   21.10    2.00
   9   0   3   24.00    1.60
  -9   0  -3   21.70    1.70
  10   0   3   -0.10    0.60
 -10   0  -3    0.60    0.50
 -10   0  -3   -0.40    0.50
  11   0   3   -1.10    0.70
 -11   0  -3    0.20    0.70
 -11   0  -3   -0.20    0.50
  12   0   3    0.40    0.80
 -12   0  -3   -1.20    0.80
 -12   0  -3    0.00    0.60
 -13   0  -3    2.20    1.00
  13   0   3    3.70    1.20
 -14   0  -3    0.80    1.00
  14   0   3    1.50    1.20
  15   0   3    0.00    1.20
 -15   0  -3    0.80    1.10
  16   0   3   -0.30    1.30
 -16   0  -3    0.00    1.10
  17   0   3   -0.60    1.30
 -17   0  -3    1.70    1.60
  18   0   3    1.50    2.00
 -18   0  -3    1.60    1.70
  18  -1  -3    0.70    2.10
  18   1  -3   -0.90    2.00
 -18   1   3    1.60    1.80
 -17  -1   3    0.70    1.30
  17  -1  -3   -1.00    1.70
  17   1  -3    1.60    1.80
 -17   1   3    0.30    1.70
  16  -1  -3    2.80    1.50
 -16  -1   3    0.60    1.20
 -16  -1   3    0.50    1.30
  16   1  -3    2.60    1.70
 -16   1   3    0.20    1.50
 -15  -1   3    1.40    1.10
  15  -1  -3    2.40    1.30
 -15  -1   3    2.50    1.30
 -15   1   3    1.10    1.30
  15   1  -3   -1.50    1.10
  14  -1  -3    1.30    1.10
 -14  -1   3    2.00    1.10
 -14  -1   3    0.20    0.90
  14   1  -3    2.40    1.20
 -14   1   3    0.00    1.10
 -13  -1   3   10.20    1.40
  13  -1  -3    9.00    1.50
 -13  -1   3    7.20    1.30
 -13   1   3    7.00    1.40
  13   1  -3    8.10    1.60
 -12  -1   3    4.10    1.10
  12  -1  -3    3.90    1.00
  12  -1  -3    3.70    1.10
 -12  -1   3    2.80    0.90
 -12   1   3    2.60    1.00
 -12   1   3    3.80    0.80
  12   1  -3    2.70    1.00
  11  -1  -3    3.50    0.90
  11  -1  -3    4.90    1.10
 -11  -1   3    4.10    0.90
 -11  -1   3    6.00    1.10
 -11   1   3    6.10    1.20
 -11   1   3    6.90    0.90
  11   1  -3    5.80    1.20
 -10  -1   3    7.30    1.00
  10  -1  -3    5.60    1.00
 -10  -1   3    3.80    0.80
  10  -1  -3    4.00    0.80
 -10   1   3    5.40    0.70
 -10   1   3    4.20    1.00
  10   1  -3    4.10    1.00
  -9  -1   3   40.90    2.80
   9  -1  -3   41.40    2.80
   9  -1  -3   40.90    2.90
  -9  -1   3   44.00    2.80
   9   1  -3   47.60    3.10
   9   1  -3   43.40    2.70
  -9   1   3   43.40    2.70
  -9   1   3   44.40    2.90
  -8  -1   3   30.10    1.90
   8  -1  -3   25.10    2.10
  -8  -1   3   28.80    1.90
   8  -1  -3   27.60    2.00
  -8   1   3   28.50    1.80
   8   1  -3   25.40    2.20
   8   1  -3   28.60    1.70
  -8   1   3   29.10    2.10
  -7  -1   3   25.10    1.80
   7  -1  -3   26.90    1.90
  -7  -1   3   28.40    1.80
  -7   1   3   24.80    1.70
  -7   1   3   27.10    1.90
   7   1  -3   25.50    1.60
   7   1  -3   27.10    2.00
   6  -1  -3  576.84   30.80
  -6  -1   3  583.24   30.70
  -6  -1   3  574.74   30.80
   6  -1  -3  484.35   30.80
   6   1  -3  586.64   30.60
  -6   1   3  577.04   30.70
   6   1  -3  594.54   31.00
  -6   1   3  563.24   30.90
   5  -1  -3  130.89    7.00
  -5  -1   3  125.39    6.90
   5  -1  -3  119.59    6.90
  -5  -1   3  125.79    6.90
  -5   1   3  123.19    7.00
  -5   1   3  122.49    6.80
   5   1  -3  119.59    7.00
   5   1  -3  124.29    6.80
  -4  -1   3   24.00    1.70
   4  -1  -3   28.90    1.80
   4  -1  -3   27.50    1.70
  -4  -1   3   25.80    1.60
   4   1  -3   25.40    1.80
   4   1  -3   26.00    1.60
  -4   1   3   26.40    1.70
  -4   1   3   27.40    1.60
  -3  -1   3  123.99    7.00
  -3  -1   3  127.29    7.10
   3  -1  -3  134.79    7.20
   3  -1  -3  127.19    7.00
   3   1  -3  133.39    7.00
  -3   1   3  127.09    7.20
   3   1  -3  123.39    7.20
  -2  -1   3  733.63   39.90
  -2  -1   3  734.93   39.80
   2  -1  -3  743.13   39.80
   2  -1  -3  754.62   40.00
   2   1  -3  737.53   39.90
   2   1  -3  745.43   39.90
   2   1  -3  735.43   40.00
  -2   1   3  730.73   40.00
   1  -1  -3 2363.96  128.19
  -1  -1   3 2361.66  128.09
   1   1  -3 2394.66  128.09
  -1   1   3 2415.66  128.09
   1   1  -3 2412.46  128.19
  -1   1   3 2348.86  128.19
   0  -1   3  522.15   27.80
   0  -1  -3  520.15   27.90
   0   1   3  504.65   27.80
   0   1   3  522.25   27.90
   0   1   3  503.35   28.00
   0   1  -3  519.05   28.00
   0   1  -3  531.75   27.90
   0   1  -3  509.75   27.90
  -1  -1  -3   56.59    3.20
   1  -1   3   56.29    3.20
   1  -1   3   55.19    3.10
  -1  -1  -3   55.99    3.10
   1   1   3   54.39    3.20
  -1   1  -3   55.89    3.30
   1   1   3   56.99    3.10
  -2  -1  -3 1347.07   70.49
   2  -1   3 1281.67   70.59
  -2  -1  -3 1284.47   70.59
  -2   1  -3 1310.07   70.69
   2   1   3 1316.37   70.59
   2   1   3 1326.57   70.59
  -2   1  -3 1307.67   70.59
   3  -1   3   73.49    4.20
  -3  -1  -3   71.29    3.90
  -3  -1  -3   67.99    4.10
  -3   1  -3   76.29    4.10
   3   1   3   72.69    4.10
  -3   1  -3   71.59    4.20
   4  -1   3    0.20    0.40
  -4  -1  -3    0.30    0.40
  -4  -1  -3    1.60    0.20
  -4   1  -3    0.30    0.10
   4   1   3    0.30    0.40
  -4   1  -3    0.80    0.50
   4   1   3    0.40    0.40
  -4   1  -3    0.30    0.30
  -5  -1  -3   76.49    4.40
   5  -1   3   76.79    4.40
   5   1   3   72.89    4.40
  -5   1  -3   70.79    4.40
  -5   1  -3   74.19    4.30
  -5   1  -3   76.59    4.10
   5   1   3   74.19    4.30
  -6  -1  -3   41.60    2.70
   6  -1   3   40.10    2.70
   6   1   3   45.80    2.70
  -6   1  -3   42.30    2.40
  -6   1  -3   40.40    2.60
  -6   1  -3   42.80    2.70
   6   1   3   43.10    2.70
  -7  -1  -3   53.29    3.20
   7  -1   3   52.69    3.20
   7  -1   3   48.70    3.20
   7   1   3   48.00    3.20
  -7   1  -3   47.80    3.20
  -7   1  -3   54.89    2.90
  -7   1  -3   48.30    3.20
   7   1   3   50.49    3.10
  -8  -1  -3   26.70    1.80
   8  -1   3   21.20    2.00
   8  -1   3   22.90    1.80
   8   1   3   24.30    1.80
  -8   1  -3   22.20    1.80
   8   1   3   23.50    2.10
  -8   1  -3   24.30    1.50
   9  -1   3   63.19    3.90
  -9  -1  -3   62.09    3.80
   9  -1   3   60.39    4.00
  -9   1  -3   61.49    3.90
  -9   1  -3   63.89    3.60
   9   1   3   62.99    4.00
   9   1   3   56.69    3.80
  10  -1   3    8.40    1.20
  10  -1   3    5.30    1.00
 -10  -1  -3    7.10    1.20
 -10   1  -3    5.40    1.00
  10   1   3    5.60    1.10
  10   1   3    5.90    1.00
  11  -1   3   10.80    1.50
 -11  -1  -3   13.30    1.40
  11  -1   3    9.40    1.30
 -11   1  -3   10.60    1.40
  11   1   3    6.50    1.10
  11   1   3   10.80    1.50
  12  -1   3   12.20    1.70
 -12  -1  -3   13.40    1.60
  12   1   3   15.90    1.90
 -12   1  -3   12.00    1.70
  13  -1   3    4.70    1.20
 -13  -1  -3    1.60    0.90
 -13  -1  -3    8.70    1.40
  13   1   3    5.50    1.30
 -13   1  -3    7.50    1.50
  14  -1   3   -0.80    1.00
 -14  -1  -3    0.40    1.00
 -14  -1  -3    1.40    1.00
 -14   1  -3    0.90    1.10
  14   1   3   -0.10    1.00
 -15  -1  -3    5.40    1.50
  15  -1   3    4.90    1.70
 -15   1  -3    4.80    1.50
  15   1   3    6.00    1.60
  16  -1   3    1.20    1.50
 -16  -1  -3    2.70    1.40
  16   1   3    1.30    1.40
 -16   1  -3    0.80    1.50
  17  -1   3   -1.40    1.70
 -17  -1  -3    1.60    1.30
 -17   1  -3   -0.10    1.50
  17   1   3    0.10    1.60
  18  -1   3   -0.10    2.10
 -18  -1  -3    0.00    1.60
 -18   1  -3    2.40    1.80
  18   1   3    0.90    1.80
 -18  -2   3   -1.50    1.40
  17  -2  -3    0.40    1.80
 -17  -2   3    0.50    1.50
 -17   2   3    0.60    2.00
  17   2  -3   -2.10    1.50
 -16  -2   3    0.30    1.30
 -16  -2   3    1.60    1.60
  16  -2  -3    0.10    1.60
  16   2  -3    0.80    1.70
 -16   2   3    2.90    1.80
 -15  -2   3    0.00    1.10
  15  -2  -3    1.10    1.30
 -15  -2   3    0.90    1.30
 -15   2   3   -0.10    1.50
  15   2  -3   -0.50    1.40
 -14  -2   3   -0.30    1.00
 -14  -2   3    0.20    0.90
  14  -2  -3    0.00    1.10
 -14   2   3   -0.10    1.20
  14   2  -3    0.30    1.30
  13  -2  -3    4.50    1.20
  13  -2  -3    0.40    1.10
 -13  -2   3    1.20    1.10
 -13  -2   3    1.40    1.00
  13   2  -3    3.60    1.30
 -13   2   3    1.00    1.20
  12  -2  -3   16.50    1.90
  12  -2  -3    7.20    1.40
 -12  -2   3   15.30    1.60
 -12  -2   3   16.70    1.70
 -12   2   3   17.60    2.10
  12   2  -3   15.30    2.00
 -11  -2   3   18.00    1.80
  11  -2  -3   14.40    1.80
  11  -2  -3   15.70    1.80
 -11  -2   3   16.80    1.70
 -11   2   3   18.60    2.10
  11   2  -3   18.80    2.10
  10  -2  -3    3.00    1.00
  10  -2  -3    3.90    1.00
 -10  -2   3    6.40    1.10
 -10  -2   3    6.60    1.00
 -10   2   3    5.70    1.20
 -10   2   3    5.50    0.80
  10   2  -3    5.10    1.20
  -9  -2   3   16.20    1.60
   9  -2  -3   15.30    1.60
  -9  -2   3   17.40    1.60
   9  -2  -3   16.60    1.70
   9   2  -3   18.20    1.90
  -9   2   3   17.60    1.30
  -9   2   3   16.70    1.80
   8  -2  -3   38.20    2.60
  -8  -2   3   40.30    2.60
   8  -2  -3   38.80    2.80
  -8  -2   3   36.40    2.60
  -8   2   3   39.00    2.40
  -8   2   3   34.40    2.80
   8   2  -3   39.70    2.80
   8   2  -3   40.50    2.60
  -7  -2   3   43.90    2.90
   7  -2  -3   43.40    3.00
   7  -2  -3   48.40    2.90
   7   2  -3   46.30    2.60
   7   2  -3   43.30    2.90
   7   2  -3   46.00    3.10
  -7   2   3   45.40    2.70
  -7   2   3   40.00    3.00
  -6  -2   3    1.10    0.50
   6  -2  -3    0.20    0.40
   6  -2  -3    0.30    0.50
   6   2  -3    1.10    0.60
  -6   2   3    0.00    0.50
   6   2  -3    0.40    0.40
   6   2  -3    0.70    0.50
  -6   2   3    0.00    0.30
   5  -2  -3  120.79    6.90
   5  -2  -3  118.39    6.70
  -5  -2   3  119.49    6.70
   5   2  -3  123.79    6.90
  -5   2   3  115.99    6.90
   5   2  -3  116.69    6.80
   5   2  -3  116.59    6.60
  -5   2   3  118.39    6.60
  -4  -2   3   70.19    4.10
   4  -2  -3   69.39    4.00
   4  -2  -3   71.29    4.20
   4   2  -3   69.89    4.00
   4   2  -3   72.39    4.10
   4   2  -3   68.59    4.20
  -4   2   3   69.69    4.00
  -4   2   3   67.99    4.20
   3  -2  -3  137.89    8.40
  -3  -2   3  147.29    8.30
   3  -2  -3  147.99    8.10
   3   2  -3  151.58    8.30
  -3   2   3  147.99    8.40
   3   2  -3  147.69    8.30
  -3   2   3  153.18    8.20
   3   2  -3  151.98    8.30
   2  -2  -3   12.40    1.10
   2  -2  -3   11.80    0.70
   2   2  -3   12.20    1.10
  -2   2   3    9.40    1.10
  -2   2   3   10.80    0.90
   2   2  -3    6.30    0.90
   2   2  -3   10.10    0.90
   2   2  -3   11.50    1.00
   1  -2  -3    0.60    0.40
   1  -2  -3    0.10    0.20
   1   2  -3    0.30    0.40
   1   2  -3   -0.10    0.20
  -1   2   3    0.50    0.50
   1   2  -3    0.70    0.40
  -1   2   3    0.30    0.30
   1   2  -3    0.30    0.40
   0  -2  -3    4.10    0.60
   0   2   3    4.50    0.80
   0   2  -3    4.20    0.70
   0   2   3    5.60    0.70
   0   2   3    5.10    0.40
   0   2  -3    3.80    0.50
   0   2  -3    3.90    0.60
   1  -2   3    3.30    0.60
  -1  -2  -3    3.20    0.50
  -1   2  -3    3.10    0.60
   1   2   3    4.00    0.50
  -1   2  -3    3.50    0.40
  -1   2  -3    2.00    0.60
   1   2   3    4.00    0.60
   2  -2   3   33.40    2.10
  -2  -2  -3   29.90    2.10
  -2  -2  -3   32.10    2.00
  -2   2  -3   29.20    2.10
   2   2   3   30.30    2.10
   2   2   3   32.20    2.00
  -2   2  -3   32.80    1.90
  -2   2  -3   34.70    2.20
  -3  -2  -3   32.60    1.90
   3  -2   3   31.70    2.00
  -3  -2  -3   28.50    2.10
  -3   2  -3   33.20    1.80
   3   2   3   28.70    2.00
  -3   2  -3   31.70    2.20
   3   2   3   29.60    2.10
  -3   2  -3   30.30    2.10
  -4  -2  -3   25.10    1.90
   4  -2   3   29.50    2.00
  -4  -2  -3   29.40    1.70
  -4   2  -3   28.90    1.60
   4   2   3   26.00    2.00
  -4   2  -3   26.50    2.10
   4   2   3   29.40    1.90
  -4   2  -3   30.00    2.00
  -5  -2  -3   35.40    2.40
   5  -2   3   36.10    2.30
  -5  -2  -3   34.90    2.00
   5   2   3   34.00    2.30
  -5   2  -3   32.40    2.50
  -5   2  -3   33.40    2.40
   5   2   3   36.60    2.40
  -5   2  -3   36.10    1.90
  -6  -2  -3   77.69    4.70
   6  -2   3   80.69    4.70
  -6   2  -3   80.59    4.80
   6   2   3   74.79    4.70
   6   2   3   74.29    4.70
  -6   2  -3   76.59    4.30
  -6   2  -3   83.89    4.80
   7  -2   3    3.00    0.80
   7  -2   3    6.80    1.00
  -7  -2  -3    3.80    0.90
  -7   2  -3    4.00    0.90
   7   2   3    3.60    0.80
   7   2   3    4.10    0.80
   8  -2   3    5.10    1.00
  -8  -2  -3    6.40    1.10
   8  -2   3    4.00    0.90
   8   2   3    4.90    0.90
   8   2   3    5.50    1.00
  -8   2  -3    5.60    1.00
  -9  -2  -3   94.49    5.80
   9  -2   3  100.69    5.90
   9  -2   3  101.19    6.00
   9   2   3   96.49    5.80
   9   2   3   94.39    5.90
  -9   2  -3   92.79    5.90
  10  -2   3   97.69    5.80
 -10  -2  -3   89.19    5.60
  10   2   3   94.59    5.80
 -10   2  -3   84.09    5.60
  10   2   3   93.79    5.60
  11  -2   3    1.90    1.10
 -11  -2  -3    1.90    1.20
  11  -2   3    2.40    1.10
  11   2   3    0.50    0.90
  11   2   3    1.30    1.00
 -11   2  -3    2.50    1.00
  12  -2   3   10.40    1.60
  12  -2   3    7.40    1.50
 -12  -2  -3    6.10    1.30
  12   2   3    8.80    1.60
 -12   2  -3    5.30    1.30
  12   2   3    6.50    1.30
 -13  -2  -3    0.10    1.20
  13  -2   3    0.50    1.10
 -13   2  -3    1.50    1.20
  13   2   3    0.20    1.10
  13   2   3   -0.50    0.90
  14  -2   3    0.50    1.30
 -14  -2  -3    2.70    1.40
 -14  -2  -3    3.00    1.20
  14   2   3    2.60    1.30
 -14   2  -3    4.10    1.50
  15  -2   3    2.10    1.30
 -15  -2  -3    0.10    1.20
 -15  -2  -3    0.80    1.30
 -15   2  -3    1.90    1.40
  15   2   3   -0.10    1.20
 -16  -2  -3    0.60    1.30
 -16  -2  -3    1.80    1.50
  16  -2   3   -1.10    1.50
 -16   2  -3    0.50    1.50
  16   2   3   -1.50    1.30
  17  -2   3    2.20    2.10
 -17  -2  -3    1.00    1.70
  17   2   3    1.90    1.80
 -17   2  -3    4.10    2.00
 -17  -3   3    0.30    1.60
  17   3  -3   -0.50    1.90
 -17   3   3   -0.90    2.00
 -16  -3   3    2.80    1.40
 -16   3   3   -0.60    2.00
  16   3  -3   -0.60    1.80
 -15  -3   3   -1.30    1.10
  15   3  -3    2.40    1.60
 -15   3   3   -0.60    1.50
 -14  -3   3    3.40    1.30
  14  -3  -3    1.70    1.40
 -14  -3   3    2.80    1.40
  14   3  -3    1.40    1.40
 -14   3   3    0.50    1.70
  13  -3  -3    1.70    1.30
  13  -3  -3    4.60    1.50
 -13  -3   3    7.50    1.40
 -13  -3   3    5.00    1.20
 -13   3   3    7.70    1.80
  13   3  -3    2.70    1.50
 -12  -3   3    0.90    0.90
  12  -3  -3   -1.00    1.10
 -12  -3   3    1.70    1.20
  12  -3  -3    0.60    1.10
  12   3  -3    4.00    1.40
 -12   3   3   -0.70    1.30
  11  -3  -3    0.40    0.90
  11  -3  -3    1.90    1.10
 -11  -3   3    0.20    0.80
 -11  -3   3    0.00    0.90
 -11   3   3   -1.10    1.20
  11   3  -3   -1.40    1.00
 -10  -3   3   49.50    3.40
  10  -3  -3   48.00    3.40
 -10  -3   3   48.90    3.40
  10  -3  -3   49.90    3.70
  10   3  -3   50.49    3.50
 -10   3   3   42.70    3.60
  10   3  -3   53.89    3.80
   9  -3  -3   31.20    2.50
  -9  -3   3   29.70    2.40
   9  -3  -3   29.80    2.70
   9   3  -3   28.60    2.60
   9   3  -3   35.30    3.00
  -9   3   3   33.20    3.00
   8  -3  -3   -0.10    0.70
  -8  -3   3   -0.20    0.70
   8  -3  -3    1.20    0.70
   8   3  -3    0.50    0.70
   8   3  -3    0.40    0.80
  -8   3   3   -0.10    0.80
  -7  -3   3    0.30    0.70
   7  -3  -3    0.10    0.70
   7  -3  -3    0.30    0.60
  -7   3   3    0.20    0.40
   7   3  -3   -0.20    0.70
  -7   3   3    0.80    0.80
   7   3  -3    0.70    0.60
  -6  -3   3   26.20    2.10
   6  -3  -3   26.40    1.90
   6  -3  -3   28.50    2.20
   6   3  -3   27.70    2.00
  -6   3   3   26.60    1.80
   6   3  -3   28.10    2.10
   6   3  -3   26.10    1.90
  -6   3   3   26.60    2.20
  -5  -3   3    9.40    1.10
   5  -3  -3    7.60    1.20
   5  -3  -3    7.60    0.90
   5   3  -3   10.90    1.20
  -5   3   3   10.90    1.00
  -5   3   3    8.40    1.30
   5   3  -3    9.40    1.20
   5   3  -3   10.70    1.10
   4  -3  -3    6.70    0.70
   4  -3  -3    5.10    1.00
  -4  -3   3    7.10    1.00
   4   3  -3    6.90    1.00
   4   3  -3    6.00    0.80
  -4   3   3    5.60    0.80
  -4   3   3    5.40    1.10
   4   3  -3    6.10    0.90
   3  -3  -3    1.40    0.60
   3  -3  -3    2.50    0.50
   3   3  -3    0.20    0.40
  -3   3   3    1.40    0.50
   3   3  -3    2.70    0.60
  -3   3   3    2.20    0.80
   3   3  -3    1.90    0.60
   3   3  -3    2.60    0.60
   2  -3  -3  235.28   12.60
   2  -3  -3  240.28   13.00
  -2   3   3  226.98   13.00
   2   3  -3  234.28   12.80
  -2   3   3  237.18   12.80
   2   3  -3  228.48   12.90
   2   3  -3  213.08   12.80
   1  -3  -3   13.10    0.90
   1  -3  -3   14.80    1.40
  -1   3   3   12.50    1.40
   1   3  -3    8.80    1.00
   1   3  -3    7.20    1.00
   1   3  -3   17.10    1.50
   1   3  -3   12.10    1.30
  -1   3   3   13.40    1.20
   0  -3  -3    0.00    0.50
   0   3  -3   -0.50    0.50
   0   3   3   -0.50    0.60
   0   3   3    0.40    0.30
   0   3  -3    0.40    0.40
   0   3   3    0.10    0.50
   0   3  -3   -0.50    0.50
   0   3  -3   -0.50    0.40
   1  -3   3    0.90    0.50
  -1  -3  -3    0.00    0.50
   1   3   3    1.70    0.60
   1   3   3    3.00    0.80
  -1   3  -3    1.70    0.50
  -1   3  -3    1.20    0.60
   1   3   3    1.30    0.40
  -1   3  -3    0.80    0.60
   2  -3   3  107.29    6.20
  -2  -3  -3  103.89    6.20
  -2   3  -3  117.69    6.50
  -2   3  -3  112.69    6.50
  -2   3  -3  103.49    6.10
   2   3   3  108.69    6.30
   2   3   3  108.69    6.20
  -3  -3  -3    5.60    0.80
  -3  -3  -3    8.30    1.10
   3  -3   3    7.00    0.90
   3   3   3    8.20    0.90
   3   3   3   10.20    1.10
  -3   3  -3    6.60    1.00
  -3   3  -3    7.10    1.10
  -3   3  -3    6.40    0.70
   4  -3   3   28.70    2.10
  -4  -3  -3   28.60    1.90
  -4  -3  -3   29.90    2.30
  -4   3  -3   27.70    2.30
   4   3   3   28.90    2.10
  -4   3  -3   29.60    1.80
  -4   3  -3   30.40    2.30
   4   3   3   35.40    2.30
  -5  -3  -3    0.20    0.40
  -5  -3  -3    1.10    0.70
   5  -3   3    0.80    0.60
   5   3   3    0.00    0.60
  -5   3  -3    0.80    0.80
  -5   3  -3    0.10    0.60
   5   3   3    1.00    0.60
   6  -3   3   18.70    1.90
  -6  -3  -3   20.50    1.80
   6  -3   3   21.30    1.80
  -6   3  -3   15.80    1.80
   6   3   3   15.60    1.70
  -6   3  -3   17.00    1.90
   7  -3   3   16.40    1.80
   7  -3   3   15.10    1.60
  -7  -3  -3   14.30    1.70
   7   3   3   19.30    1.80
  -7   3  -3   15.50    1.80
   7   3   3   20.40    1.90
   8  -3   3   -0.50    0.60
  -8  -3  -3    0.90    0.80
   8  -3   3    0.00    0.80
  -8   3  -3   -0.10    0.70
   8   3   3   -0.50    0.80
   8   3   3   -0.20    0.80
  -9  -3  -3   34.30    3.00
   9  -3   3   36.00    2.70
   9  -3   3   36.90    3.00
  -9   3  -3   36.00    2.90
   9   3   3   35.00    3.10
   9   3   3   34.00    2.90
  10  -3   3    5.30    1.30
  10  -3   3    4.10    1.10
 -10  -3  -3    5.90    1.40
  10   3   3    3.40    1.10
  10   3   3    3.20    1.30
 -10   3  -3    5.00    1.40
  11  -3   3    8.90    1.60
 -11  -3  -3    8.20    1.60
  11  -3   3   12.00    1.80
  11   3   3    6.60    1.30
 -11   3  -3    6.30    1.50
  11   3   3    6.60    1.50
  12  -3   3    4.40    1.40
  12  -3   3    2.80    1.30
 -12  -3  -3    5.10    1.40
  12   3   3    2.00    1.10
 -12   3  -3    6.60    1.50
  12   3   3    3.70    1.40
  13  -3   3    1.30    1.40
  13  -3   3    0.80    1.50
 -13  -3  -3    1.10    1.30
  13   3   3    3.20    1.50
 -13   3  -3    2.40    1.30
  13   3   3    1.90    1.20
 -14  -3  -3   -0.90    1.20
  14  -3   3   -0.80    1.50
  14   3   3   -0.60    1.30
 -14   3  -3    2.20    1.60
  14   3   3   -0.10    1.10
 -15  -3  -3    0.10    1.60
  15  -3   3   -0.50    1.40
 -15  -3  -3   -0.50    1.30
  15   3   3    0.10    1.60
 -15   3  -3    1.20    1.60
 -16  -3  -3    1.40    1.40
 -16  -3  -3    3.00    1.60
  16  -3   3   -0.40    1.80
  16   3   3    2.00    1.90
 -16   3  -3    1.90    2.20
 -15  -4   3    0.00    1.30
  15  -4  -3    1.50    1.70
  15   4  -3    1.30    2.10
 -15   4   3    3.00    2.10
  14  -4  -3    3.70    1.70
 -14  -4   3    4.30    1.40
  14   4  -3    5.40    1.90
 -14   4   3    3.50    1.90
 -13  -4   3    0.50    1.20
  13  -4  -3   -1.30    1.20
 -13   4   3   -0.30    1.60
  13   4  -3    1.80    1.60
 -12  -4   3   -0.20    1.40
 -12  -4   3    0.00    1.00
  12  -4  -3    2.30    1.40
  12   4  -3   -0.20    1.50
 -12   4   3   -0.10    1.30
  11  -4  -3    2.70    1.30
 -11  -4   3    1.00    1.20
 -11  -4   3    1.40    1.20
 -11   4   3    2.00    1.50
  11   4  -3    1.00    1.40
  11   4  -3    2.70    1.30
  10  -4  -3    9.60    1.80
 -10  -4   3   11.10    1.80
  10   4  -3   11.40    2.00
 -10   4   3   10.00    2.00
  10   4  -3    8.70    1.60
   9  -4  -3    1.80    1.10
  -9  -4   3   -0.40    1.10
   9   4  -3    0.80    1.10
   9   4  -3    0.00    0.80
  -9   4   3    0.00    1.20
  -8  -4   3   28.00    2.60
   8  -4  -3   37.90    2.90
  -8   4   3   32.50    3.20
   8   4  -3   31.70    3.00
   8   4  -3   30.40    2.70
   7  -4  -3    7.00    1.40
  -7  -4   3    8.40    1.40
  -7   4   3    7.60    1.60
   7   4  -3    9.60    1.50
   7   4  -3   10.50    1.40
   6  -4  -3   -0.30    0.80
  -6  -4   3   -0.30    0.80
   6   4  -3    0.30    0.80
   6   4  -3    0.80    0.70
  -6   4   3    0.20    0.90
  -5  -4   3    5.70    1.20
   5  -4  -3    6.50    1.30
   5   4  -3    6.40    1.10
  -5   4   3    6.80    1.00
   5   4  -3    5.70    1.10
   5   4  -3    4.70    1.00
  -5   4   3    4.80    1.30
  -4  -4   3   34.10    2.70
   4  -4  -3   35.30    2.80
   4   4  -3   39.60    2.70
   4   4  -3   40.70    2.70
  -4   4   3   35.80    2.50
  -4   4   3   37.20    2.90
   3  -4  -3    9.60    1.40
   3   4  -3   11.40    1.30
   3   4  -3   12.00    1.40
  -3   4   3   11.80    1.30
  -3   4   3   14.00    1.70
   3   4  -3   10.20    1.30
   2  -4  -3   16.30    1.80
  -2   4   3   14.80    1.80
   2   4  -3   19.70    1.90
  -2   4   3   15.20    1.50
   2   4  -3   13.70    1.50
   2   4  -3   12.70    1.40
   1  -4  -3   12.20    1.60
  -1   4   3   14.80    1.80
   1   4  -3   14.10    1.40
   1   4  -3   13.50    1.60
   1   4  -3   10.70    1.50
   1   4  -3   14.90    1.50
   0  -4  -3  136.59    8.10
   0  -4  -3  136.89    7.80
   0  -4   3  139.49    7.90
   0   4   3  141.19    8.20
   0   4  -3  133.09    8.10
   0   4   3  131.79    7.90
   0   4  -3  144.29    8.10
   0   4  -3  133.79    7.80
   1  -4   3   30.70    2.30
  -1  -4  -3   33.10    2.40
   1   4   3   30.30    2.30
   1   4   3   33.50    2.50
  -1   4  -3   28.50    2.40
  -1   4  -3   27.70    2.10
   1   4   3   31.80    2.10
  -1   4  -3   32.40    2.50
  -2  -4  -3    3.30    0.80
   2  -4   3    3.20    0.80
   2   4   3    0.90    1.00
  -2   4  -3    3.40    1.10
   2   4   3    2.10    0.80
  -2   4  -3    2.40    0.70
  -2   4  -3    3.50    0.90
   2   4   3    3.00    0.70
   3  -4   3    0.40    0.60
  -3  -4  -3   -0.10    0.80
  -3  -4  -3   -0.60    0.50
   3   4   3   -0.40    0.60
  -3   4  -3   -0.20    0.80
  -3   4  -3    0.20    0.70
   3   4   3    0.00    0.60
   4  -4   3    0.30    0.60
  -4  -4  -3    0.90    0.80
  -4  -4  -3   -0.20    0.70
   4  -4   3   -0.40    0.80
  -4   4  -3   -0.10    0.80
   4   4   3   -0.40    0.70
   4   4   3    0.70    0.70
  -4   4  -3   -0.10    0.80
   5  -4   3    3.00    1.00
   5  -4   3    1.10    0.80
  -5  -4  -3    0.20    0.90
   5   4   3    1.80    1.00
  -5   4  -3    1.80    1.00
   5   4   3    1.00    0.80
   6  -4   3    2.70    1.00
  -6  -4  -3    1.10    1.00
   6  -4   3    0.70    0.80
   6   4   3    2.00    0.90
  -6   4  -3   -0.10    0.90
   6   4   3   -0.10    0.80
  -7  -4  -3   65.19    4.30
   7  -4   3   61.49    4.20
   7  -4   3   68.29    4.60
   7   4   3   63.89    4.30
  -7   4  -3   65.39    4.50
   7   4   3   61.69    4.30
  -8  -4  -3    9.10    1.60
   8  -4   3   11.70    1.60
   8  -4   3    9.60    1.80
   8   4   3   13.00    1.60
  -8   4  -3   11.00    1.80
   9  -4   3   -1.40    1.00
   9  -4   3    1.40    1.10
  -9  -4  -3   -0.10    1.00
   9   4   3   -1.20    1.00
   9   4   3   -1.00    0.80
  -9   4  -3   -0.90    0.90
 -10  -4  -3    0.60    1.30
  10  -4   3    2.20    1.00
  10  -4   3    0.30    1.10
  10   4   3    3.40    1.30
 -10   4  -3    1.60    1.10
  10   4   3    3.10    1.30
  11  -4   3    2.30    1.40
 -11  -4  -3   -0.60    1.20
  11  -4   3   -0.90    1.20
  11   4   3   -0.40    1.20
  11   4   3   -1.00    0.90
 -11   4  -3    0.00    1.10
  12  -4   3   -0.60    1.40
  12  -4   3    2.00    1.40
 -12  -4  -3   -3.20    1.40
  12   4   3   -0.50    1.00
 -12   4  -3    2.20    1.60
  12   4   3   -0.10    1.40
  13  -4   3    2.50    2.50
 -13  -4  -3    0.10    1.50
  13  -4   3   -1.10    1.40
  13   4   3    1.00    1.50
 -13   4  -3   -1.40    1.30
  13   4   3   -0.50    1.30
  14  -4   3    7.20    2.10
 -14  -4  -3    2.60    2.00
  14   4   3    7.60    2.10
  14   4   3    6.50    1.90
 -14   4  -3    7.40    2.10
 -15  -4  -3    1.00    1.80
  15   4   3    1.90    1.70
 -15   4  -3    0.60    2.30
  15   4   3   -0.20    1.80
  14  -5  -3   -1.20    1.80
  14   5  -3   -0.50    1.90
 -13  -5   3    1.90    1.40
  13  -5  -3    0.50    1.60
  13   5  -3    2.30    2.10
 -13   5   3   -1.90    2.00
  12  -5  -3    1.10    1.50
 -12  -5   3   -0.50    1.10
  12   5  -3   -0.60    1.70
 -12   5   3    1.00    1.90
  11  -5  -3    2.40    1.60
  11   5  -3    2.20    1.70
 -11   5   3    3.70    2.10
  11   5  -3    0.40    1.20
  10  -5  -3    7.80    2.00
 -10  -5   3    7.00    1.90
 -10   5   3    8.40    2.30
  10   5  -3    8.90    1.70
  10   5  -3    8.10    2.00
   9  -5  -3    3.90    1.50
  -9  -5   3    6.50    1.70
   9   5  -3    9.70    1.50
   9   5  -3    7.60    1.80
  -9   5   3    8.50    2.00
  -8  -5   3    4.80    1.50
   8  -5  -3    6.00    1.60
   8   5  -3    4.50    1.60
   8   5  -3    4.10    1.30
  -8   5   3    2.20    1.50
   7  -5  -3    2.00    1.10
  -7  -5   3    0.90    1.10
  -7   5   3    1.00    1.30
   7   5  -3   -0.50    0.90
   7   5  -3    0.00    1.00
  -6  -5   3    0.80    1.20
   6  -5  -3   -0.60    0.90
   6   5  -3    0.30    1.00
  -6   5   3   -0.90    1.00
   6   5  -3    0.00    0.90
   5  -5  -3    3.60    1.20
  -5  -5   3    6.80    1.50
  -5   5   3    2.30    1.20
   5   5  -3    2.50    1.10
   5   5  -3    4.40    1.20
   4  -5  -3   23.10    2.40
  -4  -5   3   20.20    2.40
  -4  -5   3   19.50    2.30
  -4   5   3   18.30    2.30
   4   5  -3   18.60    2.00
   4   5  -3   22.30    2.30
   3  -5  -3   16.10    2.00
  -3  -5   3   17.10    2.00
  -3   5   3   15.70    2.10
   3   5  -3   20.90    2.10
   3   5  -3   16.60    1.80
  -3   5   3   17.30    1.80
   2  -5  -3    1.40    1.00
  -2  -5   3    1.10    1.00
   2   5  -3    0.30    1.00
   2   5  -3   -0.90    0.80
  -2   5   3    1.70    0.90
  -2   5   3    2.40    1.20
   2   5  -3    0.80    0.80
  -1  -5   3   12.30    1.60
  -1  -5   3   10.60    1.60
   1  -5  -3    8.60    1.60
   1   5  -3    7.10    1.60
   1   5  -3   11.60    1.40
  -1   5   3   11.70    1.80
   0  -5   3    3.20    1.00
   0  -5  -3    2.40    1.00
   0  -5   3    1.40    1.10
   0   5   3    0.70    0.80
   0   5   3    2.10    1.20
   0   5  -3    0.60    1.10
   0   5  -3    1.80    0.80
   1  -5   3   16.50    2.10
  -1  -5  -3   18.10    2.00
   1  -5   3   17.30    1.90
  -1   5  -3   19.20    2.20
   1   5   3   17.80    1.90
  -2  -5  -3    1.80    1.00
   2  -5   3    0.70    1.00
   2   5   3    2.70    0.90
  -2   5  -3    1.70    1.10
   2   5   3    0.40    1.10
  -3  -5  -3    7.70    1.40
  -3  -5  -3    9.70    1.70
   3  -5   3    5.30    1.40
   3   5   3    7.20    1.40
  -3   5  -3    7.40    1.60
   4  -5   3    4.00    1.30
  -4  -5  -3    2.50    1.20
  -4   5  -3    5.40    1.50
   4   5   3    4.30    1.20
   5  -5   3    1.60    1.10
  -5  -5  -3   -0.10    1.20
  -5   5  -3    1.60    1.10
   5   5   3    0.50    1.00
  -6  -5  -3    2.90    1.30
   6  -5   3    3.90    1.30
  -6   5  -3    4.90    1.50
   6   5   3    4.00    1.30
  -7  -5  -3    0.70    1.20
   7  -5   3   -1.50    1.00
  -7   5  -3   -1.40    1.00
   7   5   3    1.40    1.10
  -8  -5  -3   -0.40    1.10
   8  -5   3    0.60    1.20
   8   5   3    1.30    1.10
  -8   5  -3    0.70    1.30
  -9  -5  -3   -0.20    1.40
   9  -5   3   -0.80    1.10
   9   5   3    0.80    1.10
  -9   5  -3    0.40    1.30
 -10  -5  -3    1.50    1.40
  10  -5   3    0.90    1.40
  10   5   3   -0.30    1.10
 -10   5  -3    2.00    1.60
 -11  -5  -3    0.50    1.60
  11  -5   3    0.90    1.40
 -11   5  -3   -0.10    1.70
  11   5   3   -1.00    1.30
  12  -5   3   -3.30    1.40
 -12  -5  -3   -2.30    1.60
  12   5   3    0.20    1.40
 -12   5  -3    0.90    1.90
 -13  -5  -3    5.70    2.20
  13  -5   3    3.30    2.00
 -13   5  -3    6.90    2.30
  13   5   3    3.80    1.70
 -11  -6   3    3.60    1.70
  11  -6  -3    5.90    1.90
 -11   6   3    1.70    2.40
  11   6  -3    5.30    2.00
  10  -6  -3    9.60    2.20
  10   6  -3    6.50    1.70
 -10   6   3    5.20    2.30
   9  -6  -3    3.10    1.70
  -9   6   3    1.30    1.90
   9   6  -3    1.70    1.50
   8  -6  -3   -0.10    1.30
  -8   6   3    2.80    1.80
   8   6  -3    2.10    1.40
   7  -6  -3    3.90    1.60
  -7  -6   3    0.90    1.60
   7   6  -3    1.40    1.40
  -7   6   3    1.00    1.70
  -6  -6   3   -0.80    1.50
   6  -6  -3    1.00    1.30
   6   6  -3   -0.80    1.20
  -6   6   3    2.30    1.60
  -5  -6   3    1.80    1.40
   5  -6  -3    2.70    1.40
   5   6  -3    0.40    1.30
  -5   6   3    1.50    1.40
  -4  -6   3    0.50    1.50
   4  -6  -3    0.30    1.20
  -4   6   3    0.00    1.30
   4   6  -3   -1.30    1.00
   3  -6  -3   15.00    2.20
  -3   6   3   17.30    2.50
   3   6  -3   17.10    2.10
   2  -6  -3    4.00    1.50
  -2  -6   3    1.70    1.50
   2   6  -3   -0.20    1.00
   2   6  -3   -0.40    1.30
  -2   6   3    1.90    1.40
   1  -6  -3    1.60    1.20
  -1  -6   3    2.80    1.40
   1   6  -3    2.30    1.40
  -1   6   3    3.90    1.60
  -1   6   3    2.80    1.50
   0  -6   3   -0.80    1.10
   0  -6  -3    1.60    1.20
   0   6  -3    0.60    1.50
   0   6   3    1.20    1.20
   0   6   3    2.20    1.50
   1  -6   3   -0.50    1.30
  -1  -6  -3   -1.00    1.20
  -1   6  -3    1.30    1.50
   1   6   3   -2.00    1.40
   1   6   3   -1.50    1.10
   2  -6   3    2.20    1.30
   2   6   3    3.50    1.40
   2   6   3   -0.70    1.50
  -2   6  -3    1.60    1.40
   3  -6   3   11.50    2.20
  -3  -6  -3   15.50    2.30
   3   6   3   14.70    2.00
  -3   6  -3   10.90    2.10
  -4  -6  -3    2.40    1.50
   4  -6   3    0.00    1.30
   4   6   3    0.20    1.10
  -4   6  -3   -0.60    1.50
   5  -6   3   -0.70    1.20
  -5  -6  -3    0.00    1.50
  -5   6  -3    2.10    1.60
   5   6   3    1.00    1.20
  -6  -6  -3   -1.40    1.50
   6  -6   3   -0.50    1.30
  -6   6  -3    0.40    1.40
   6   6   3    0.30    1.20
   7  -6   3   -0.30    1.30
  -7  -6  -3    1.30    1.50
   7   6   3   -0.80    1.30
  -7   6  -3    0.80    1.60
   8  -6   3    0.70    1.50
  -8  -6  -3   -0.30    1.50
   8   6   3    0.40    1.40
  -8   6  -3   -0.40    1.60
   9  -6   3   -0.50    1.40
  -9  -6  -3   -1.90    1.60
  -9   6  -3    0.80    1.70
   9   6   3    1.70    1.60
 -10  -6  -3    0.90    1.80
  10  -6   3    3.90    1.80
 -10   6  -3    1.00    1.80
  10   6   3    0.90    1.50
  11  -6   3    0.80    2.10
   7  -7  -3   -2.10    2.10
   7   7  -3    0.60    1.50
  -7   7   3    0.30    3.20
   6  -7  -3    1.10    1.90
  -6   7   3    0.20    1.90
   6   7  -3    0.80    1.70
   5  -7  -3   -0.60    1.80
  -5  -7   3    0.90    1.80
  -5   7   3   -1.70    1.90
   5   7  -3    0.30    1.50
  -4  -7   3    2.40    2.10
   4  -7  -3    1.40    1.60
  -4   7   3   -2.50    1.70
  -3  -7   3    4.40    2.10
   3  -7  -3   -2.50    1.60
  -3   7   3    0.00    1.60
   2  -7  -3    0.30    1.50
   2   7  -3    0.60    1.80
  -2   7   3   -0.90    1.60
   1  -7  -3   -0.80    1.60
   1   7  -3    0.60    1.70
  -1   7   3    0.30    1.50
   0  -7   3   -1.10    1.60
   0  -7  -3    1.20    2.20
   0   7   3   -0.30    1.60
   0   7  -3    0.50    1.70
   1  -7   3    1.10    1.60
  -1   7  -3   -0.30    1.90
   1   7   3   -1.70    1.70
   2  -7   3    1.70    1.70
  -2  -7  -3    5.00    2.20
  -2   7  -3    0.80    1.70
   2   7   3    0.50    1.40
  -3  -7  -3    0.90    2.10
   3  -7   3    1.70    1.70
   3   7   3    0.10    1.40
  -3   7  -3   -1.20    1.70
  -4  -7  -3   10.20    2.40
   4  -7   3    6.90    2.10
   4   7   3    8.00    2.00
  -4   7  -3    5.90    2.10
  -5  -7  -3    1.60    2.20
   5  -7   3    0.10    1.90
  -5   7  -3    1.20    1.90
   5   7   3    0.60    1.70
   6  -7   3    2.80    1.80
  -6  -7  -3   -2.00    1.80
   6   7   3   -0.80    1.50
  -6   7  -3   -0.20    1.70
  18   0  -4    0.70    1.90
 -18   0   4    1.60    1.80
 -17   0   4    1.60    1.60
  17   0  -4    0.00    1.70
 -16   0   4    0.30    1.40
  16   0  -4    0.90    1.40
 -15   0   4    0.20    0.90
 -15   0   4    1.80    1.30
  15   0  -4   -0.30    1.10
 -14   0   4    0.10    0.70
  14   0  -4    0.60    1.10
 -14   0   4    2.10    1.20
 -13   0   4    0.60    0.70
 -13   0   4    0.20    0.90
  13   0  -4    1.00    1.10
 -12   0   4   25.90    2.20
  12   0  -4   30.30    2.70
 -12   0   4   32.30    2.40
 -11   0   4   -0.30    0.40
 -11   0   4   -0.80    0.60
  11   0  -4    0.50    0.90
  10   0  -4   20.10    2.00
  10   0  -4   18.60    1.50
 -10   0   4   17.60    1.50
 -10   0   4   17.70    1.60
  -9   0   4   -0.60    0.30
   9   0  -4    0.30    0.60
  -9   0   4   -0.10    0.50
   9   0  -4   -0.30    0.40
   8   0  -4    0.70    0.70
   8   0  -4    0.60    0.40
  -8   0   4    0.00    0.40
  -8   0   4   -0.60    0.40
  -7   0   4    0.20    0.40
   7   0  -4    0.30    0.40
   7   0  -4   -0.20    0.50
  -7   0   4    0.50    0.40
   6   0  -4    0.30    0.40
  -6   0   4   -0.30    0.30
  -6   0   4    0.30    0.30
   6   0  -4   -0.10    0.30
   5   0  -4    0.30    0.40
  -5   0   4    0.80    0.30
  -5   0   4    0.30    0.30
   5   0  -4    0.40    0.30
  -4   0   4  328.77   17.70
   4   0  -4  326.37   17.80
   4   0  -4  329.27   17.70
  -4   0   4  319.77   17.70
  -3   0   4   -0.40    0.20
  -3   0   4    0.00    0.20
   3   0  -4   -0.10    0.10
   3   0  -4    0.20    0.30
   2   0  -4  370.76   19.90
  -2   0   4  371.66   19.90
   2   0  -4  361.26   19.90
  -2   0   4  368.46   19.80
   1   0  -4   -0.10    0.20
  -1   0   4    0.30    0.20
   1   0  -4    0.60    0.20
  -1   0   4    0.10    0.10
   0   0  -4  122.59    6.70
   0   0  -4  125.09    6.70
   0   0   4  120.69    6.70
  -1   0  -4   -0.10    0.10
   1   0   4    0.00    0.20
  -1   0  -4    0.40    0.20
   1   0   4    0.40    0.20
   2   0   4 6956.50  365.16
   2   0   4 6955.70  364.96
  -2   0  -4 6522.65  365.06
  -2   0  -4 6712.43  364.86
   3   0   4    0.90    0.30
  -3   0  -4    0.60    0.30
   3   0   4    0.30    0.30
  -3   0  -4    0.30    0.40
  -4   0  -4   -0.20    0.30
   4   0   4   -0.30    0.30
  -4   0  -4    0.80    0.40
   4   0   4    0.60    0.30
  -5   0  -4    0.40    0.40
   5   0   4    0.40    0.30
   5   0   4    0.70    0.40
  -5   0  -4    0.60    0.30
  -6   0  -4  103.39    5.80
   6   0   4  105.09    5.90
   6   0   4  103.99    5.70
  -6   0  -4   96.39    5.80
  -7   0  -4   -0.20    0.40
  -7   0  -4    0.80    0.50
   7   0   4   -0.60    0.30
   7   0   4   -0.40    0.30
   8   0   4  112.79    6.70
   8   0   4  114.09    6.40
   8   0   4  112.89    6.40
  -8   0  -4  112.89    6.50
   9   0   4   -0.80    0.40
  -9   0  -4   -0.80    0.50
   9   0   4    0.00    0.60
   9   0   4   -0.30    0.50
  10   0   4   19.30    2.00
 -10   0  -4   21.50    1.80
 -10   0  -4   23.00    1.60
 -11   0  -4   -0.50    0.60
  11   0   4    0.50    0.60
 -11   0  -4   -0.20    0.60
  12   0   4    0.80    0.90
 -12   0  -4   -0.40    0.80
  13   0   4   -1.10    0.80
 -13   0  -4    0.30    0.90
  14   0   4    1.30    1.20
 -14   0  -4    3.90    1.20
  15   0   4    0.80    1.20
 -15   0  -4   -0.40    1.10
 -16   0  -4    2.20    1.50
  16   0   4    0.10    1.30
 -17   0  -4    0.10    1.40
  17   0   4   -1.00    1.40
  18   0   4    1.90    1.90
 -18   0  -4    3.10    1.80
  18  -1  -4   -1.10    1.70
 -18   1   4   -0.20    1.90
  18   1  -4    1.60    2.20
  17  -1  -4    1.30    1.60
 -17  -1   4    1.10    1.30
  17   1  -4    0.90    1.90
 -17   1   4    2.40    1.70
 -16  -1   4    2.50    1.40
  16  -1  -4    0.50    1.40
 -16  -1   4    0.40    1.20
 -16   1   4    0.60    1.50
  16   1  -4   -1.30    1.30
 -15  -1   4   -0.50    1.00
 -15  -1   4    1.80    1.10
  15  -1  -4   -0.90    1.20
  15   1  -4    0.80    1.40
 -15   1   4    1.30    1.50
  14  -1  -4    3.40    1.40
 -14  -1   4    2.50    1.10
 -14  -1   4    6.60    1.30
 -14   1   4    3.50    1.40
  14   1  -4    5.70    1.50
 -13  -1   4   11.00    1.50
 -13  -1   4   13.70    1.60
  13  -1  -4   14.40    1.80
 -13   1   4   10.60    1.70
 -13   1   4   12.60    1.50
  13   1  -4   11.10    1.80
 -12  -1   4    6.60    1.10
  12  -1  -4    7.20    1.40
 -12  -1   4    4.10    1.10
  12  -1  -4    8.20    1.20
  12   1  -4    7.60    1.50
 -12   1   4    6.20    1.00
 -12   1   4    9.20    1.50
  11  -1  -4    7.20    1.10
 -11  -1   4    6.10    1.00
 -11  -1   4    5.30    1.00
  11  -1  -4    7.30    1.20
 -11   1   4    7.20    0.90
  11   1  -4    7.20    1.30
 -11   1   4    8.20    1.30
 -10  -1   4    5.40    0.80
  10  -1  -4    2.80    0.90
  10  -1  -4    2.00    0.70
 -10  -1   4    2.10    0.70
 -10   1   4    3.50    0.90
  10   1  -4    2.40    0.90
 -10   1   4    3.00    0.60
  -9  -1   4   -0.20    0.50
   9  -1  -4   -0.40    0.50
  -9  -1   4   -0.10    0.50
   9  -1  -4    0.60    0.70
  -9   1   4    0.10    0.40
   9   1  -4   -0.50    0.40
  -9   1   4   -0.30    0.60
   9   1  -4   -0.30    0.60
  -8  -1   4   39.30    2.50
   8  -1  -4   41.30    2.70
  -8  -1   4   39.10    2.50
   8   1  -4   39.50    2.40
   8   1  -4   36.10    2.70
  -8   1   4   38.70    2.70
  -8   1   4   40.80    2.40
   7  -1  -4  125.99    7.00
  -7  -1   4  115.89    6.90
  -7  -1   4  123.09    6.80
  -7   1   4  126.49    6.80
   7   1  -4  120.29    6.70
   7   1  -4  114.29    7.10
  -7   1   4  125.89    7.00
   6  -1  -4   87.49    5.20
   6  -1  -4   87.49    5.10
  -6  -1   4   87.39    5.10
  -6  -1   4   88.89    5.00
  -6   1   4   90.59    5.20
   6   1  -4   90.79    5.00
  -6   1   4   93.59    5.00
   6   1  -4   80.09    5.20
   5  -1  -4  161.18    9.00
  -5  -1   4  163.58    8.90
  -5  -1   4  161.78    9.00
   5  -1  -4  163.58    9.10
   5   1  -4  165.18    8.90
   5   1  -4  152.78    9.10
  -5   1   4  164.78    9.10
   4  -1  -4    3.30    0.60
   4  -1  -4    4.70    0.50
  -4  -1   4    4.10    0.50
  -4  -1   4    3.80    0.50
   4   1  -4    4.60    0.50
   4   1  -4    3.30    0.60
  -4   1   4    3.10    0.60
  -3  -1   4   84.39    4.60
   3  -1  -4   81.99    4.60
   3  -1  -4   82.79    4.70
  -3  -1   4   82.29    4.70
   3   1  -4   79.39    4.70
   3   1  -4   84.39    4.60
  -3   1   4   83.99    4.60
  -3   1   4   81.09    4.70
   2  -1  -4   86.59    4.80
  -2  -1   4   86.89    4.80
  -2  -1   4   89.89    4.90
   2  -1  -4   86.19    5.00
  -2   1   4   87.49    5.00
  -2   1   4   88.19    4.90
   2   1  -4   91.39    5.00
   1  -1  -4  142.89    8.00
  -1  -1   4  148.39    7.90
  -1   1   4  141.09    8.00
   1   1  -4  143.89    8.00
   1   1  -4  150.28    7.90
   1   1  -4  143.49    8.00
  -1   1   4  141.99    7.90
   0  -1   4  497.55   26.60
   0  -1  -4  504.65   26.70
   0   1  -4  507.05   26.80
   0   1  -4  502.35   26.80
   0   1   4  504.05   26.70
   0   1   4  437.66   26.70
   0   1  -4  504.55   26.70
   0   1   4  494.25   26.60
  -1  -1  -4 5899.61  318.77
  -1  -1  -4 5977.00  318.67
   1  -1   4 6068.39  318.77
   1  -1   4 6035.80  318.87
   1   1   4 5996.40  318.97
   1   1   4 5870.51  318.87
  -1   1  -4 5645.04  319.07
  -1   1  -4 5951.40  318.87
  -2  -1  -4 9979.50  531.75
   2  -1   4 9999.00  532.15
  -2  -1  -4 9837.92  531.45
  -2   1  -4 9863.91  532.25
   2   1   4 9723.73  531.65
   2   1   4 9897.81  531.85
  -2   1  -4 9917.51  531.75
   3  -1   4  148.29    8.50
  -3  -1  -4  156.88    8.30
  -3  -1  -4  157.08    8.50
   3   1   4  150.98    8.50
  -3   1  -4  153.28    8.40
  -3   1  -4  147.89    8.50
   4  -1   4   47.90    2.80
  -4  -1  -4   45.90    2.60
  -4  -1  -4   47.90    2.80
  -4   1  -4   47.70    2.80
  -4   1  -4   46.10    2.50
   4   1   4   43.50    2.80
  -4   1  -4   45.90    2.90
   4   1   4   45.70    2.80
  -5  -1  -4   12.20    0.80
   5  -1   4   11.30    1.10
  -5  -1  -4   11.20    1.10
  -5   1  -4   12.10    0.70
   5   1   4   11.10    1.10
  -5   1  -4   11.70    1.10
   5   1   4   11.50    1.10
  -5   1  -4   10.70    1.10
   6  -1   4    0.70    0.50
  -6  -1  -4    0.70    0.50
  -6  -1  -4    0.80    0.20
   6   1   4    0.30    0.50
  -6   1  -4    1.10    0.30
  -6   1  -4   -0.50    0.50
  -6   1  -4    0.40    0.40
   6   1   4    1.40    0.50
  -7  -1  -4   42.40    2.60
   7  -1   4   37.20    2.60
   7   1   4   42.00    2.60
  -7   1  -4   37.60    2.20
   7   1   4   40.00    2.50
   7   1   4   39.50    2.20
  -7   1  -4   37.00    2.50
  -7   1  -4   34.90    2.60
   8  -1   4    6.00    1.00
  -8  -1  -4    8.00    1.00
   8  -1   4    8.90    1.20
  -8   1  -4    7.10    0.70
   8   1   4    5.70    1.00
  -8   1  -4    5.60    0.90
   8   1   4    5.40    0.80
  -8   1  -4    7.50    1.10
   9  -1   4    6.90    1.20
  -9  -1  -4    6.50    1.10
   9  -1   4    9.20    1.10
   9   1   4    9.30    1.20
  -9   1  -4    8.70    0.80
  -9   1  -4    7.60    1.10
   9   1   4    6.50    1.00
 -10  -1  -4    2.80    0.80
  10  -1   4    0.50    0.70
  10  -1   4    0.60    0.80
  10   1   4    1.40    0.70
  10   1   4   -0.30    0.60
 -10   1  -4    0.50    0.60
 -11  -1  -4    0.30    0.90
  11  -1   4    0.70    0.90
  11  -1   4    0.20    0.80
  11   1   4   -0.20    0.80
  11   1   4   -0.60    0.70
 -11   1  -4   -0.70    0.70
  12  -1   4   12.60    1.80
 -12  -1  -4   15.20    1.70
  12   1   4   11.30    1.70
  12   1   4   11.40    1.50
 -12   1  -4   13.20    1.70
 -13  -1  -4    1.50    0.90
 -13  -1  -4    6.80    1.30
  13  -1   4    4.50    1.30
  13   1   4    5.00    1.40
 -13   1  -4    4.20    1.20
 -14  -1  -4    0.10    1.00
 -14  -1  -4    1.20    1.10
  14  -1   4    2.20    1.20
 -14   1  -4    1.30    1.10
  14   1   4    0.90    1.10
 -15  -1  -4   -0.60    1.20
  15  -1   4   -2.00    1.30
 -15   1  -4    1.20    1.30
  15   1   4    3.40    1.50
  16  -1   4   -1.40    1.40
 -16  -1  -4    3.30    1.40
 -16   1  -4    0.30    1.40
  16   1   4    1.00    1.50
 -17  -1  -4    2.40    1.60
  17  -1   4    0.20    1.80
 -17   1  -4    0.50    1.50
  17   1   4    0.60    1.50
 -18  -2   4    1.60    1.60
 -17  -2   4   -0.60    1.40
  17  -2  -4   -0.50    1.70
 -17   2   4    2.80    1.90
  17   2  -4    0.20    1.60
  16  -2  -4   -1.60    1.60
 -16  -2   4    1.20    1.30
 -16   2   4   -0.10    1.50
  16   2  -4    0.00    1.40
 -15  -2   4    0.70    1.30
  15  -2  -4   -0.20    1.40
 -15  -2   4    0.90    1.10
  15   2  -4    0.00    1.30
 -15   2   4    0.10    1.30
 -14  -2   4    0.10    1.10
 -14  -2   4   -1.20    1.00
  14  -2  -4    0.80    1.30
 -14   2   4    0.10    1.30
  14   2  -4    1.10    1.30
 -13  -2   4    2.20    1.00
 -13  -2   4    3.10    1.10
  13  -2  -4    1.10    1.20
  13  -2  -4    2.70    1.20
 -13   2   4    1.70    1.30
  13   2  -4    0.20    1.10
 -12  -2   4    2.00    1.10
 -12  -2   4    2.70    1.00
  12  -2  -4    0.20    0.70
  12  -2  -4    1.60    1.00
  12   2  -4    1.30    1.10
 -12   2   4    2.70    1.10
  11  -2  -4   15.80    1.80
  11  -2  -4   13.30    1.60
 -11  -2   4    9.60    1.40
 -11  -2   4   15.70    1.60
  11   2  -4   15.30    1.90
 -11   2   4   13.80    1.80
 -10  -2   4   30.80    2.20
 -10  -2   4   32.40    2.30
  10  -2  -4   29.80    2.50
  10  -2  -4   30.90    2.50
 -10   2   4   29.00    2.60
  10   2  -4   34.10    2.80
 -10   2   4   28.20    2.00
   9  -2  -4    0.90    0.70
  -9  -2   4    0.00    0.70
  -9  -2   4    1.40    0.70
   9  -2  -4    1.10    0.70
  -9   2   4    0.30    0.50
   9   2  -4    1.50    0.80
  -9   2   4    0.50    0.80
  -8  -2   4    4.00    0.80
  -8  -2   4    2.20    0.70
   8  -2  -4    2.20    0.70
   8  -2  -4    4.00    0.80
  -8   2   4    3.10    0.60
  -8   2   4    2.80    0.90
   8   2  -4    5.90    1.00
   7  -2  -4    0.10    0.50
  -7  -2   4   -0.10    0.50
  -7  -2   4   -0.40    0.60
   7  -2  -4    0.60    0.50
   7   2  -4   -0.20    0.60
  -7   2   4    0.50    0.60
  -7   2   4    0.30    0.30
   7   2  -4    0.30    0.40
   6  -2  -4   14.90    1.30
  -6  -2   4   15.10    1.20
   6  -2  -4   13.80    1.40
  -6  -2   4   13.40    1.30
  -6   2   4   16.60    1.60
   6   2  -4   14.80    1.50
   6   2  -4   12.00    1.30
  -6   2   4   15.00    1.10
   6   2  -4   14.90    1.10
   5  -2  -4    1.50    0.40
   5  -2  -4    1.00    0.60
  -5  -2   4    0.70    0.50
   5   2  -4    1.50    0.50
  -5   2   4    1.30    0.40
   5   2  -4    1.30    0.60
   5   2  -4    1.70    0.60
  -5   2   4    1.90    0.60
  -4  -2   4    3.10    0.60
   4  -2  -4    4.00    0.50
   4  -2  -4    3.10    0.70
   4   2  -4    3.00    0.60
  -4   2   4    2.40    0.70
   4   2  -4    3.20    0.60
   4   2  -4    3.00    0.70
  -4   2   4    2.30    0.50
   3  -2  -4  102.79    5.70
  -3  -2   4  108.29    5.90
   3  -2  -4  105.69    6.10
   3   2  -4  102.59    5.90
   3   2  -4  104.59    5.90
  -3   2   4  103.09    5.90
  -3   2   4  102.59    6.10
   3   2  -4  104.59    6.00
   2  -2  -4    0.20    0.40
   2  -2  -4    1.10    0.20
  -2   2   4    0.80    0.50
   2   2  -4    1.00    0.40
  -2   2   4    0.60    0.30
   2   2  -4    0.40    0.30
   2   2  -4    0.40    0.40
   2   2  -4    1.20    0.40
   1  -2  -4  254.37   13.40
   1  -2  -4  248.08   13.70
   1   2  -4  244.88   13.70
   1   2  -4  244.08   13.70
   1   2  -4  246.58   13.60
   1   2  -4  249.78   13.70
  -1   2   4  246.08   13.80
  -1   2   4  255.87   13.70
   0  -2  -4  228.58   12.30
   0   2   4  227.38   12.30
   0   2  -4  223.18   12.40
   0   2  -4  225.28   12.20
   0   2  -4  196.38   12.30
   0   2   4  231.38   12.40
   0   2   4  224.78   12.10
   0   2  -4  232.78   12.30
   1  -2   4  204.08   11.60
  -1  -2  -4  210.28   11.60
  -1   2  -4  218.28   11.80
  -1   2  -4  202.48   11.70
   1   2   4  216.58   11.50
  -1   2  -4  218.98   11.50
   1   2   4  200.98   11.60
  -2  -2  -4    0.00    0.50
  -2  -2  -4    0.00    0.30
   2  -2   4    0.00    0.40
   2   2   4    0.40    0.50
   2   2   4   -0.30    0.30
  -2   2  -4    0.10    0.50
  -2   2  -4   -0.30    0.40
  -2   2  -4    0.00    0.20
  -3  -2  -4    0.70    0.30
   3  -2   4    1.20    0.50
  -3  -2  -4    1.40    0.60
  -3   2  -4    0.00    0.50
  -3   2  -4    0.80    0.20
   3   2   4    0.50    0.40
  -3   2  -4    0.60    0.40
   3   2   4    0.20    0.40
   4  -2   4  142.69    8.30
  -4  -2  -4  145.79    8.40
  -4  -2  -4  151.48    8.10
  -4   2  -4  150.38    8.50
   4   2   4  145.29    8.30
   4   2   4  146.99    8.30
  -4   2  -4  146.89    8.40
  -5  -2  -4   55.39    3.00
   5  -2   4   51.49    3.30
  -5  -2  -4   54.09    3.40
  -5   2  -4   54.39    3.40
   5   2   4   48.90    3.40
  -5   2  -4   55.49    3.50
  -6  -2  -4    1.10    0.60
   6  -2   4   -0.40    0.40
  -6   2  -4    0.40    0.50
  -6   2  -4   -0.20    0.60
   6   2   4   -0.20    0.60
   6   2   4   -0.10    0.50
   7  -2   4   14.90    1.60
  -7  -2  -4   18.30    1.70
  -7   2  -4   21.30    1.80
  -7   2  -4   17.80    1.80
   7   2   4   16.10    1.60
   7   2   4   18.70    1.70
   8  -2   4    4.00    1.00
  -8  -2  -4    7.10    1.10
   8  -2   4    6.90    1.10
  -8   2  -4    4.40    1.00
   8   2   4    2.70    0.80
   8   2   4    3.50    0.80
  -9  -2  -4    1.50    0.90
   9  -2   4    1.80    0.90
   9  -2   4    1.50    0.80
  -9   2  -4    2.10    0.80
   9   2   4    2.40    0.90
   9   2   4    2.60    0.90
  10  -2   4    2.90    1.10
 -10  -2  -4    4.00    1.20
  10  -2   4    0.50    0.70
  10   2   4    2.20    0.90
 -10   2  -4    3.50    1.00
  10   2   4    6.00    1.20
  11  -2   4    7.40    1.50
 -11  -2  -4   11.00    1.50
  11  -2   4    9.90    1.50
  11   2   4    7.80    1.40
 -11   2  -4   11.00    1.60
  11   2   4    8.70    1.40
 -12  -2  -4   15.30    1.90
  12  -2   4   16.70    2.00
  12  -2   4   15.20    2.00
  12   2   4   17.30    2.10
  12   2   4   12.60    1.60
 -12   2  -4   14.90    1.90
 -13  -2  -4    0.00    1.00
  13  -2   4   -0.20    1.10
 -13   2  -4   -0.60    1.00
  13   2   4    0.50    1.20
  13   2   4    1.00    1.10
 -14  -2  -4    1.50    1.20
  14  -2   4    2.10    1.40
 -14  -2  -4   -1.10    1.10
  14   2   4    0.40    1.10
 -14   2  -4    0.80    1.20
  14   2   4    0.20    1.20
  15  -2   4    0.00    1.20
 -15  -2  -4    0.00    1.20
 -15  -2  -4    1.20    1.40
 -15   2  -4    1.20    1.40
  15   2   4    1.80    1.40
 -16  -2  -4    0.30    1.30
  16  -2   4    0.10    1.50
 -16   2  -4    1.50    1.60
  16   2   4   -0.70    1.60
 -17  -2  -4   -0.30    1.70
  17  -2   4    0.80    1.70
  17   2   4    0.30    1.60
 -17   2  -4    1.70    2.00
 -17  -3   4    0.40    1.40
 -17   3   4    1.80    2.20
  17   3  -4    1.80    1.80
 -16  -3   4    0.90    1.40
 -16   3   4    2.60    2.00
  16   3  -4    1.00    1.90
 -15  -3   4   -1.20    1.10
 -15   3   4   -0.40    1.60
  15   3  -4    0.70    1.50
 -14  -3   4   -0.30    1.00
  14  -3  -4    0.30    1.20
  14   3  -4   -1.50    1.20
 -14   3   4    0.50    1.40
  13  -3  -4   -0.20    1.10
 -13  -3   4    2.20    1.10
 -13  -3   4    3.80    1.30
  13   3  -4    1.30    1.30
 -13   3   4    1.70    1.50
 -12  -3   4    2.80    1.20
 -12  -3   4    2.70    1.00
  12  -3  -4    0.70    1.40
  12  -3  -4    0.50    1.00
  12   3  -4    4.30    1.40
 -12   3   4    0.30    1.40
  11  -3  -4   -0.30    1.00
 -11  -3   4    1.90    0.90
 -11  -3   4    2.30    1.20
  11  -3  -4   -0.30    1.00
 -11   3   4    1.20    1.20
  11   3  -4    0.30    1.20
  10  -3  -4    8.10    1.40
  10  -3  -4    8.00    1.40
 -10  -3   4    6.80    1.20
 -10  -3   4    8.40    1.40
 -10   3   4   10.40    1.80
  10   3  -4    8.30    1.50
  -9  -3   4   28.00    2.40
   9  -3  -4   30.90    2.40
  -9  -3   4   31.10    2.50
   9  -3  -4   24.10    2.50
   9   3  -4   29.50    2.50
  -9   3   4   29.10    2.70
   9   3  -4   24.80    2.60
  -8  -3   4    1.30    0.80
   8  -3  -4    2.20    0.80
   8  -3  -4    0.60    0.70
  -8   3   4    0.00    0.50
  -8   3   4   -0.40    0.90
   8   3  -4    0.60    0.70
   8   3  -4    0.20    0.80
  -7  -3   4    0.30    0.70
   7  -3  -4   -0.30    0.60
   7  -3  -4    0.10    0.60
  -7   3   4    0.60    0.80
   7   3  -4    0.50    0.70
  -7   3   4    0.40    0.50
   7   3  -4   -0.90    0.60
  -6  -3   4   34.00    2.30
   6  -3  -4   33.00    2.50
   6  -3  -4   34.30    2.20
   6   3  -4   37.20    2.40
  -6   3   4   31.50    2.60
   6   3  -4   33.70    2.50
   6   3  -4   33.90    2.30
  -6   3   4   29.50    2.20
   5  -3  -4    1.40    0.70
   5  -3  -4    4.20    0.60
  -5  -3   4    2.50    0.70
  -5   3   4    1.40    0.50
   5   3  -4    2.40    0.70
   5   3  -4    1.60    0.70
   5   3  -4    1.80    0.60
  -5   3   4    2.50    0.90
   4  -3  -4    0.40    0.40
  -4  -3   4    0.40    0.60
   4  -3  -4    0.10    0.50
   4   3  -4    0.00    0.50
   4   3  -4    0.60    0.50
   4   3  -4    0.60    0.50
  -4   3   4    0.20    0.40
  -4   3   4    0.80    0.70
   3  -3  -4   22.70    1.50
   3  -3  -4   21.70    1.90
   3   3  -4   25.30    1.80
  -3   3   4   25.60    2.20
   3   3  -4   21.20    1.80
  -3   3   4   27.10    1.70
   3   3  -4   26.20    1.90
   2  -3  -4  149.79    8.20
   2  -3  -4  148.09    8.60
  -2   3   4  142.49    8.70
   2   3  -4  155.18    8.50
   2   3  -4  153.78    8.60
   1  -3  -4  113.69    6.30
   1  -3  -4  118.29    6.70
   1   3  -4  111.09    6.60
   1   3  -4  111.49    6.50
  -1   3   4  117.19    6.80
   1   3  -4  117.09    6.70
  -1   3   4  112.69    6.60
   0  -3  -4   15.40    1.50
   0   3   4   19.20    1.60
   0   3   4   18.20    1.20
   0   3  -4   19.90    1.60
   0   3  -4   18.00    1.70
   0   3   4   20.10    1.90
   0   3  -4   17.40    1.30
   1  -3   4   39.70    2.70
  -1  -3  -4   39.30    2.70
  -1   3  -4   40.60    2.50
   1   3   4   41.70    2.50
  -1   3  -4   42.20    2.90
   1   3   4   44.70    2.80
  -1   3  -4   45.90    2.90
  -2  -3  -4   26.00    1.90
   2  -3   4   25.20    1.90
   2   3   4   26.70    1.80
  -2   3  -4   24.60    2.20
  -2   3  -4   25.40    2.00
   2   3   4   28.50    2.00
  -2   3  -4   27.20    1.70
  -3  -3  -4   82.69    4.70
  -3  -3  -4   79.89    4.90
   3  -3   4   79.39    4.80
   3   3   4   81.99    4.80
  -3   3  -4   78.69    4.90
  -3   3  -4   80.59    4.50
  -3   3  -4   78.09    5.00
   3   3   4   75.59    4.60
  -4  -3  -4    7.50    0.80
   4  -3   4    6.70    1.00
  -4  -3  -4    6.50    1.10
  -4   3  -4    8.50    1.30
   4   3   4    9.10    1.00
  -4   3  -4    7.20    0.60
   4   3   4    7.80    1.10
  -4   3  -4    5.90    1.00
  -5  -3  -4    0.30    0.70
  -5  -3  -4    0.30    0.40
   5  -3   4    0.20    0.50
  -5   3  -4    1.30    0.70
   5   3   4    0.50    0.50
   5   3   4    0.60    0.60
  -5   3  -4   -0.20    0.70
   6  -3   4   56.59    3.90
  -6  -3  -4   64.59    4.00
  -6   3  -4   60.49    4.20
   6   3   4   68.49    4.00
  -6   3  -4   61.89    4.10
   6   3   4   60.59    4.00
   7  -3   4   16.10    1.60
  -7  -3  -4   14.00    1.60
   7  -3   4   15.20    1.80
  -7   3  -4   15.80    1.90
   7   3   4   15.70    1.70
   7   3   4   15.60    1.70
  -7   3  -4   14.50    1.70
  -8  -3  -4    2.50    1.10
   8  -3   4    2.40    1.10
   8  -3   4    3.50    0.90
   8   3   4    1.70    0.80
  -8   3  -4    3.60    1.00
   8   3   4    2.90    0.90
   9  -3   4   14.90    1.90
   9  -3   4   13.10    1.70
  -9  -3  -4   16.30    1.80
   9   3   4   15.20    1.80
  -9   3  -4   12.40    1.80
   9   3   4   17.20    2.00
  10  -3   4    5.60    1.50
 -10  -3  -4    6.00    1.40
  10  -3   4    3.60    1.10
  10   3   4    2.20    1.00
  10   3   4    2.50    1.10
 -10   3  -4    4.70    1.20
  11  -3   4    5.00    1.40
 -11  -3  -4    4.30    1.40
  11  -3   4    6.60    1.40
  11   3   4    3.90    1.30
  11   3   4    4.70    1.30
 -11   3  -4    6.00    1.40
 -12  -3  -4    2.50    1.30
  12  -3   4    2.20    1.40
  12  -3   4    1.10    1.30
  12   3   4    2.50    1.30
  12   3   4    3.10    1.20
 -12   3  -4    0.00    1.00
  13  -3   4    2.40    1.50
 -13  -3  -4    0.30    1.20
  13  -3   4    0.70    1.30
  13   3   4    0.90    1.10
 -13   3  -4    0.50    1.20
  13   3   4   -0.10    1.20
 -14  -3  -4   -1.90    1.40
  14  -3   4   -1.90    1.40
 -14   3  -4   -0.60    1.20
  14   3   4   -0.80    1.30
  14   3   4   -0.50    1.10
 -15  -3  -4   -0.10    1.50
 -15  -3  -4    1.70    1.50
  15  -3   4   -0.60    1.40
  15   3   4   -2.00    1.40
 -15   3  -4    1.10    1.80
  15   3   4    1.00    1.70
 -16  -3  -4    0.30    1.60
 -16  -3  -4    0.30    1.50
  16  -3   4    1.40    1.90
  16   3   4    0.00    1.80
 -16   3  -4    0.20    1.80
  15  -4  -4    2.30    1.80
 -15  -4   4   -0.50    1.20
  15   4  -4    0.30    2.00
 -15   4   4   -1.10    2.00
 -14  -4   4   -0.50    1.10
  14  -4  -4   -0.90    1.40
  14   4  -4    1.20    1.60
 -14   4   4    0.60    1.90
 -13  -4   4   -0.40    1.00
  13  -4  -4    0.60    1.30
  13   4  -4   -0.30    1.40
 -13   4   4    2.00    1.90
  12  -4  -4   -0.20    1.30
 -12  -4   4    0.80    1.00
 -12   4   4    0.30    1.60
  12   4  -4   -1.20    1.10
 -11  -4   4    0.70    1.00
 -11  -4   4    0.60    1.30
  11  -4  -4    0.30    1.10
  11   4  -4    2.50    1.30
 -11   4   4    0.50    1.30
 -10  -4   4    9.80    1.70
 -10  -4   4    6.50    1.30
  10  -4  -4    8.80    1.60
  10   4  -4   10.20    1.60
  10   4  -4   11.30    1.80
 -10   4   4   10.40    2.00
   9  -4  -4    0.50    1.10
  -9  -4   4    1.50    1.20
  -9   4   4   -1.20    1.20
   9   4  -4    0.40    0.90
   9   4  -4   -0.30    1.20
   8  -4  -4   65.69    4.60
  -8  -4   4   64.39    4.30
  -8   4   4   63.99    4.70
   8   4  -4   65.29    4.50
   8   4  -4   68.99    4.40
   7  -4  -4    0.70    0.90
  -7  -4   4    0.70    0.90
  -7   4   4    0.30    1.10
   7   4  -4   -0.20    0.70
   7   4  -4    1.60    1.00
  -6  -4   4    0.30    0.80
   6  -4  -4    0.60    0.80
  -6   4   4    0.50    0.90
   6   4  -4   -0.10    0.90
   6   4  -4   -0.40    0.80
  -6   4   4   -0.30    0.60
  -5  -4   4    6.20    1.20
   5  -4  -4    5.80    1.10
   5   4  -4    7.60    1.20
  -5   4   4    5.50    1.30
  -5   4   4    7.40    1.00
   5   4  -4    7.10    1.10
   5   4  -4    6.40    1.10
  -4  -4   4    5.40    1.00
   4  -4  -4    4.60    1.00
   4   4  -4    5.90    1.10
   4   4  -4    6.90    1.10
   4   4  -4    6.30    1.10
  -4   4   4    7.40    1.30
  -4   4   4    7.60    1.00
   3  -4  -4   26.40    2.30
  -3   4   4   23.00    2.00
   3   4  -4   23.70    2.00
   3   4  -4   27.70    2.10
  -3   4   4   22.70    2.40
   3   4  -4   19.10    2.00
   2  -4  -4    8.40    1.20
   2   4  -4    4.70    1.00
  -2   4   4    8.90    1.40
   2   4  -4    5.80    0.90
   2   4  -4    1.20    0.70
   2   4  -4    0.20    0.60
  -2   4   4    3.90    0.80
   1  -4  -4   85.19    5.20
   1   4  -4   89.29    5.00
   1   4  -4   81.79    5.20
  -1   4   4   80.59    5.00
   1   4  -4   83.79    5.10
  -1   4   4   80.09    5.30
   1   4  -4   78.09    5.20
   0  -4  -4    9.60    1.30
   0  -4   4   10.70    1.30
   0   4  -4   10.10    1.40
   0   4  -4   10.00    1.10
   0   4   4    8.30    1.20
   0   4   4    8.60    1.50
   0   4  -4    8.00    1.30
   1  -4   4   21.30    1.90
  -1  -4  -4   20.10    2.00
  -1   4  -4   18.20    2.00
  -1   4  -4   23.30    1.70
  -1   4  -4   22.90    2.20
   1   4   4   21.50    2.00
   2  -4   4    1.00    0.70
  -2  -4  -4    2.90    0.80
   2   4   4    2.50    0.80
  -2   4  -4    3.70    0.90
  -2   4  -4    2.10    0.60
   2   4   4   -1.30    0.80
   2   4   4    4.10    1.00
  -2   4  -4    1.40    0.90
  -3  -4  -4    6.70    1.20
   3  -4   4    6.70    1.10
  -3  -4  -4    8.00    1.10
  -3   4  -4    6.40    1.40
   3   4   4    4.50    1.00
  -3   4  -4    5.20    1.20
   3   4   4    8.70    1.10
   4  -4   4   20.40    2.00
  -4  -4  -4   17.90    2.10
  -4  -4  -4   23.10    1.80
  -4   4  -4   21.20    2.30
   4   4   4   25.80    2.30
  -4   4  -4   22.00    2.30
   4   4   4   27.10    2.00
   5  -4   4   72.59    4.40
   5  -4   4   67.09    4.70
  -5  -4  -4   66.29    4.50
   5   4   4   69.99    4.50
  -5   4  -4   71.89    4.70
  -5   4  -4   67.29    4.70
   5   4   4   68.09    4.40
   6  -4   4   45.90    3.30
   6  -4   4   49.90    3.70
  -6  -4  -4   46.20    3.50
  -6   4  -4   46.80    3.60
   6   4   4   52.79    3.40
   6   4   4   51.89    3.50
   7  -4   4   19.40    1.90
  -7  -4  -4   11.70    1.80
   7  -4   4   16.30    2.10
  -7   4  -4   14.80    2.00
   7   4   4   17.10    1.90
   7   4   4   14.50    1.80
   8  -4   4    1.90    1.00
  -8  -4  -4    3.50    1.20
   8  -4   4    3.40    1.30
   8   4   4    2.50    1.00
   8   4   4    5.90    1.40
  -8   4  -4    3.60    1.30
   9  -4   4   -0.30    1.20
   9  -4   4    0.30    0.90
  -9  -4  -4    0.40    1.10
   9   4   4    2.60    1.20
  -9   4  -4    0.70    1.00
   9   4   4    1.10    1.10
  10  -4   4   -1.40    1.00
  10  -4   4   -1.50    1.10
 -10  -4  -4   -0.50    1.20
 -10   4  -4   -0.30    1.00
  10   4   4    0.40    1.00
  10   4   4    1.50    1.00
  11  -4   4    1.60    1.40
  11  -4   4    0.40    1.30
 -11  -4  -4   -1.50    1.20
  11   4   4    1.40    1.00
 -11   4  -4   -0.40    1.10
  11   4   4    1.50    1.30
  12  -4   4    0.90    1.40
 -12  -4  -4    0.00    1.60
  12  -4   4   -0.40    1.50
 -12   4  -4    0.90    1.30
  12   4   4    2.90    1.60
  12   4   4   -0.30    1.10
  13  -4   4    3.30    1.70
  13  -4   4    3.70    1.80
 -13  -4  -4    1.10    1.50
  13   4   4    2.20    1.60
 -13   4  -4    3.80    1.70
  13   4   4    3.30    1.60
  14  -4   4    2.20    2.30
 -14  -4  -4    1.60    1.70
  14  -4   4    1.60    2.00
  14   4   4    1.20    1.40
 -14   4  -4    2.00    1.80
  14   4   4    0.00    1.80
 -15  -4  -4   -1.00    1.60
  15   4   4    0.60    2.00
 -15   4  -4    1.70    2.00
  15   4   4   -0.70    1.60
 -13  -5   4    0.00    1.30
  13  -5  -4   -0.30    1.70
  13   5  -4    0.80    1.90
 -13   5   4    2.00    2.40
  12  -5  -4    0.90    1.50
 -12  -5   4   -1.30    1.20
 -12   5   4   -2.50    1.90
  12   5  -4    1.40    1.80
  11  -5  -4    0.80    1.30
 -11  -5   4   -0.10    1.10
  11   5  -4   -1.90    1.50
 -11   5   4   -0.70    1.60
  10  -5  -4    0.90    1.40
  10   5  -4    0.60    1.40
 -10   5   4    2.40    1.70
  10   5  -4   -0.80    1.20
  -9  -5   4    0.50    1.60
   9  -5  -4    0.90    1.20
   9   5  -4   -1.00    1.00
   9   5  -4    0.40    1.40
  -9   5   4   -1.50    1.30
  -8  -5   4    1.50    1.40
   8  -5  -4    4.00    1.40
   8   5  -4    1.00    1.00
  -8   5   4    3.60    1.60
   8   5  -4    0.80    1.30
  -7  -5   4    2.40    1.20
   7  -5  -4    2.60    1.20
  -7   5   4    3.90    1.60
   7   5  -4    3.40    1.30
   7   5  -4    4.50    1.30
   6  -5  -4    3.50    1.40
  -6  -5   4    1.20    1.10
   6   5  -4    2.90    1.10
   6   5  -4    2.70    1.20
  -6   5   4    1.00    1.20
   5  -5  -4    0.30    0.90
  -5  -5   4   -0.20    1.10
  -5   5   4   -0.40    1.00
   5   5  -4    0.40    1.00
   5   5  -4   -0.30    0.90
  -4  -5   4    0.90    1.10
   4  -5  -4    3.30    1.20
  -4   5   4    4.90    1.40
   4   5  -4    3.50    1.30
   4   5  -4    0.30    1.00
   4   5  -4    0.90    1.00
   3  -5  -4    4.80    1.20
  -3   5   4    1.90    1.20
   3   5  -4    2.80    0.90
   3   5  -4   -1.00    1.00
   3   5  -4    4.00    1.30
   3   5  -4    3.90    1.20
  -3   5   4    4.70    1.10
   2  -5  -4    1.50    0.90
   2   5  -4    2.10    1.00
   2   5  -4    0.00    0.70
  -2   5   4    1.50    1.30
   2   5  -4    0.00    1.10
  -2   5   4    0.10    0.90
   2   5  -4    1.00    0.90
   1  -5  -4    0.40    1.00
  -1  -5   4    0.60    0.90
   1   5  -4    1.20    1.00
   1   5  -4    0.30    1.10
  -1   5   4    4.90    1.40
   1   5  -4    1.10    0.90
  -1   5   4    1.30    0.90
   0  -5  -4    6.40    1.30
   0  -5   4    4.80    1.20
   0   5  -4    9.00    1.20
   0   5   4    6.10    1.50
   0   5  -4    6.50    1.50
   0   5   4    5.70    1.20
   0   5  -4    4.00    1.40
   1  -5   4    8.00    1.30
  -1  -5  -4   11.90    1.60
   1  -5   4    9.30    1.60
   1   5   4    2.90    1.40
  -1   5  -4    5.30    1.30
   1   5   4    6.30    1.30
  -1   5  -4    8.40    1.70
  -2  -5  -4    4.00    1.20
   2  -5   4    2.60    1.10
   2  -5   4    4.90    1.20
   2   5   4   -0.30    1.20
   2   5   4    4.30    1.20
  -2   5  -4    2.60    1.20
  -2   5  -4    2.80    1.20
   3  -5   4    1.90    1.10
  -3  -5  -4    1.20    1.10
   3  -5   4    2.20    1.00
   3   5   4    2.00    1.10
  -3   5  -4    0.80    1.00
   4  -5   4    8.20    1.70
  -4  -5  -4    7.90    1.50
   4  -5   4    7.20    2.10
   4   5   4    6.50    1.50
  -4   5  -4    5.70    1.50
   5  -5   4    0.70    1.10
  -5  -5  -4   -0.70    1.00
  -5   5  -4   -0.10    1.10
   5   5   4    2.40    1.00
   6  -5   4    5.90    1.50
  -6  -5  -4    7.40    1.60
  -6   5  -4    5.30    1.50
   6   5   4    5.40    1.40
  -7  -5  -4    1.40    1.20
   7  -5   4    0.80    1.10
   7   5   4   -0.70    0.90
  -7   5  -4    0.30    1.20
   8  -5   4   -1.90    1.20
  -8  -5  -4   -0.80    1.10
   8   5   4   -0.80    0.90
  -8   5  -4    0.90    1.30
  -9  -5  -4   -0.50    1.30
   9  -5   4    1.40    1.30
  -9   5  -4   -0.30    1.20
   9   5   4   -0.90    1.00
 -10  -5  -4   -0.50    1.50
  10  -5   4   -0.20    1.30
 -10   5  -4    0.40    1.40
  10   5   4   -0.70    1.10
 -11  -5  -4    0.40    1.80
  11  -5   4    1.50    1.80
 -11   5  -4    2.30    1.70
  11   5   4   -0.80    1.30
  12  -5   4    2.30    1.80
 -12  -5  -4   -1.20    1.60
 -12   5  -4    1.40    1.80
  12   5   4   -1.10    1.40
  13  -5   4   -2.60    1.70
 -13  -5  -4   -1.10    2.00
  13   5   4    1.20    1.80
 -13   5  -4    3.30    2.30
  11  -6  -4    0.20    1.80
 -11  -6   4    0.20    1.60
 -11   6   4   -2.30    2.10
 -10  -6   4   -0.90    1.50
  10  -6  -4    0.10    1.50
 -10   6   4   -0.90    2.00
  10   6  -4   -0.10    1.60
   9  -6  -4    0.60    1.40
  -9   6   4    0.60    1.70
   9   6  -4    0.60    1.50
   8  -6  -4    0.00    1.30
   8   6  -4    1.90    1.40
  -8   6   4    2.70    1.80
   7  -6  -4   -1.10    1.10
   7   6  -4   -0.50    1.30
  -7   6   4   -1.20    1.30
   6  -6  -4   -1.40    1.20
  -6  -6   4    0.80    1.40
  -6   6   4    0.80    1.50
   6   6  -4    0.10    1.10
  -5  -6   4    0.70    1.40
   5  -6  -4   -0.40    1.10
   5   6  -4    0.80    1.20
  -5   6   4    0.50    1.60
   4  -6  -4    0.90    1.40
  -4  -6   4   -0.90    1.40
  -4   6   4    0.00    1.30
   4   6  -4    0.20    1.10
   3  -6  -4   23.70    2.70
   3   6  -4   24.10    2.50
  -3   6   4   24.40    3.10
   2  -6  -4    0.80    1.30
  -2  -6   4   -0.10    1.40
  -2   6   4    0.90    1.40
   2   6  -4   -1.90    1.20
   1  -6  -4    3.10    1.30
  -1  -6   4    3.30    1.40
   1   6  -4    3.90    1.50
  -1   6   4    3.00    1.50
  -1   6   4    0.30    1.10
   0  -6  -4    0.50    1.30
   0  -6   4    0.80    1.30
   0   6   4   -0.50    1.30
   0   6  -4    1.90    1.40
   0   6   4   -0.90    1.20
   1  -6   4    1.30    1.30
  -1  -6  -4    1.50    1.30
  -1   6  -4    0.20    1.30
   1   6   4    0.10    1.30
   1   6   4    1.30    1.30
   2  -6   4    8.00    1.70
  -2  -6  -4   12.30    1.90
   2   6   4   -1.20    1.40
  -2   6  -4    7.10    1.90
   2   6   4    8.20    1.70
   3  -6   4    7.60    1.80
  -3  -6  -4    3.40    1.60
   3   6   4    3.90    1.50
  -3   6  -4    1.00    1.60
   4  -6   4    0.70    1.30
  -4  -6  -4    2.30    1.60
   4   6   4    1.90    1.40
  -4   6  -4    1.70    1.50
  -5  -6  -4    2.40    1.60
   5  -6   4   -2.40    1.10
  -5   6  -4   -2.10    1.20
   5   6   4    0.80    1.40
   6  -6   4   -0.30    1.30
  -6  -6  -4   -1.00    1.30
   6   6   4   -0.90    1.10
  -6   6  -4   -0.60    1.40
   7  -6   4   -0.50    1.30
  -7  -6  -4   -1.60    1.40
  -7   6  -4    1.10    1.60
   7   6   4    0.00    1.20
  -8  -6  -4   -1.90    1.40
   8  -6   4    0.60    1.60
   8   6   4    0.40    1.40
  -8   6  -4   -0.20    1.60
  -9  -6  -4    0.60    2.00
   9  -6   4    1.70    1.80
   9   6   4    1.90    1.50
  -9   6  -4   -1.20    1.80
  10  -6   4    2.40    1.90
 -10  -6  -4    0.40    2.00
  10   6   4    0.10    1.50
 -10   6  -4    0.70    1.80
   7   7  -4   -2.80    1.70
   6  -7  -4   -0.60    1.60
   6   7  -4    0.80    1.80
  -6   7   4    0.20    2.10
   5  -7  -4   -1.20    1.80
   5   7  -4   -1.50    1.70
  -5   7   4    0.10    1.70
   4  -7  -4   -0.50    1.60
  -4  -7   4   -0.20    2.20
  -4   7   4    0.20    1.90
   3  -7  -4   -0.70    1.40
  -3  -7   4    0.80    1.70
  -3   7   4    2.50    1.80
   2  -7  -4    3.20    1.80
  -2   7   4    3.40    1.80
   2   7  -4   -1.70    1.70
   1  -7  -4    0.70    1.50
  -1  -7   4    0.00    1.60
   1   7  -4   -1.50    1.60
  -1   7   4   -1.20    1.50
   0  -7   4    1.50    1.80
   0   7  -4   -0.10    1.80
   0   7   4   -1.90    1.50
   1  -7   4   -1.10    1.50
   1   7   4   -1.70    1.50
  -1   7  -4   -1.20    1.80
   2  -7   4    2.30    1.80
  -2  -7  -4    4.40    2.00
   2   7   4    3.70    1.90
  -2   7  -4    2.20    1.90
  -3  -7  -4    6.40    2.20
   3  -7   4    5.60    2.10
   3   7   4    5.60    2.00
  -3   7  -4    4.50    2.20
  -4  -7  -4   -0.30    1.80
   4  -7   4    0.30    1.90
  -4   7  -4   -0.60    1.70
   4   7   4   -1.10    1.40
   5  -7   4    0.10    1.70
  -5  -7  -4    0.20    2.10
   5   7   4    1.50    1.80
  -5   7  -4   -1.00    1.80
   6  -7   4    2.50    1.90
  -6  -7  -4   -1.80    1.80
   6   7   4   -1.60    1.50
  -6   7  -4   -1.60    1.80
  18   0  -5   -0.80    1.90
 -17   0   5    0.10    1.40
  17   0  -5   -1.70    1.50
  16   0  -5    0.70    1.30
 -16   0   5   -0.30    1.20
 -15   0   5    1.00    1.00
  15   0  -5    5.10    1.50
 -15   0   5    4.50    1.50
  14   0  -5    0.60    1.20
 -14   0   5   -1.30    0.80
 -14   0   5   -0.60    1.00
 -13   0   5   10.70    1.40
  13   0  -5    7.30    1.50
 -13   0   5    7.80    1.50
  12   0  -5    1.20    0.90
 -12   0   5    0.50    0.80
 -12   0   5    1.50    0.90
 -11   0   5    0.40    0.60
  11   0  -5   -0.40    0.60
  11   0  -5    0.70    0.80
 -11   0   5    0.10    0.80
 -10   0   5   -0.10    0.50
  10   0  -5   -0.30    0.50
 -10   0   5    0.00    0.60
  10   0  -5    0.50    0.70
   9   0  -5    3.10    0.80
   9   0  -5    5.40    0.80
  -9   0   5    5.00    0.80
  -9   0   5    6.70    0.80
  -8   0   5   -0.40    0.40
   8   0  -5   -0.30    0.40
  -8   0   5   -0.10    0.40
   8   0  -5    0.10    0.50
  -7   0   5  358.16   19.20
   7   0  -5  356.06   19.20
  -7   0   5  349.47   19.20
   7   0  -5  342.37   19.40
   6   0  -5    0.20    0.40
  -6   0   5    0.70    0.40
   6   0  -5    0.60    0.30
  -6   0   5   -0.10    0.30
   5   0  -5  131.89    7.40
  -5   0   5  134.69    7.40
  -5   0   5  134.19    7.30
   5   0  -5  129.89    7.50
   4   0  -5    0.30    0.30
  -4   0   5    0.00    0.30
   4   0  -5    0.10    0.20
  -4   0   5   -0.10    0.20
   3   0  -5  551.04   29.80
   3   0  -5  544.85   29.80
  -3   0   5  554.34   29.80
  -3   0   5  555.34   29.70
   2   0  -5    0.40    0.30
  -2   0   5   -0.30    0.20
   2   0  -5    0.40    0.30
  -2   0   5    0.10    0.20
   1   0  -5  201.08   10.50
  -1   0   5  182.78   10.50
   1   0  -5  195.38   10.40
   1   0  -5  191.88   10.50
   0   0   5    0.00    0.10
   0   0  -5    0.10    0.20
   0   0   5    0.00    0.20
   0   0  -5    0.50    0.30
   1   0   5   14.10    1.00
   1   0   5   13.80    0.90
  -1   0  -5   14.50    1.00
   2   0   5    0.40    0.30
   2   0   5    0.20    0.30
   3   0   5   30.90    1.90
   3   0   5   29.90    1.80
  -3   0  -5   28.10    1.80
  -3   0  -5   28.90    1.80
   4   0   5    0.10    0.30
  -4   0  -5   -0.10    0.30
   4   0   5    0.10    0.30
  -4   0  -5    0.00    0.40
  -5   0  -5   11.10    1.00
   5   0   5   10.90    1.10
   5   0   5   11.40    0.90
  -5   0  -5   10.40    0.90
   6   0   5    0.10    0.30
   6   0   5    0.10    0.40
  -6   0  -5    0.90    0.40
  -6   0  -5    0.50    0.50
   7   0   5   77.89    4.60
   7   0   5   72.99    4.40
  -7   0  -5   79.59    4.40
  -7   0  -5   73.39    4.40
   8   0   5    0.60    0.60
  -8   0  -5   -0.30    0.50
  -8   0  -5   -0.50    0.50
   8   0   5    0.30    0.50
   9   0   5   63.09    3.90
   9   0   5   57.79    3.50
   9   0   5   56.79    3.50
  -9   0  -5   56.99    3.60
 -10   0  -5   -0.10    0.50
  10   0   5   -0.70    0.50
  10   0   5   -0.10    0.70
 -10   0  -5   -0.10    0.60
 -11   0  -5   12.50    1.30
 -11   0  -5   13.20    1.50
  11   0   5   14.80    1.70
  12   0   5    0.40    0.90
 -12   0  -5    0.10    0.80
 -13   0  -5    1.10    1.10
  13   0   5   -1.80    0.80
  14   0   5    0.30    1.10
 -14   0  -5    0.70    1.00
  15   0   5   -0.80    1.30
 -15   0  -5    0.40    1.10
 -16   0  -5    3.00    1.50
  16   0   5    0.30    1.60
  17   0   5    2.00    1.90
 -17   0  -5   -0.60    1.40
  18  -1  -5    0.60    2.10
  18   1  -5    0.40    1.90
 -18   1   5    1.80    1.80
  17  -1  -5   -0.70    1.50
 -17  -1   5   -0.80    1.30
 -17   1   5    0.00    1.50
  17   1  -5    0.90    1.60
 -16  -1   5    0.20    1.20
  16  -1  -5   -0.10    1.30
  16   1  -5   -1.30    1.50
 -16   1   5    0.70    1.40
  15  -1  -5    1.10    1.40
 -15  -1   5    1.70    1.10
 -15  -1   5    0.50    1.00
 -15   1   5    1.60    1.40
  15   1  -5   -1.80    1.10
 -14  -1   5   -0.40    0.80
  14  -1  -5   -1.90    1.00
 -14  -1   5    1.20    1.10
 -14   1   5   -0.10    1.20
  14   1  -5   -0.80    1.10
  13  -1  -5    5.80    1.40
 -13  -1   5    6.60    1.20
 -13  -1   5    6.50    1.20
  13   1  -5    2.80    1.40
 -13   1   5    3.60    1.40
 -13   1   5    5.40    1.00
  12  -1  -5   -0.30    0.80
 -12  -1   5   -0.40    0.80
 -12  -1   5    0.30    0.80
  12  -1  -5   -0.30    0.80
 -12   1   5    1.10    0.70
 -12   1   5    0.10    1.00
  12   1  -5   -0.50    0.90
  11  -1  -5    0.00    0.70
 -11  -1   5    0.80    0.60
  11  -1  -5   -0.10    0.70
 -11  -1   5    1.10    0.80
 -11   1   5    0.20    0.50
  11   1  -5    0.20    0.90
 -11   1   5    0.80    0.90
  10  -1  -5   -0.10    0.70
 -10  -1   5   -0.20    0.60
 -10  -1   5   -0.30    0.50
  10  -1  -5    0.30    0.60
 -10   1   5    0.00    0.40
 -10   1   5    0.70    0.70
  10   1  -5   -0.40    0.70
  -9  -1   5   16.40    1.40
  -9  -1   5   12.30    1.20
   9  -1  -5   10.70    1.30
   9  -1  -5   15.90    1.50
   9   1  -5   12.90    1.50
  -9   1   5   10.90    1.10
   9   1  -5   15.30    1.10
  -9   1   5   16.40    1.60
  -8  -1   5   90.89    5.40
  -8  -1   5   97.49    5.30
   8  -1  -5   95.89    5.50
   8   1  -5   95.29    5.60
  -8   1   5   88.39    5.50
   8   1  -5   94.19    5.20
  -8   1   5   87.49    5.30
  -7  -1   5    0.30    0.40
   7  -1  -5   -0.10    0.40
   7  -1  -5    0.10    0.50
   7   1  -5   -0.30    0.50
  -7   1   5    0.20    0.50
  -7   1   5   -0.10    0.20
   7   1  -5    0.10    0.30
  -6  -1   5   57.79    3.40
   6  -1  -5   56.99    3.60
   6  -1  -5   57.39    3.50
  -6  -1   5   58.99    3.50
   6   1  -5   61.59    3.70
  -6   1   5   59.99    3.50
   6   1  -5   57.29    3.40
  -5  -1   5   15.80    1.10
   5  -1  -5   17.20    1.20
  -5  -1   5   16.20    1.20
   5  -1  -5   17.90    1.30
  -5   1   5   13.70    1.10
   5   1  -5   15.40    1.10
  -5   1   5   15.40    1.30
   5   1  -5   14.60    1.40
  -4  -1   5   94.19    5.20
  -4  -1   5   95.89    5.30
   4  -1  -5   94.09    5.30
   4  -1  -5   99.49    5.40
  -4   1   5   94.09    5.40
   4   1  -5   92.49    5.50
  -4   1   5   97.19    5.30
   4   1  -5   90.99    5.30
   3  -1  -5  109.19    5.90
  -3  -1   5  102.79    5.80
  -3  -1   5  105.09    5.70
   3  -1  -5  103.09    5.80
   3   1  -5  100.59    5.90
  -3   1   5  103.49    5.80
   3   1  -5  103.59    5.80
  -3   1   5  105.39    5.90
  -2  -1   5  182.68    9.70
   2  -1  -5  187.08    9.70
   2  -1  -5  183.68    9.90
  -2  -1   5  182.68    9.80
   2   1  -5  184.08    9.90
  -2   1   5  183.18    9.90
  -2   1   5  178.98    9.80
   2   1  -5  152.58    9.80
  -1  -1   5  173.48    9.40
   1  -1  -5  168.38    9.50
   1   1  -5  178.58    9.40
   1   1  -5  179.68    9.60
  -1   1   5  171.28    9.50
   1   1  -5  169.58    9.50
  -1   1   5  172.18    9.30
  -1   1   5  168.18    9.50
   0  -1  -5 1639.84   87.49
   0  -1   5 1603.54   87.39
   0   1  -5 1631.74   87.49
   0   1  -5 1616.04   87.49
   0   1  -5 1646.84   87.39
   0   1   5 1599.54   87.49
   0   1   5 1638.14   87.39
   1  -1   5 2870.51  156.38
  -1  -1  -5 2925.61  156.28
   1  -1   5 2910.91  156.28
  -1  -1  -5 2931.51  156.38
   1   1   5 2896.11  156.28
  -1   1  -5 2898.41  156.38
   1   1   5 2899.21  156.38
  -1   1  -5 2927.21  156.28
   2  -1   5 1436.16   74.89
   2  -1   5 1390.06   74.69
  -2  -1  -5 1423.26   74.89
  -2  -1  -5 1437.56   74.79
  -2   1  -5 1191.38   74.79
   2   1   5 1413.26   74.79
  -2   1  -5 1412.66   74.89
   2   1   5 1411.76   74.89
  -3  -1  -5    0.70    0.30
   3  -1   5    1.30    0.50
  -3  -1  -5    0.40    0.50
   3  -1   5    0.50    0.20
  -3   1  -5    0.30    0.50
   3   1   5   -0.10    0.40
  -3   1  -5    1.00    0.40
   3   1   5    0.20    0.30
   4  -1   5   71.69    3.90
  -4  -1  -5   69.39    4.20
   4  -1   5   74.89    4.20
  -4  -1  -5   71.39    4.00
  -4   1  -5   73.39    4.30
  -4   1  -5   72.79    4.10
   4   1   5   69.99    4.20
   4   1   5   70.29    4.20
  -5  -1  -5   12.80    1.20
  -5  -1  -5   13.00    0.90
   5  -1   5   11.10    1.20
  -5   1  -5   14.10    1.20
   5   1   5   14.20    1.30
  -5   1  -5   14.10    1.30
   5   1   5   16.40    1.30
  -6  -1  -5   43.60    2.40
  -6  -1  -5   41.90    2.70
   6  -1   5   39.80    2.70
  -6   1  -5   40.70    2.80
   6   1   5   40.90    2.70
  -6   1  -5   38.00    2.60
   6   1   5   45.90    2.80
  -6   1  -5   44.20    2.40
   7  -1   5  126.99    7.30
  -7  -1  -5  116.09    7.10
  -7  -1  -5  125.29    6.80
   7   1   5  122.69    7.10
  -7   1  -5  126.89    6.90
   7   1   5  130.29    7.20
  -7   1  -5  127.89    7.20
  -7   1  -5  123.09    7.10
   8  -1   5   37.40    2.60
  -8  -1  -5   34.50    2.50
  -8   1  -5   40.10    2.50
  -8   1  -5   36.30    2.20
   8   1   5   38.20    2.60
   8   1   5   36.30    2.50
  -8   1  -5   36.30    2.60
   9  -1   5   40.00    3.10
  -9  -1  -5   46.70    3.00
   9  -1   5   49.60    3.10
   9   1   5   38.10    3.00
   9   1   5   45.70    3.00
  -9   1  -5   46.80    3.00
 -10  -1  -5    0.70    0.90
  10  -1   5    0.00    0.70
  10  -1   5    0.70    0.80
 -10   1  -5    0.20    0.60
  10   1   5    0.50    0.70
  10   1   5   -0.30    0.70
  11  -1   5   -0.50    0.80
 -11  -1  -5    0.30    0.90
  11   1   5    0.60    0.70
 -11   1  -5   -0.50    0.70
  11   1   5    0.20    0.80
 -12  -1  -5   15.60    1.80
  12  -1   5   16.10    2.00
  12   1   5   15.90    2.00
 -12   1  -5   16.40    1.80
  12   1   5   14.30    1.70
  13  -1   5    3.80    1.30
 -13  -1  -5    3.30    1.00
 -13  -1  -5    3.00    1.10
  13   1   5    3.90    1.40
 -13   1  -5    5.70    1.30
 -14  -1  -5    0.20    1.00
  14  -1   5   -0.30    1.00
  14   1   5   -0.50    1.00
 -14   1  -5    0.40    1.00
 -15  -1  -5    3.00    1.40
  15  -1   5    0.90    1.30
 -15   1  -5    2.30    1.40
  15   1   5   -0.70    1.20
  16  -1   5    6.40    1.90
 -16  -1  -5    3.70    1.50
  16   1   5    1.30    1.60
 -16   1  -5    5.20    1.70
 -17  -1  -5    1.60    1.70
  17  -1   5   -0.20    1.70
 -17   1  -5    0.20    1.70
  17   1   5   -0.80    1.50
 -17  -2   5   -1.10    1.40
  17  -2  -5    0.80    1.70
 -17   2   5    1.40    2.10
  17   2  -5    1.90    1.80
 -16  -2   5   -1.50    1.20
  16  -2  -5    2.40    1.70
  16   2  -5    0.60    1.50
 -16   2   5    0.60    1.90
  15  -2  -5   -0.50    1.50
 -15  -2   5   -0.10    1.10
  15   2  -5    1.00    1.40
 -15   2   5   -0.20    1.40
 -14  -2   5    0.00    0.90
 -14  -2   5    0.60    1.30
  14  -2  -5    2.30    1.40
 -14   2   5    2.30    1.40
  14   2  -5    1.60    1.30
  13  -2  -5    1.70    1.20
 -13  -2   5    0.40    1.00
 -13  -2   5    0.10    0.90
  13  -2  -5   -0.20    1.00
  13   2  -5    0.00    1.00
 -13   2   5    0.70    1.30
 -12  -2   5    1.00    0.80
  12  -2  -5   -0.20    1.00
 -12  -2   5    1.30    1.00
  12  -2  -5    1.40    1.00
 -12   2   5    0.00    1.00
  12   2  -5    2.10    1.20
 -11  -2   5   17.40    1.80
  11  -2  -5   18.30    2.00
 -11  -2   5   18.30    1.70
  11  -2  -5   17.80    2.00
  11   2  -5   21.10    2.20
 -11   2   5   17.50    1.60
 -11   2   5   19.10    2.10
  10  -2  -5   38.00    2.90
 -10  -2   5   37.30    2.60
 -10  -2   5   33.90    2.60
  10  -2  -5   40.10    2.80
 -10   2   5   39.50    2.50
  10   2  -5   42.80    3.10
 -10   2   5   36.50    2.90
   9  -2  -5    0.90    0.70
   9  -2  -5    1.50    0.70
  -9  -2   5   -1.20    0.60
  -9  -2   5    0.20    0.60
  -9   2   5    0.00    0.40
   9   2  -5    0.10    0.70
  -9   2   5    0.60    0.80
   8  -2  -5   50.89    3.20
   8  -2  -5   43.30    3.20
  -8  -2   5   50.09    3.10
  -8  -2   5   48.30    3.10
   8   2  -5   46.80    3.30
  -8   2   5   50.59    3.00
   8   2  -5   51.89    3.00
  -8   2   5   46.60    3.30
  -7  -2   5   68.29    4.20
  -7  -2   5   65.59    4.10
   7  -2  -5   68.49    4.10
   7  -2  -5   74.59    4.40
  -7   2   5   71.29    4.00
  -7   2   5   68.69    4.40
   7   2  -5   73.09    4.40
   7   2  -5   66.69    4.00
   6  -2  -5    0.00    0.40
  -6  -2   5   -0.70    0.40
  -6  -2   5    0.10    0.50
   6  -2  -5    0.20    0.50
   6   2  -5    0.10    0.50
  -6   2   5    0.30    0.30
   6   2  -5    0.40    0.40
  -6   2   5   -0.30    0.50
   5  -2  -5  367.36   19.70
   5  -2  -5  368.76   20.00
  -5  -2   5  349.07   19.70
  -5  -2   5  363.56   19.80
   5   2  -5  364.26   19.70
   5   2  -5  364.26   20.00
  -5   2   5  356.26   19.70
  -5   2   5  364.36   20.00
   4  -2  -5  334.37   17.60
   4  -2  -5  326.57   17.90
  -4  -2   5  312.67   17.70
  -4  -2   5  328.27   17.80
   4   2  -5  323.87   17.80
   4   2  -5  333.27   17.90
  -4   2   5  316.47   17.90
   3  -2  -5   25.10    1.50
  -3  -2   5   26.40    1.70
   3  -2  -5   25.20    1.80
  -3  -2   5   26.50    1.60
  -3   2   5   20.20    1.60
   3   2  -5   25.60    1.70
   3   2  -5   25.20    1.80
   3   2  -5   24.00    1.70
  -3   2   5   25.10    1.90
   2  -2  -5    6.40    0.80
  -2   2   5    7.00    1.00
  -2   2   5    7.40    0.80
   2   2  -5    6.70    0.80
   2   2  -5    7.30    0.80
   2   2  -5    6.80    0.80
   1  -2  -5   -0.10    0.30
   1   2  -5   -0.20    0.40
   1   2  -5    0.40    0.40
   1   2  -5   -0.20    0.30
  -1   2   5    0.00    0.50
  -1   2   5    0.00    0.30
   1   2  -5   -0.50    0.30
   0  -2   5   10.30    0.80
   0  -2  -5   10.70    1.00
   0   2  -5   13.10    0.80
   0   2   5   11.10    0.70
   0   2   5    9.40    1.10
   0   2  -5   11.30    1.10
   0   2  -5    9.70    1.10
   0   2  -5    9.20    0.90
   0   2   5    7.70    0.90
  -1  -2  -5   33.00    2.10
   1  -2   5   35.00    2.20
   1  -2   5   34.50    2.00
   1   2   5   34.20    2.00
   1   2   5   33.10    2.20
  -1   2  -5   31.90    2.30
  -2  -2  -5   21.20    1.40
   2  -2   5   21.90    1.30
  -2  -2  -5   21.60    1.60
   2  -2   5   19.30    1.50
   2   2   5   19.80    1.40
  -2   2  -5   20.00    1.80
  -2   2  -5   23.70    1.60
   2   2   5   22.00    1.60
  -3  -2  -5   50.69    3.30
   3  -2   5   54.89    2.90
   3  -2   5   55.39    3.30
  -3  -2  -5   54.49    3.10
  -3   2  -5   52.69    3.30
  -3   2  -5   52.19    3.40
   3   2   5   50.49    3.30
   3   2   5   51.89    3.20
  -4  -2  -5  762.72   40.60
  -4  -2  -5  757.12   40.30
   4  -2   5  737.83   40.50
   4   2   5  746.83   40.60
  -4   2  -5  736.93   40.70
  -4   2  -5  756.62   40.60
   4   2   5  729.73   40.50
   5  -2   5   19.80    1.70
  -5  -2  -5   19.30    1.60
  -5  -2  -5   18.90    1.20
  -5   2  -5   17.00    1.80
   5   2   5   15.90    1.60
  -5   2  -5   18.00    1.50
   6  -2   5    1.60    0.60
  -6  -2  -5    2.30    0.70
  -6  -2  -5    1.30    0.30
  -6   2  -5    0.40    0.70
   6   2   5    1.50    0.60
   6   2   5    1.70    0.70
  -6   2  -5    1.30    0.60
  -7  -2  -5    2.70    0.80
   7  -2   5    0.70    0.60
   7   2   5    0.90    0.70
   7   2   5    2.80    0.70
  -7   2  -5    2.00    0.70
  -7   2  -5    2.40    0.80
  -8  -2  -5   11.10    1.40
   8  -2   5   12.30    1.40
  -8   2  -5    9.60    1.30
  -8   2  -5   11.80    1.50
   8   2   5    9.80    1.30
   8   2   5   10.80    1.30
  -9  -2  -5    3.20    1.00
   9  -2   5    1.70    0.90
   9  -2   5    2.20    0.90
   9   2   5    2.40    0.80
  -9   2  -5    2.80    0.90
   9   2   5    3.20    0.90
  10  -2   5    2.80    0.90
 -10  -2  -5    3.60    1.10
  10  -2   5    1.40    0.80
  10   2   5    3.40    1.00
 -10   2  -5    3.00    0.90
  10   2   5    1.40    0.80
  11  -2   5   62.49    4.20
 -11  -2  -5   52.39    3.90
  11  -2   5   60.79    4.10
  11   2   5   57.29    4.00
 -11   2  -5   60.59    4.10
  11   2   5   59.39    4.20
 -12  -2  -5    5.70    1.30
  12  -2   5    2.60    1.30
  12  -2   5    4.70    1.40
  12   2   5    4.40    1.20
 -12   2  -5    3.60    1.20
  12   2   5    5.80    1.50
 -13  -2  -5    6.30    1.40
  13  -2   5    6.40    1.50
  13   2   5    8.10    1.40
  13   2   5    8.10    1.70
 -13   2  -5    6.60    1.50
  14  -2   5   -0.20    1.40
 -14  -2  -5   -0.40    1.10
  14   2   5    1.40    1.30
 -14   2  -5    1.70    1.30
  14   2   5   -0.30    1.20
 -15  -2  -5   -0.60    1.20
  15  -2   5    0.00    1.40
 -15  -2  -5   -0.50    1.20
 -15   2  -5    2.60    1.50
  15   2   5    0.40    1.50
 -16  -2  -5   -3.00    1.40
  16  -2   5   -0.80    1.50
  16   2   5   -1.60    1.40
 -16   2  -5    2.90    1.80
 -17  -2  -5    0.70    1.40
  17  -2   5    2.10    2.30
  17   2   5    2.20    2.00
 -17   2  -5    1.20    1.80
 -17  -3   5   -0.90    1.40
  17   3  -5    2.60    2.10
 -17   3   5    3.50    2.70
 -16  -3   5    0.10    1.20
 -16   3   5   -1.10    2.10
  16   3  -5    1.80    2.00
 -15  -3   5    0.90    1.20
  15   3  -5    1.50    1.70
 -15   3   5    2.60    2.00
  14  -3  -5    0.10    1.40
 -14  -3   5    0.10    1.20
  14   3  -5    1.30    1.40
 -14   3   5    1.70    1.70
  13  -3  -5    2.10    1.30
 -13  -3   5    0.40    1.00
  13   3  -5    2.50    1.40
 -13   3   5    3.90    1.60
 -12  -3   5    7.70    1.30
 -12  -3   5    8.10    1.80
  12  -3  -5    4.80    1.40
  12   3  -5    7.10    1.70
 -12   3   5    6.90    1.70
  11  -3  -5   -0.30    1.00
 -11  -3   5   -1.10    0.90
 -11  -3   5   -0.40    1.00
  11   3  -5   -1.30    1.00
 -11   3   5   -0.30    1.00
  10  -3  -5    6.10    1.30
 -10  -3   5    7.90    1.30
 -10  -3   5    7.00    1.20
  10  -3  -5    7.80    1.60
 -10   3   5    9.30    1.60
  10   3  -5    7.60    1.50
  -9  -3   5   31.10    2.40
   9  -3  -5   27.20    2.40
  -9  -3   5   28.40    2.50
   9  -3  -5   31.10    2.80
  -9   3   5   31.50    2.90
   9   3  -5   35.40    2.90
   8  -3  -5    2.50    0.80
   8  -3  -5    2.70    0.90
  -8  -3   5    2.50    0.90
  -8  -3   5    2.60    0.80
  -8   3   5    2.90    1.10
   8   3  -5    2.80    1.00
  -8   3   5    2.50    0.70
  -7  -3   5    0.40    0.60
   7  -3  -5    0.90    0.60
  -7  -3   5    0.30    0.70
   7  -3  -5    0.70    0.70
  -7   3   5    0.40    0.50
   7   3  -5   -0.10    0.60
  -7   3   5    1.30    0.80
   7   3  -5    0.70    0.70
   6  -3  -5    0.20    0.60
   6  -3  -5   -0.10    0.50
  -6  -3   5    0.50    0.60
   6   3  -5   -1.40    0.40
  -6   3   5    1.10    0.80
   6   3  -5    0.70    0.60
   6   3  -5    0.20    0.60
  -6   3   5   -0.20    0.40
   5  -3  -5    2.40    0.80
   5  -3  -5    2.40    0.50
  -5  -3   5    2.80    0.70
   5   3  -5    1.50    0.70
  -5   3   5    2.80    0.60
   5   3  -5    2.30    0.70
   5   3  -5    3.10    0.70
  -5   3   5    1.70    0.80
   4  -3  -5   35.00    2.50
  -4  -3   5   36.50    2.40
   4  -3  -5   34.70    2.10
   4   3  -5   31.90    2.30
  -4   3   5   37.30    2.70
   4   3  -5   34.90    2.50
   4   3  -5   34.40    2.30
  -4   3   5   32.20    2.30
   3  -3  -5   11.90    0.90
   3  -3  -5   11.30    1.40
   3   3  -5   11.90    1.30
  -3   3   5   12.10    1.50
   3   3  -5   12.80    1.30
   3   3  -5   11.70    1.20
   2  -3  -5   -0.40    0.50
   2  -3  -5    0.40    0.20
   2   3  -5    1.10    0.60
  -2   3   5    0.20    0.40
   2   3  -5    0.40    0.40
   2   3  -5   -0.30    0.50
  -2   3   5    0.50    0.70
   2   3  -5    0.30    0.40
   1  -3  -5    5.20    0.50
   1  -3  -5    5.40    0.90
   1   3  -5    4.80    0.90
  -1   3   5    4.80    0.70
   1   3  -5    3.70    0.80
   1   3  -5    4.00    0.70
   1   3  -5    5.20    0.90
  -1   3   5    3.70    0.90
   0  -3   5    6.60    1.00
   0  -3  -5    6.80    0.90
   0   3  -5    8.20    1.00
   0   3  -5    7.00    1.00
   0   3   5    9.60    1.00
   0   3  -5    8.40    0.80
   0   3   5    6.50    1.10
   0   3   5    7.70    0.70
  -1  -3  -5    6.60    0.90
   1  -3   5    7.20    0.90
   1   3   5    6.20    0.90
   1   3   5    4.40    1.00
   1   3   5   10.00    0.80
  -1   3  -5    7.00    1.10
  -1   3  -5    9.00    1.10
  -1   3  -5    8.50    0.80
   2  -3   5    1.10    0.60
  -2  -3  -5   -0.40    0.40
  -2  -3  -5    0.20    0.60
  -2   3  -5    0.30    0.30
   2   3   5   -0.60    0.50
  -2   3  -5    0.10    0.60
   2   3   5    0.40    0.40
  -2   3  -5   -0.20    0.50
   2   3   5   -0.80    0.70
  -3  -3  -5    7.60    1.10
  -3  -3  -5    6.60    0.80
   3  -3   5    4.80    0.80
   3   3   5    5.60    0.90
  -3   3  -5    5.70    1.10
   3   3   5    5.50    0.80
  -3   3  -5    7.40    0.60
  -3   3  -5    4.60    0.90
  -4  -3  -5   16.70    1.40
  -4  -3  -5   17.80    1.80
   4  -3   5   16.60    1.60
   4   3   5   19.30    1.60
  -4   3  -5   22.70    2.00
   4   3   5   19.20    1.80
  -4   3  -5   19.30    2.00
  -5  -3  -5   47.90    2.80
   5  -3   5   45.40    3.10
  -5  -3  -5   47.10    3.20
  -5   3  -5   50.69    3.40
  -5   3  -5   44.30    3.20
   5   3   5   47.10    3.20
   5   3   5   46.60    3.10
  -6  -3  -5   17.40    1.70
   6  -3   5   12.90    1.50
   6   3   5   13.90    1.50
   6   3   5   17.50    1.70
  -6   3  -5   13.40    1.70
  -6   3  -5   13.60    1.70
   7  -3   5    1.30    0.80
  -7  -3  -5    1.50    0.90
  -7   3  -5   -0.30    0.80
   7   3   5    0.00    0.60
  -7   3  -5    1.10    0.80
   7   3   5    2.30    0.90
   8  -3   5   31.40    2.90
  -8  -3  -5   31.80    2.50
   8  -3   5   29.50    2.60
   8   3   5   26.20    2.50
   8   3   5   31.50    2.60
  -8   3  -5   33.20    3.00
  -8   3  -5   27.60    2.60
   9  -3   5   16.80    2.00
   9  -3   5   11.80    1.90
  -9  -3  -5   19.80    2.00
   9   3   5   20.80    2.10
   9   3   5   19.80    2.00
  -9   3  -5   19.20    2.10
  10  -3   5    4.60    1.20
 -10  -3  -5    4.90    1.40
  10  -3   5    2.70    1.30
  10   3   5    2.50    1.20
  10   3   5    4.10    1.20
 -10   3  -5    4.30    1.30
  11  -3   5    0.90    1.10
  11  -3   5    1.70    1.40
 -11  -3  -5    1.40    1.20
 -11   3  -5    2.10    1.10
  11   3   5    1.10    1.20
  11   3   5    1.90    1.10
 -12  -3  -5    0.70    1.30
  12  -3   5   -0.10    1.30
  12  -3   5   -1.00    1.20
 -12   3  -5    0.00    1.20
  12   3   5    1.20    1.20
  12   3   5    0.00    1.00
  13  -3   5    0.10    1.20
 -13  -3  -5    0.00    1.40
  13  -3   5    0.80    1.40
  13   3   5    0.10    1.20
 -13   3  -5    1.70    1.20
  13   3   5    2.20    1.20
  14  -3   5   -0.90    1.50
 -14  -3  -5   -0.70    1.30
 -14   3  -5    0.80    1.50
  14   3   5   -0.90    1.10
  14   3   5   -0.70    1.50
  15  -3   5    0.20    1.80
 -15  -3  -5    0.20    1.60
 -15   3  -5    0.10    1.50
  15   3   5    1.10    1.40
  15   3   5    1.20    1.50
 -16  -3  -5    0.30    1.80
 -16  -3  -5    0.20    1.60
  16  -3   5   -0.50    1.80
  16   3   5    0.20    2.00
 -16   3  -5    3.20    2.00
  15  -4  -5   -0.60    1.70
 -15  -4   5   -2.10    1.20
  15   4  -5   -0.20    1.70
 -15   4   5    0.30    2.00
  14  -4  -5    1.80    1.70
 -14  -4   5    2.20    1.30
 -14   4   5    2.80    1.90
  14   4  -5    0.50    1.60
 -13  -4   5    3.10    1.40
  13  -4  -5    3.00    1.50
  13   4  -5    0.40    1.50
 -13   4   5    2.40    1.80
  12  -4  -5   -0.50    1.10
 -12  -4   5   -0.60    0.90
  12   4  -5    0.40    1.30
 -12   4   5    0.30    1.50
 -11  -4   5    0.50    1.00
  11  -4  -5   -0.20    1.10
 -11   4   5    0.90    1.40
  11   4  -5   -0.40    1.30
 -10  -4   5    0.90    0.90
  10  -4  -5    1.90    1.10
 -10  -4   5    2.30    1.80
 -10   4   5    0.30    1.30
  10   4  -5    2.10    1.40
  -9  -4   5    1.60    1.10
   9  -4  -5    3.40    1.10
  -9  -4   5    1.90    1.20
   9   4  -5    1.30    1.10
  -9   4   5    4.10    1.50
   9   4  -5    2.20    1.10
   8  -4  -5   40.80    3.60
  -8  -4   5   46.90    3.40
  -8   4   5   56.49    4.00
   8   4  -5   61.39    3.70
   8   4  -5   44.70    3.60
   7  -4  -5   43.60    3.40
  -7  -4   5   49.50    3.30
   7   4  -5   43.60    3.60
   7   4  -5   43.20    3.20
  -7   4   5   49.99    3.80
   6  -4  -5   15.70    1.90
  -6  -4   5   13.30    1.60
  -6   4   5   18.70    1.70
   6   4  -5   21.80    2.10
   6   4  -5   12.50    1.60
  -6   4   5   17.30    2.20
   5  -4  -5    3.20    1.00
  -5  -4   5    2.40    1.00
   5   4  -5    2.90    1.00
  -5   4   5    3.90    1.20
   5   4  -5    3.70    1.00
   5   4  -5    1.40    0.80
  -5   4   5    3.70    0.80
  -4  -4   5    5.20    1.10
   4  -4  -5    5.30    1.20
  -4   4   5    3.20    1.10
  -4   4   5    6.30    1.00
   4   4  -5    4.70    1.10
   4   4  -5    5.30    1.10
   4   4  -5    7.30    1.10
   3  -4  -5    4.70    1.00
  -3   4   5    2.20    1.00
   3   4  -5    3.50    0.90
  -3   4   5    5.50    0.90
   3   4  -5    3.40    0.80
   3   4  -5    0.40    0.80
   3   4  -5    3.80    1.00
   2  -4  -5    0.30    0.70
   2   4  -5   -0.40    0.40
   2   4  -5   -0.30    0.50
   2   4  -5    0.20    0.60
  -2   4   5   -0.40    0.70
   2   4  -5    0.90    0.80
  -2   4   5   -0.20    0.60
   1  -4  -5   31.80    2.50
  -1   4   5   26.50    2.60
   1   4  -5   30.70    2.20
   1   4  -5   29.30    2.40
   1   4  -5   30.50    2.50
  -1   4   5   34.30    2.30
   0  -4   5    7.70    1.20
   0  -4  -5    7.80    1.20
   0   4  -5    9.40    1.30
   0   4   5    8.00    1.20
   0   4   5    9.40    1.50
   0   4  -5    7.10    1.00
   0   4  -5    9.40    1.40
  -1  -4  -5   32.80    2.50
   1  -4   5   34.80    2.50
  -1   4  -5   37.40    2.80
  -1   4  -5   34.60    2.70
  -1   4  -5   37.30    2.40
   1   4   5   37.70    2.60
   2  -4   5   27.00    2.20
  -2  -4  -5   28.70    2.10
  -2   4  -5   26.50    2.50
  -2   4  -5   21.80    2.30
  -2   4  -5   24.00    1.90
   2   4   5   25.60    2.20
  -3  -4  -5    1.00    0.70
  -3  -4  -5   -0.10    0.80
   3  -4   5    0.10    0.60
   3   4   5   -0.70    0.70
  -3   4  -5   -0.60    0.70
  -3   4  -5   -1.80    0.60
   4  -4   5   -0.10    0.70
  -4  -4  -5    1.00    0.70
  -4  -4  -5   -1.50    0.70
   4   4   5    0.50    0.70
  -4   4  -5    0.70    0.80
  -4   4  -5    1.00    0.90
   4   4   5    1.30    0.80
  -5  -4  -5   11.50    1.60
   5  -4   5   15.10    1.60
   5   4   5   12.80    1.60
   5   4   5   10.80    1.40
  -5   4  -5   10.30    1.70
  -5   4  -5   11.30    1.60
  -6  -4  -5   32.60    2.50
   6  -4   5   24.00    2.30
  -6   4  -5   25.00    2.60
   6   4   5   30.20    2.40
   6   4   5   24.00    2.40
  -6   4  -5   25.70    2.70
   7  -4   5   -1.10    1.10
   7  -4   5    0.90    0.90
  -7  -4  -5    0.60    1.00
   7   4   5    1.50    1.00
  -7   4  -5    0.60    0.90
   7   4   5   -0.20    0.80
   8  -4   5    0.60    1.10
  -8  -4  -5    1.10    1.10
   8  -4   5    0.80    1.00
   8   4   5    1.70    1.10
  -8   4  -5    1.60    1.10
   8   4   5    1.20    1.00
   9  -4   5    3.90    1.30
   9  -4   5    1.50    1.10
  -9  -4  -5    0.40    1.10
   9   4   5    0.80    0.90
   9   4   5    1.10    1.00
  -9   4  -5   -0.20    1.00
  10  -4   5    2.90    1.40
  10  -4   5    1.70    1.20
 -10  -4  -5    1.60    1.30
  10   4   5    3.90    1.50
 -10   4  -5    1.80    1.30
  10   4   5    3.70    1.20
 -11  -4  -5   -0.50    1.30
  11  -4   5    1.50    1.50
  11  -4   5   -0.90    1.00
  11   4   5    0.10    1.10
 -11   4  -5    1.20    1.30
  11   4   5    1.10    1.40
 -12  -4  -5   -1.80    1.50
  12  -4   5   -0.90    1.40
  12  -4   5    0.60    1.50
  12   4   5   -1.30    1.50
  12   4   5    0.70    1.20
 -12   4  -5   -0.50    1.20
  13  -4   5    5.70    2.00
  13  -4   5    2.10    1.80
 -13  -4  -5    2.90    1.60
  13   4   5    2.40    1.40
  13   4   5    6.20    2.00
 -13   4  -5    3.60    1.70
  14  -4   5    3.30    2.00
 -14  -4  -5    4.10    1.80
  14  -4   5    1.40    2.00
  14   4   5    7.10    2.10
 -14   4  -5    4.00    1.90
  14   4   5    5.70    1.80
 -15  -4  -5    0.20    2.00
  15  -4   5    1.80    2.50
  15   4   5    0.30    1.80
 -15   4  -5    5.10    2.50
  15   4   5    2.10    2.20
 -13  -5   5   -0.40    1.50
  13  -5  -5   -0.60    1.40
 -13   5   5    2.20    2.20
  13   5  -5    0.80    2.00
  12  -5  -5    0.60    1.40
 -12  -5   5    0.00    1.10
  12   5  -5   -1.40    1.50
 -12   5   5    0.90    1.90
 -11  -5   5    1.90    1.30
  11  -5  -5    2.30    1.50
  11   5  -5    0.40    1.70
 -11   5   5    3.50    2.10
  10  -5  -5    8.20    1.90
 -10  -5   5    7.80    1.50
  10   5  -5   10.10    2.00
 -10   5   5    9.00    2.20
   9  -5  -5    5.00    1.60
  -9  -5   5    2.10    1.20
   9   5  -5    2.10    1.20
   9   5  -5    5.60    1.60
  -9   5   5    7.40    1.90
   8  -5  -5    0.50    1.10
   8   5  -5    2.30    1.20
  -8   5   5    1.40    1.50
   8   5  -5    2.50    1.30
   7  -5  -5   -0.10    1.00
  -7  -5   5   -1.10    1.10
   7   5  -5   -0.30    0.90
   7   5  -5   -0.40    1.10
  -7   5   5    0.20    1.20
  -6  -5   5    5.70    1.40
   6  -5  -5    6.20    1.40
  -6   5   5    8.40    1.80
   6   5  -5    3.40    1.40
   6   5  -5    1.90    1.10
  -5  -5   5    1.30    1.10
   5  -5  -5    1.20    1.00
   5   5  -5    0.70    1.00
  -5   5   5    0.90    1.30
   5   5  -5    2.60    1.20
  -4  -5   5    2.00    1.20
   4  -5  -5   -0.30    1.10
  -4   5   5    1.20    1.10
   4   5  -5    1.10    1.00
  -4   5   5    1.70    1.10
   4   5  -5    1.60    1.10
   4   5  -5    2.90    1.20
   3  -5  -5   11.90    1.90
  -3   5   5   12.20    2.00
   3   5  -5   12.90    1.60
  -3   5   5   12.80    1.60
   3   5  -5   15.10    1.90
   2  -5  -5   19.20    2.30
   2   5  -5   22.50    2.30
   2   5  -5   24.90    2.40
   2   5  -5   24.00    2.40
   2   5  -5   19.60    2.00
  -2   5   5   22.10    2.50
   1  -5  -5   72.29    4.80
  -1  -5   5   68.59    4.60
  -1   5   5   71.99    4.60
   1   5  -5   68.89    4.80
   1   5  -5   68.49    4.40
  -1   5   5   69.19    5.00
   1   5  -5   73.89    4.90
   0  -5  -5   11.60    1.70
   0  -5   5   14.20    1.70
   0   5   5    7.60    1.60
   0   5  -5   11.20    1.70
   0   5  -5    9.90    1.70
   0   5   5   15.20    1.80
   1  -5   5   15.40    1.80
  -1  -5  -5   16.00    1.90
   1   5   5   16.80    1.90
  -1   5  -5   14.40    1.90
  -1   5  -5   18.00    2.20
  -2  -5  -5    0.60    1.00
   2  -5   5   -0.80    0.90
  -2   5  -5    1.90    1.20
   2   5   5   -1.30    1.10
  -2   5  -5    0.20    1.00
   2   5   5    1.20    0.90
  -3  -5  -5    0.00    1.00
   3  -5   5   -0.70    0.90
   3  -5   5    0.50    0.90
   3   5   5   -0.80    1.00
  -3   5  -5   -0.80    1.00
  -3   5  -5    1.50    1.10
  -4  -5  -5    5.60    1.40
   4  -5   5    1.20    1.10
   4  -5   5    2.60    1.10
  -4   5  -5    1.80    1.30
  -4   5  -5    2.80    1.30
   4   5   5    0.60    1.00
  -5  -5  -5   -0.40    1.20
   5  -5   5    0.30    1.00
   5  -5   5    0.30    1.00
  -5   5  -5    0.20    1.10
   5   5   5    0.80    1.00
   6  -5   5    0.20    1.10
   6  -5   5   -0.60    1.70
  -6  -5  -5   -2.40    1.20
  -6   5  -5   -1.10    1.00
   6   5   5   -1.80    0.90
  -7  -5  -5   -1.20    1.10
   7  -5   5    1.40    1.10
  -7   5  -5   -0.10    1.10
   7   5   5    1.50    1.20
   8  -5   5    0.20    1.20
  -8  -5  -5    0.80    1.40
   8   5   5    0.50    1.20
  -8   5  -5    0.50    1.30
   9  -5   5   -0.20    1.40
  -9  -5  -5   -1.40    1.20
  -9   5  -5   -0.50    1.30
   9   5   5    0.90    1.20
 -10  -5  -5    0.70    1.50
  10  -5   5   -0.40    1.30
  10   5   5    2.10    1.30
 -10   5  -5    0.90    1.50
  11  -5   5    2.40    1.80
 -11  -5  -5    1.30    1.90
 -11   5  -5    1.20    1.50
  11   5   5    3.40    1.50
 -12  -5  -5   -2.10    1.70
  12  -5   5    1.00    1.90
 -12   5  -5    1.90    1.90
  12   5   5   -1.20    1.40
 -13  -5  -5   -1.80    2.00
  13  -5   5    2.80    2.00
  13   5   5   -0.20    1.60
 -13   5  -5   -0.10    1.80
  11  -6  -5   -1.30    1.50
 -11  -6   5    0.10    1.40
 -11   6   5    2.60    2.40
  11   6  -5    0.30    2.00
 -10  -6   5    1.70    1.40
  10  -6  -5    4.20    1.90
  10   6  -5    3.20    2.50
 -10   6   5    4.20    2.30
   9  -6  -5    0.90    1.60
  -9  -6   5   -1.60    1.10
  -9   6   5    2.30    2.20
   9   6  -5   -1.10    1.30
   8  -6  -5    0.50    1.30
  -8   6   5    0.00    1.60
   8   6  -5    0.20    1.40
   7  -6  -5    1.90    1.50
   7   6  -5   -0.60    1.10
  -7   6   5   -0.60    1.50
   6  -6  -5   -1.30    1.10
  -6   6   5   -0.60    1.60
   6   6  -5   -3.10    1.00
  -5  -6   5    2.00    1.30
   5  -6  -5   -0.10    1.30
   5   6  -5   -1.20    1.00
  -5   6   5    0.10    1.40
  -4  -6   5    9.30    1.90
   4  -6  -5    8.90    1.80
   4   6  -5   11.40    1.70
  -4   6   5   10.90    2.20
   3  -6  -5    0.70    1.20
   3   6  -5   -0.80    1.50
   3   6  -5   -1.30    1.10
  -3   6   5    0.50    1.40
   2  -6  -5   11.70    2.00
  -2  -6   5   10.50    2.00
  -2   6   5   12.20    2.20
   2   6  -5    5.40    1.70
   1  -6  -5    0.80    1.20
  -1  -6   5    0.10    1.30
  -1   6   5    0.00    1.30
  -1   6   5    0.90    1.30
   1   6  -5   -0.40    1.30
   0  -6  -5    5.80    1.60
   0  -6   5    4.80    1.60
   0   6   5    3.20    1.60
   0   6  -5    7.30    1.70
   0   6   5    7.10    1.60
  -1  -6  -5    2.60    1.30
   1  -6   5    1.60    1.50
   1   6   5   -1.90    1.20
  -1   6  -5    3.70    1.70
   1   6   5    7.10    1.60
  -2  -6  -5    0.90    1.30
   2  -6   5    1.80    1.30
   2   6   5    0.10    1.50
   2   6   5    0.40    1.20
  -2   6  -5   -1.50    1.20
  -3  -6  -5   -2.20    1.20
   3  -6   5    2.10    1.50
   3   6   5   -0.30    1.30
  -3   6  -5   -0.80    1.20
  -4  -6  -5    3.20    1.60
   4  -6   5    2.50    1.40
  -4   6  -5    2.30    1.70
   4   6   5    0.80    1.20
  -5  -6  -5    8.70    1.90
   5  -6   5    7.10    1.80
  -5   6  -5    4.80    1.90
   5   6   5    5.90    1.60
   6  -6   5    0.40    1.40
  -6  -6  -5    0.60    1.50
   6   6   5    1.60    1.50
  -6   6  -5    1.30    1.50
  -7  -6  -5   -0.50    1.50
   7  -6   5   -1.40    1.60
  -7   6  -5   -0.20    1.60
   7   6   5   -0.10    1.30
  -8  -6  -5    0.20    1.80
   8  -6   5    0.70    1.50
   8   6   5   -0.40    1.40
  -8   6  -5   -0.10    1.70
  -9  -6  -5   -0.20    1.80
   9  -6   5    1.90    1.70
  -9   6  -5   -0.50    1.70
   9   6   5   -0.50    1.40
  10  -6   5    1.40    2.00
 -10  -6  -5    0.90    1.90
 -10   6  -5   -1.50    1.60
  10   6   5   -0.20    1.70
   6  -7  -5    0.30    1.80
   6   7  -5    2.00    1.80
  -6   7   5   -0.60    1.90
   5  -7  -5   -0.50    1.90
  -5   7   5   -0.30    1.70
   4  -7  -5   -0.10    1.60
  -4   7   5    0.10    2.00
   3  -7  -5   -0.30    1.50
  -3   7   5   -0.70    1.60
   2  -7  -5   -1.40    1.60
   2   7  -5    1.30    1.70
  -2   7   5   -0.50    1.70
   1  -7  -5   -1.10    1.60
  -1  -7   5   -0.80    1.80
   1   7  -5   -0.40    1.60
  -1   7   5   -1.10    1.70
   0  -7   5   -0.50    1.80
   0   7  -5    0.90    1.90
   0   7   5   -2.20    1.50
   1  -7   5    1.90    1.80
   1   7   5   -2.40    1.70
   1   7   5    4.80    1.80
  -1   7  -5    3.50    2.20
  -2  -7  -5    0.80    2.00
   2  -7   5   -0.80    1.60
  -2   7  -5   -0.90    1.80
   2   7   5    1.10    1.50
   3  -7   5    0.40    1.70
  -3  -7  -5    0.30    1.90
   3   7   5    1.20    1.70
  -3   7  -5   -0.60    2.00
   4  -7   5   -0.70    1.70
  -4  -7  -5   -1.60    2.00
  -4   7  -5    0.30    2.00
   4   7   5    1.10    1.80
  -5  -7  -5   -2.20    2.10
   5  -7   5    2.00    1.90
   5   7   5    3.70    1.90
  -5   7  -5    2.00    2.20
   6  -7   5   -0.20    1.90
  -6  -7  -5   -2.40    1.90
   6   7   5   -0.40    1.60
  -6   7  -5   -0.40    2.20
  18   0  -6   -0.50    1.90
  17   0  -6   -1.50    1.50
 -16   0   6    0.90    1.40
  16   0  -6    0.00    1.40
  15   0  -6   -1.60    1.20
 -15   0   6   -0.20    1.00
 -15   0   6   -0.10    1.30
 -14   0   6   11.20    1.70
 -14   0   6   10.90    1.50
  14   0  -6   12.10    1.90
  13   0  -6    2.10    1.20
 -13   0   6    1.10    1.00
 -13   0   6   -0.50    0.70
 -12   0   6   21.50    2.00
 -12   0   6   21.10    1.90
  12   0  -6   16.70    2.00
  11   0  -6   -0.50    0.60
 -11   0   6    1.10    0.70
  11   0  -6   -0.10    0.70
 -11   0   6   -0.10    0.50
  10   0  -6   11.00    1.10
  10   0  -6    5.70    1.10
 -10   0   6    8.60    1.00
 -10   0   6    8.80    1.10
   9   0  -6   -0.30    0.50
   9   0  -6   -0.50    0.40
  -9   0   6    0.50    0.60
  -9   0   6   -0.30    0.50
   8   0  -6   26.30    1.70
  -8   0   6   24.10    1.70
   8   0  -6   22.70    2.00
  -8   0   6   25.40    1.70
   7   0  -6   -0.60    0.50
   7   0  -6   -0.30    0.40
  -7   0   6   -0.20    0.40
  -7   0   6   -0.70    0.40
  -6   0   6  379.46   20.30
   6   0  -6  368.66   20.50
  -6   0   6  372.96   20.40
   6   0  -6  373.86   20.40
  -5   0   6    0.00    0.30
  -5   0   6    0.60    0.30
   5   0  -6    0.60    0.40
   5   0  -6   -0.20    0.20
  -4   0   6   22.20    1.30
  -4   0   6   21.30    1.40
   4   0  -6   19.30    1.50
   4   0  -6   20.60    1.40
  -3   0   6    0.30    0.30
   3   0  -6   -0.30    0.30
   3   0  -6    0.50    0.30
  -3   0   6   -0.20    0.20
  -2   0   6  287.17   15.10
  -2   0   6  268.97   15.20
   2   0  -6  286.37   15.30
   2   0  -6  276.77   15.30
   1   0  -6    0.10    0.20
   1   0  -6    0.10    0.30
  -1   0   6    0.30    0.20
   1   0  -6    0.00    0.20
   0   0   6 4354.06  233.38
   0   0  -6 4266.57  233.58
   0   0  -6 4404.16  233.68
   1   0   6    0.40    0.30
  -1   0  -6    0.30    0.30
  -1   0  -6    0.60    0.30
   1   0   6    0.10    0.30
   2   0   6 2235.08  118.49
  -2   0  -6 2235.88  118.49
   2   0   6 2239.18  118.59
  -2   0  -6 2101.99  118.49
  -3   0  -6   -0.50    0.30
   3   0   6    0.20    0.40
  -3   0  -6    0.30    0.30
   3   0   6    0.30    0.30
  -4   0  -6    2.70    0.50
   4   0   6    1.60    0.50
  -4   0  -6    2.40    0.50
   4   0   6    2.30    0.40
   5   0   6    0.30    0.50
   5   0   6    0.00    0.40
  -5   0  -6   -0.70    0.40
  -5   0  -6    0.00    0.40
  -6   0  -6    6.80    0.80
  -6   0  -6    6.30    0.80
   6   0   6    9.20    1.00
   6   0   6    7.80    0.80
  -7   0  -6   -0.10    0.50
  -7   0  -6    0.00    0.50
   7   0   6   -0.80    0.40
   7   0   6   -0.30    0.40
   8   0   6   24.40    1.70
  -8   0  -6   24.60    1.80
  -8   0  -6   24.20    1.80
   8   0   6   24.50    2.10
  -9   0  -6   -0.10    0.60
   9   0   6    0.10    0.70
   9   0   6    0.10    0.50
  -9   0  -6    0.70    0.60
  10   0   6   58.19    3.60
 -10   0  -6   56.29    3.70
  10   0   6   59.99    3.90
  11   0   6    0.40    0.90
 -11   0  -6   -0.20    0.70
 -12   0  -6    0.10    0.80
  12   0   6   -0.40    0.90
 -13   0  -6    0.20    0.90
  13   0   6   -0.10    1.00
 -14   0  -6    3.00    1.20
  14   0   6    1.00    1.30
 -15   0  -6   -0.20    1.00
  15   0   6   -0.10    1.20
 -16   0  -6    0.50    1.30
  16   0   6   -0.30    1.30
  17   0   6    0.60    1.70
 -17   0  -6    0.80    1.50
  18  -1  -6   -0.30    2.00
  18   1  -6   -0.80    1.90
  17  -1  -6    1.00    1.80
 -17  -1   6    1.30    1.40
 -17   1   6    1.30    1.60
  17   1  -6   -0.10    1.80
 -16  -1   6    0.20    1.10
  16  -1  -6   -0.90    1.50
  16   1  -6   -3.10    1.30
 -16   1   6    0.90    1.60
 -15  -1   6    2.50    1.10
  15  -1  -6    1.00    1.20
  15   1  -6    0.10    1.20
 -15   1   6    0.90    1.30
  14  -1  -6    7.00    1.60
 -14  -1   6   11.10    1.50
 -14  -1   6   10.20    1.50
  14   1  -6    7.20    1.70
 -14   1   6   11.80    1.80
  13  -1  -6    2.70    1.10
 -13  -1   6    2.50    1.00
 -13  -1   6    2.30    1.00
 -13   1   6    2.20    1.30
 -13   1   6    2.40    0.80
  13   1  -6    4.00    1.30
 -12  -1   6    1.80    0.90
  12  -1  -6    1.20    1.00
 -12  -1   6    0.90    0.70
  12  -1  -6    0.50    0.80
 -12   1   6    2.30    1.20
 -12   1   6    1.50    0.70
  12   1  -6    1.10    1.00
  11  -1  -6   -0.60    0.70
 -11  -1   6   -1.60    0.60
  11  -1  -6    0.10    0.70
 -11  -1   6   -0.40    0.70
  11   1  -6   -0.20    0.80
 -11   1   6    0.60    0.50
 -11   1   6   -0.60    0.70
 -10  -1   6    1.30    0.70
  10  -1  -6    2.00    0.90
  10  -1  -6    2.60    0.70
 -10  -1   6    1.70    0.70
 -10   1   6    0.60    0.70
 -10   1   6    0.60    0.40
  10   1  -6    1.20    0.80
  -9  -1   6    6.10    0.90
   9  -1  -6    3.50    0.70
   9  -1  -6    5.30    0.90
  -9  -1   6    6.40    0.80
   9   1  -6    6.60    0.80
  -9   1   6    4.90    1.00
   9   1  -6    5.50    1.10
  -8  -1   6   38.20    2.60
  -8  -1   6   42.70    2.50
   8  -1  -6   43.20    2.70
   8  -1  -6   34.70    2.60
   8   1  -6   40.20    2.50
   8   1  -6   37.80    2.80
  -8   1   6   41.00    2.70
   7  -1  -6    7.50    0.90
   7  -1  -6    5.40    0.90
  -7  -1   6    6.70    0.80
  -7  -1   6    5.50    0.70
   7   1  -6    6.00    0.70
  -7   1   6    4.20    0.60
  -7   1   6    4.60    0.80
   7   1  -6    4.30    0.90
   6  -1  -6  172.38    9.60
  -6  -1   6  174.48    9.50
   6  -1  -6  171.78    9.50
  -6  -1   6  169.08    9.40
  -6   1   6  172.78    9.50
   6   1  -6  170.58    9.40
   6   1  -6  165.58    9.70
  -6   1   6  169.48    9.60
   5  -1  -6   52.59    3.10
   5  -1  -6   47.10    3.00
  -5  -1   6   49.00    3.00
  -5  -1   6   52.79    2.90
   5   1  -6   49.30    3.20
   5   1  -6   53.89    3.00
  -5   1   6   47.50    3.00
  -5   1   6   51.19    3.10
   4  -1  -6   70.79    4.10
  -4  -1   6   71.69    4.10
   4  -1  -6   69.49    4.20
  -4  -1   6   74.79    3.90
   4   1  -6   69.69    4.10
  -4   1   6   69.39    4.20
  -4   1   6   70.79    4.10
   4   1  -6   71.69    4.20
  -3  -1   6    0.60    0.30
   3  -1  -6    0.20    0.30
   3  -1  -6   -0.30    0.20
  -3  -1   6    0.60    0.20
   3   1  -6   -0.20    0.40
   3   1  -6    0.00    0.20
  -3   1   6    0.10    0.30
  -3   1   6    0.20    0.30
   2  -1  -6   32.80    1.80
   2  -1  -6   31.40    1.90
  -2  -1   6   28.10    1.80
  -2  -1   6   29.70    1.70
  -2   1   6   29.30    1.90
   2   1  -6   31.10    2.00
   2   1  -6   30.30    1.90
  -2   1   6   29.00    1.80
   1  -1  -6   27.30    1.70
  -1  -1   6   24.30    1.50
  -1   1   6   26.30    1.60
   1   1  -6   25.60    1.70
  -1   1   6   24.20    1.40
   1   1  -6   25.80    1.70
  -1   1   6   22.50    1.60
   1   1  -6   25.90    1.50
   0  -1   6  198.18   10.70
   0  -1   6  198.08   10.90
   0  -1  -6  201.58   10.80
   0   1   6  200.08   10.70
   0   1  -6  189.48   10.80
   0   1  -6  198.88   10.70
   0   1   6  190.78   10.80
   1  -1   6 2091.69  112.59
  -1  -1  -6 2062.59  112.69
   1  -1   6 2089.69  112.79
  -1  -1  -6 2087.69  112.79
  -1   1  -6 2086.39  112.79
   1   1   6 2044.00  112.79
   1   1   6 2146.39  112.69
  -1   1  -6 2151.48  112.69
  -2  -1  -6 1560.44   83.39
   2  -1   6 1532.75   83.29
   2  -1   6 1558.44   83.49
  -2  -1  -6 1566.44   83.49
   2   1   6 1515.55   83.49
  -2   1  -6 1558.94   83.59
   2   1   6 1553.24   83.39
   3  -1   6 1683.63   89.89
  -3  -1  -6 1667.93   89.89
   3  -1   6 1680.53   90.09
  -3  -1  -6 1647.24   90.09
   3   1   6 1688.73   90.09
  -3   1  -6 1660.53   89.99
  -3   1  -6 1672.93   90.09
   4  -1   6   33.20    2.30
   4  -1   6   35.50    2.00
  -4  -1  -6   36.40    2.10
  -4  -1  -6   34.50    2.30
  -4   1  -6   33.70    2.20
   4   1   6   35.10    2.20
  -4   1  -6   34.10    2.30
   4   1   6   35.80    2.20
  -5  -1  -6    8.00    1.00
   5  -1   6    7.80    0.90
  -5  -1  -6    6.40    0.60
   5  -1   6    8.00    0.60
  -5   1  -6    8.70    1.00
   5   1   6    6.90    0.90
  -5   1  -6    7.30    0.80
   5   1   6    6.40    0.90
   6  -1   6    0.90    0.30
   6  -1   6    0.50    0.60
  -6  -1  -6    0.10    0.40
  -6  -1  -6    1.10    0.60
  -6   1  -6    0.50    0.50
   6   1   6    0.90    0.50
   6   1   6    1.30    0.50
  -6   1  -6    1.00    0.60
   7  -1   6    2.90    0.80
  -7  -1  -6    3.80    0.50
  -7  -1  -6    1.90    0.70
  -7   1  -6    2.80    0.80
  -7   1  -6    2.60    0.40
   7   1   6    3.00    0.70
   7   1   6    3.30    0.80
  -7   1  -6    3.00    0.60
   8  -1   6   16.30    1.80
  -8  -1  -6   19.70    1.80
  -8   1  -6   25.50    1.80
  -8   1  -6   21.60    1.90
  -8   1  -6   23.80    1.40
   8   1   6   23.90    2.10
   8   1   6   22.30    1.80
  -9  -1  -6   36.00    2.60
   9  -1   6   32.80    2.70
  -9   1  -6   37.00    2.70
   9   1   6   36.60    2.70
  -9   1  -6   40.80    2.60
   9   1   6   36.50    2.60
  10  -1   6   10.50    1.50
  10  -1   6   11.20    1.40
 -10  -1  -6   10.50    1.30
  10   1   6   12.50    1.60
  10   1   6   10.70    1.30
 -10   1  -6    9.70    1.30
  11  -1   6   -0.50    0.80
 -11  -1  -6   -0.50    0.90
  11   1   6    0.90    0.80
 -11   1  -6   -0.20    0.70
  11   1   6    0.00    0.70
 -12  -1  -6    4.50    1.20
  12  -1   6    4.40    1.30
 -12   1  -6    5.70    1.20
  12   1   6    7.20    1.40
  12   1   6    7.30    1.20
  13  -1   6    1.80    1.20
 -13  -1  -6    3.30    1.10
 -13   1  -6    0.10    0.90
  13   1   6    3.90    1.40
  13   1   6   -0.70    1.00
 -14  -1  -6    0.80    1.10
  14  -1   6   -0.90    1.00
 -14   1  -6   -0.10    1.20
  14   1   6   -1.00    1.10
  15  -1   6    5.30    1.60
 -15  -1  -6    5.30    1.50
  15   1   6    3.50    1.70
 -15   1  -6    5.70    1.60
 -16  -1  -6    0.50    1.30
  16  -1   6   -0.50    1.50
 -16   1  -6    2.30    1.60
  16   1   6    1.10    1.40
  17  -1   6   -1.10    1.60
 -17  -1  -6    0.00    1.40
 -17   1  -6   -1.50    1.70
  17   1   6   -0.40    1.80
 -17  -2   6   -0.10    1.40
  17  -2  -6    0.40    1.80
  17   2  -6   -0.60    1.70
 -17   2   6   -2.30    1.90
 -16  -2   6    0.70    1.30
  16  -2  -6    0.50    1.70
  16   2  -6   -0.20    1.50
 -16   2   6   -0.90    1.90
  15  -2  -6   -0.50    1.50
 -15  -2   6    0.10    1.00
  15   2  -6   -1.10    1.20
 -15   2   6    0.80    1.60
  14  -2  -6   -1.60    1.30
 -14  -2   6   -1.50    1.00
 -14   2   6   -1.00    1.40
  14   2  -6   -1.20    1.00
  13  -2  -6    6.50    1.50
 -13  -2   6    2.30    1.10
  13  -2  -6    0.20    0.90
  13   2  -6    3.30    1.30
 -13   2   6    4.50    1.50
  12  -2  -6    3.80    1.20
  12  -2  -6    4.10    1.30
 -12  -2   6    1.30    0.90
 -12  -2   6    3.70    1.00
 -12   2   6    4.70    1.40
  12   2  -6    4.70    1.30
 -11  -2   6   83.19    5.10
  11  -2  -6   80.49    5.20
 -11  -2   6   81.79    4.90
  11  -2  -6   79.39    5.20
 -11   2   6   84.09    4.90
  11   2  -6   81.59    5.40
 -11   2   6   80.99    5.30
 -10  -2   6    4.10    0.90
  10  -2  -6    2.80    1.00
 -10  -2   6    1.90    0.80
  10  -2  -6    1.80    0.90
  10   2  -6    1.60    1.00
 -10   2   6    3.90    0.80
 -10   2   6    5.90    1.30
   9  -2  -6    7.50    1.20
  -9  -2   6    8.50    1.00
   9  -2  -6    9.70    1.20
  -9  -2   6    6.60    1.10
  -9   2   6    8.70    1.00
  -9   2   6   10.70    1.40
   9   2  -6    8.10    1.30
   8  -2  -6    1.40    0.70
   8  -2  -6    4.60    0.90
  -8  -2   6    3.10    0.70
  -8  -2   6    3.80    0.70
   8   2  -6    3.30    0.60
  -8   2   6    3.90    1.00
   8   2  -6    2.20    0.80
  -8   2   6    3.60    0.60
  -7  -2   6   -0.80    0.50
  -7  -2   6    0.80    0.50
   7  -2  -6    0.80    0.50
   7  -2  -6   -0.30    0.50
   7   2  -6    0.60    0.70
  -7   2   6    0.40    0.40
  -7   2   6    0.40    0.60
   7   2  -6   -0.70    0.40
  -6  -2   6    0.60    0.50
   6  -2  -6    0.70    0.50
  -6  -2   6    0.70    0.50
   6  -2  -6    0.80    0.50
  -6   2   6    0.50    0.40
   6   2  -6    1.00    0.60
   6   2  -6    1.10    0.50
  -6   2   6    0.90    0.60
   5  -2  -6   29.60    2.20
   5  -2  -6   31.60    2.00
  -5  -2   6   31.30    2.10
  -5  -2   6   33.50    2.00
  -5   2   6   29.90    2.30
   5   2  -6   33.10    2.10
   5   2  -6   30.40    2.30
  -4  -2   6   94.59    5.30
   4  -2  -6   97.39    5.60
   4  -2  -6   95.19    5.20
  -4  -2   6   94.59    5.40
   4   2  -6   91.59    5.50
  -4   2   6   90.69    5.60
   4   2  -6   93.49    5.40
  -4   2   6   92.69    5.40
   3  -2  -6    3.20    0.70
   3  -2  -6    3.70    0.40
  -3  -2   6    2.90    0.50
  -3  -2   6    3.60    0.50
   3   2  -6    2.80    0.60
   3   2  -6    4.70    0.80
  -3   2   6    3.30    0.50
  -3   2   6    3.10    0.70
   2  -2  -6   13.00    1.20
  -2  -2   6   12.20    1.00
   2   2  -6   12.70    1.00
   2   2  -6   12.30    1.20
  -2   2   6   12.50    1.10
  -2   2   6   12.00    1.30
   2   2  -6   11.40    1.10
   1  -2  -6   16.80    1.30
  -1  -2   6   14.90    1.10
   1   2  -6   14.40    1.30
   1   2  -6   15.90    1.40
  -1   2   6   20.10    1.40
  -1   2   6   14.50    1.40
   1   2  -6   17.10    1.20
   0  -2  -6   57.19    3.30
   0  -2   6   55.19    3.40
   0  -2   6   54.39    3.20
   0   2   6   55.89    3.40
   0   2  -6   54.29    3.40
   0   2  -6   57.59    3.30
   0   2   6   53.99    3.10
   0   2   6   58.39    3.40
   0   2  -6   54.69    3.40
  -1  -2  -6   39.80    2.70
  -1  -2  -6   40.80    2.60
   1  -2   6   45.20    2.40
   1  -2   6   42.70    2.70
  -1   2  -6   44.70    2.60
  -1   2  -6   42.50    2.80
   1   2   6   39.10    2.60
   1   2   6   40.40    2.40
  -2  -2  -6    7.40    0.90
  -2  -2  -6    6.20    0.70
   2  -2   6    8.20    0.90
   2  -2   6    8.90    0.60
  -2   2  -6    7.90    1.00
   2   2   6    7.20    0.90
   2   2   6    8.00    0.70
  -2   2  -6    5.80    0.80
  -3  -2  -6   30.40    1.90
  -3  -2  -6   30.60    2.10
   3  -2   6   27.90    2.00
   3  -2   6   29.70    1.70
   3   2   6   29.00    2.10
  -3   2  -6   29.20    2.30
  -3   2  -6   31.20    2.10
   3   2   6   30.80    1.90
  -4  -2  -6  637.44   35.50
  -4  -2  -6  664.23   35.30
   4  -2   6  638.94   35.50
   4   2   6  650.83   35.50
   4   2   6  667.73   35.40
  -4   2  -6  652.43   35.50
  -4   2  -6  657.63   35.60
  -5  -2  -6   63.49    4.00
   5  -2   6   62.69    4.00
  -5  -2  -6   65.09    3.60
  -5   2  -6   68.79    4.00
   5   2   6   65.39    4.00
   5   2   6   59.19    3.90
  -5   2  -6   67.99    4.10
  -6  -2  -6    0.20    0.40
   6  -2   6   -0.20    0.60
  -6  -2  -6   -0.20    0.60
  -6   2  -6   -0.20    0.60
   6   2   6   -0.90    0.50
  -6   2  -6    0.00    0.50
   6   2   6    0.30    0.50
  -7  -2  -6    1.20    0.80
   7  -2   6    3.10    0.80
  -7   2  -6    0.80    0.70
   7   2   6    0.50    0.70
  -7   2  -6    1.20    0.80
   7   2   6    1.80    0.60
  -8  -2  -6    2.90    0.90
   8  -2   6    0.70    0.70
   8   2   6    1.20    0.70
  -8   2  -6    3.20    0.90
   8   2   6    0.50    0.70
  -8   2  -6    3.30    0.90
  -9  -2  -6    1.90    1.00
   9  -2   6    2.80    0.90
   9   2   6    3.30    1.00
   9   2   6    3.90    1.00
  -9   2  -6    4.60    1.10
  -9   2  -6    6.50    1.30
 -10  -2  -6    3.50    1.10
  10  -2   6    4.60    1.10
  10  -2   6    0.50    0.80
  10   2   6    2.20    1.00
  10   2   6    3.10    1.00
 -10   2  -6    5.00    1.10
 -11  -2  -6  119.69    7.00
  11  -2   6  117.19    7.20
  11  -2   6  118.99    7.20
 -11   2  -6  106.19    7.10
  11   2   6  106.99    7.00
  11   2   6  130.79    7.20
  12  -2   6    3.30    1.40
 -12  -2  -6    4.00    1.40
  12  -2   6    2.30    1.40
 -12   2  -6    3.20    1.20
  12   2   6    3.00    1.20
  12   2   6    6.00    1.40
 -13  -2  -6    2.00    1.20
  13  -2   6    1.80    1.20
 -13   2  -6    2.60    1.20
  13   2   6   -0.20    1.10
  13   2   6    1.10    1.10
 -14  -2  -6    1.30    1.40
  14  -2   6   -0.90    1.10
 -14   2  -6    1.60    1.30
  14   2   6    0.50    1.30
  14   2   6    0.20    1.20
 -15  -2  -6   -1.70    1.20
 -15  -2  -6   -1.30    1.30
  15  -2   6   -1.20    1.40
 -15   2  -6   -1.00    1.40
  15   2   6    0.50    1.40
  15   2   6    0.00    1.30
  16  -2   6   -0.80    1.40
 -16  -2  -6    1.10    1.40
  16   2   6    1.70    1.80
 -16   2  -6    1.40    1.60
 -17  -2  -6    1.30    1.60
  17  -2   6   -1.60    1.80
 -17   2  -6    1.80    1.90
  17   2   6    0.50    1.80
 -17  -3   6   -0.20    1.50
 -17   3   6   -1.00    2.40
  17   3  -6   -0.80    2.50
 -16  -3   6   -0.60    1.30
 -16   3   6   -1.80    1.80
  16   3  -6   -3.50    1.60
 -15  -3   6    0.00    1.20
  15  -3  -6   -0.90    1.60
 -15   3   6    0.80    1.90
  15   3  -6   -1.30    1.60
 -14  -3   6   -0.60    1.00
  14  -3  -6   -0.40    1.30
  14   3  -6   -1.20    1.20
 -14   3   6    1.20    1.70
  13  -3  -6    1.60    1.20
 -13  -3   6    0.80    1.00
  13   3  -6    2.00    1.40
 -13   3   6    3.00    1.70
  12  -3  -6    5.80    1.40
 -12  -3   6    4.60    1.20
 -12   3   6    5.70    1.70
  12   3  -6    7.70    1.60
 -11  -3   6    3.40    1.00
  11  -3  -6    3.80    1.30
 -11   3   6    5.40    1.60
  11   3  -6    6.80    1.50
 -10  -3   6    0.50    0.90
 -10  -3   6   -0.20    0.90
  10  -3  -6    0.10    1.00
 -10   3   6   -0.20    1.00
  10   3  -6    1.10    1.00
  -9  -3   6    9.80    1.30
   9  -3  -6    8.20    1.40
  -9  -3   6    9.00    1.30
  -9   3   6   10.50    1.70
   9   3  -6    8.90    1.60
  -9   3   6   10.10    1.10
  -8  -3   6    8.20    1.10
   8  -3  -6    9.10    1.30
  -8  -3   6    6.80    1.10
   8   3  -6    4.70    1.10
  -8   3   6    8.50    1.50
  -8   3   6    8.20    1.00
  -7  -3   6    0.20    0.60
  -7  -3   6   -0.20    0.60
   7  -3  -6    0.20    0.70
   7   3  -6    0.50    0.70
  -7   3   6    0.10    0.50
   7   3  -6    1.40    0.70
  -7   3   6    0.20    0.90
   6  -3  -6    3.90    1.00
  -6  -3   6    4.10    0.80
  -6  -3   6    5.60    0.90
   6  -3  -6    5.30    0.90
  -6   3   6    6.10    1.20
   6   3  -6    3.90    1.00
  -6   3   6    6.30    0.90
   6   3  -6    4.30    0.80
   5  -3  -6    0.80    0.70
  -5  -3   6    0.10    0.50
   5  -3  -6    1.20    0.50
  -5  -3   6    0.90    0.60
  -5   3   6    0.90    0.50
  -5   3   6    2.20    0.80
   5   3  -6    1.30    0.60
   5   3  -6    0.20    0.50
   5   3  -6    0.90    0.70
  -4  -3   6   12.60    1.30
   4  -3  -6   14.60    1.00
   4  -3  -6   10.20    1.40
   4   3  -6   13.60    1.30
  -4   3   6   12.90    1.60
   4   3  -6   16.20    1.50
   4   3  -6   13.70    1.50
   3  -3  -6   11.00    1.30
   3  -3  -6   12.90    0.80
   3   3  -6   12.20    1.30
   3   3  -6   12.10    1.30
  -3   3   6   11.50    1.20
   3   3  -6   11.90    1.20
  -3   3   6   11.40    1.50
   2  -3  -6    0.90    0.80
  -2   3   6    1.60    0.60
   2   3  -6   -0.20    0.30
   2   3  -6    1.80    0.60
   2   3  -6    1.60    0.60
   2   3  -6    2.30    0.70
  -2   3   6    2.30    0.80
   1  -3  -6   30.20    2.30
   1   3  -6   33.60    2.10
  -1   3   6   32.30    2.20
   1   3  -6   31.10    2.30
  -1   3   6   35.30    2.50
   1   3  -6   32.10    2.40
   1   3  -6   33.50    2.30
   0  -3  -6   56.99    3.50
   0  -3   6   54.89    3.60
   0   3   6   58.49    3.70
   0   3  -6   57.29    3.60
   0   3   6   57.49    3.20
   0   3  -6   56.29    3.30
   0   3   6   55.39    3.50
   0   3  -6   53.99    3.60
  -1  -3  -6   12.30    1.30
   1  -3   6   15.20    1.40
   1   3   6   14.20    1.10
   1   3   6   13.40    1.40
  -1   3  -6   15.10    1.10
  -1   3  -6   15.40    1.60
  -2  -3  -6    1.50    0.60
  -2  -3  -6    1.00    0.70
   2  -3   6    0.10    0.50
   2  -3   6    0.10    0.30
   2   3   6    1.10    0.60
   2   3   6    0.60    0.40
  -2   3  -6    1.00    0.60
  -2   3  -6    1.30    0.80
  -3  -3  -6   19.70    1.80
   3  -3   6   17.70    1.20
  -3  -3  -6   18.60    1.40
   3  -3   6   19.30    1.70
   3   3   6   16.70    1.70
  -3   3  -6   18.40    1.90
   3   3   6   19.00    1.40
  -3   3  -6   20.40    1.80
   4  -3   6   24.90    2.00
  -4  -3  -6   25.50    2.10
  -4  -3  -6   30.30    1.90
  -4   3  -6   25.40    2.40
  -4   3  -6   30.50    2.20
   4   3   6   26.70    2.00
   4   3   6   25.70    2.20
  -5  -3  -6    6.60    1.10
   5  -3   6    6.40    1.10
  -5  -3  -6    6.50    0.90
   5   3   6    9.10    1.10
  -5   3  -6    9.10    1.40
   5   3   6    5.70    1.00
  -5   3  -6    7.80    1.20
  -6  -3  -6    2.40    0.80
   6  -3   6    1.20    0.70
  -6   3  -6    1.50    1.00
   6   3   6    1.70    0.80
  -6   3  -6    0.60    0.70
   6   3   6    2.70    0.80
  -7  -3  -6   41.40    3.00
   7  -3   6   42.20    3.00
   7   3   6   36.70    2.90
  -7   3  -6   43.80    3.10
  -7   3  -6   41.60    3.20
   7   3   6   43.00    3.00
   8  -3   6   43.20    3.30
  -8  -3  -6   48.90    3.30
  -8   3  -6   43.50    3.30
   8   3   6   43.90    3.20
  -8   3  -6   43.50    3.50
   8   3   6   50.79    3.30
  -9  -3  -6    0.50    1.20
   9  -3   6   -0.10    0.90
   9  -3   6   -1.10    0.90
   9   3   6    0.80    0.90
   9   3   6    0.70    0.90
  -9   3  -6    2.10    1.00
  10  -3   6    0.40    1.00
  10  -3   6   -0.30    0.90
 -10  -3  -6    0.60    1.10
  10   3   6   -0.80    0.80
  10   3   6   -0.70    0.80
 -10   3  -6   -1.10    0.80
  11  -3   6    0.90    1.10
 -11  -3  -6    1.20    1.20
  11  -3   6    2.20    1.10
  11   3   6    0.80    1.20
 -11   3  -6   -0.10    1.10
  11   3   6    3.10    1.20
  12  -3   6    3.00    1.50
  12  -3   6    8.70    1.80
 -12  -3  -6    7.10    1.60
  12   3   6    4.60    1.50
  12   3   6    8.80    1.50
 -12   3  -6    7.60    1.60
  13  -3   6   -1.20    1.40
  13  -3   6    1.00    1.50
 -13  -3  -6   -0.40    1.30
 -13   3  -6    1.90    1.30
  13   3   6    1.30    1.50
  13   3   6   -0.70    1.00
 -14  -3  -6   -0.80    1.30
  14  -3   6    0.70    1.60
  14   3   6   -0.40    1.30
 -14   3  -6    1.00    1.40
  14   3   6    1.10    1.40
  15  -3   6   -0.70    1.90
 -15  -3  -6   -0.90    1.50
  15   3   6    0.10    1.60
 -15   3  -6    0.70    1.60
  15   3   6    0.10    1.70
 -16  -3  -6   -2.30    1.60
  16  -3   6    0.10    2.00
 -16  -3  -6    0.10    1.60
 -16   3  -6    0.80    2.00
  16   3   6   -1.10    1.90
  16   3   6   -0.90    1.70
  15  -4  -6    1.60    1.70
 -15  -4   6    1.80    1.40
 -15   4   6    3.50    2.40
  15   4  -6    0.60    1.80
  14  -4  -6   -0.30    1.70
 -14  -4   6    0.70    1.30
 -14   4   6   -2.00    2.00
  14   4  -6    1.90    1.70
  13  -4  -6    0.90    1.30
 -13  -4   6    0.30    1.10
  13   4  -6    0.70    1.60
 -13   4   6   -1.80    1.50
  12  -4  -6    0.70    1.20
 -12  -4   6    0.00    1.00
 -12   4   6   -0.20    1.50
  12   4  -6    0.90    1.40
  11  -4  -6   -0.50    1.00
 -11  -4   6    0.90    1.00
 -11   4   6   -0.90    1.30
  11   4  -6   -0.80    1.20
  10  -4  -6    1.00    1.10
 -10  -4   6    1.10    0.90
  10   4  -6    0.50    1.10
 -10   4   6   -1.10    1.20
  -9  -4   6   21.30    2.10
   9  -4  -6   26.10    2.60
   9   4  -6   24.30    2.60
  -9   4   6   20.90    2.70
  -8  -4   6    7.30    1.30
  -8  -4   6   11.70    1.50
   8  -4  -6    9.00    1.60
   8   4  -6   11.40    1.80
  -8   4   6   10.30    2.00
  -7  -4   6    2.70    1.00
   7  -4  -6    4.20    1.10
  -7  -4   6    3.20    1.00
  -7   4   6    1.00    1.10
  -7   4   6    3.70    1.00
   7   4  -6    2.50    1.20
   7   4  -6    2.30    1.00
  -6  -4   6    2.70    1.00
   6  -4  -6   -0.20    0.70
  -6   4   6    1.50    0.70
   6   4  -6    0.60    0.80
  -6   4   6    0.90    1.00
   6   4  -6    1.00    0.90
  -5  -4   6    0.80    0.80
   5  -4  -6   -0.30    0.70
   5   4  -6   -0.10    0.70
  -5   4   6   -0.50    0.60
   5   4  -6   -1.00    0.70
  -5   4   6    1.50    1.00
   5   4  -6   -0.60    0.70
  -4  -4   6    0.20    0.70
   4  -4  -6    0.30    0.70
   4   4  -6    1.30    0.70
  -4   4   6    0.80    0.90
  -4   4   6    2.10    0.70
   4   4  -6    0.70    0.80
   4   4  -6    1.30    0.80
   3  -4  -6    5.50    1.10
   3   4  -6    5.30    0.90
  -3   4   6    3.40    1.20
   3   4  -6    1.80    0.90
   3   4  -6    6.10    1.10
   3   4  -6    5.70    1.10
   2  -4  -6    9.10    1.30
   2   4  -6    8.90    1.30
  -2   4   6    7.20    1.40
   2   4  -6    5.70    1.00
   2   4  -6    8.00    1.30
  -2   4   6    9.60    1.20
   2   4  -6    9.50    1.40
   1  -4  -6   19.00    1.90
  -1   4   6   20.70    1.90
   1   4  -6   21.10    2.10
   1   4  -6   20.70    2.00
  -1   4   6   23.20    2.20
   1   4  -6   22.00    1.80
   0  -4  -6   64.29    4.10
   0  -4   6   70.19    4.20
   0   4   6   66.99    4.30
   0   4  -6   56.09    4.10
   0   4  -6   65.09    3.90
   0   4   6   66.79    4.10
   0   4  -6   60.49    4.20
   1  -4   6   25.30    2.30
  -1  -4  -6   25.20    2.20
   1   4   6   26.70    2.30
  -1   4  -6   24.80    1.80
  -1   4  -6   26.00    2.40
  -1   4  -6   27.90    2.50
  -2  -4  -6   11.90    1.30
   2  -4   6   10.60    1.30
  -2  -4  -6    6.10    1.30
  -2   4  -6   11.70    1.50
  -2   4  -6    8.10    1.40
   2   4   6    9.30    1.40
  -3  -4  -6    5.90    1.00
   3  -4   6    4.80    1.00
  -3  -4  -6    7.10    1.30
  -3   4  -6    5.40    1.30
   3   4   6    7.80    1.20
  -3   4  -6    6.20    1.20
  -4  -4  -6    0.40    0.90
   4  -4   6    0.50    0.70
   4   4   6    1.80    0.90
  -4   4  -6   -1.00    0.80
  -4   4  -6    1.10    1.00
  -5  -4  -6   52.59    3.70
   5  -4   6   51.79    3.60
   5   4   6   50.49    3.60
  -5   4  -6   54.59    3.80
  -5   4  -6   48.50    3.80
  -6  -4  -6    4.00    1.20
   6  -4   6    3.60    1.10
  -6   4  -6    5.60    1.30
  -6   4  -6    2.70    1.20
   6   4   6    5.20    1.20
   6   4   6    2.50    0.90
   7  -4   6    7.60    1.30
  -7  -4  -6    9.00    1.60
   7   4   6   10.60    1.60
   7   4   6   10.00    1.50
  -7   4  -6    6.20    1.60
  -7   4  -6   12.10    1.80
  -8  -4  -6    4.40    1.30
   8  -4   6    1.40    1.20
   8  -4   6    5.30    1.20
  -8   4  -6    2.60    1.10
   8   4   6    5.90    1.30
   8   4   6    3.20    1.20
   9  -4   6   -1.20    1.00
  -9  -4  -6    3.50    1.50
   9  -4   6    0.10    0.90
  -9   4  -6    2.20    1.30
   9   4   6   -0.30    1.00
   9   4   6    0.80    1.10
 -10  -4  -6   -0.80    1.40
  10  -4   6    1.40    1.20
  10  -4   6    0.80    1.20
  10   4   6    1.80    1.40
  10   4   6    1.90    1.10
 -10   4  -6    0.90    1.10
 -11  -4  -6    2.40    1.60
  11  -4   6   -0.90    1.20
  11  -4   6    0.00    1.20
  11   4   6   -0.10    1.20
  11   4   6   -1.60    1.30
 -11   4  -6    1.00    1.30
  12  -4   6    1.70    1.50
  12  -4   6    0.50    1.50
 -12  -4  -6   -0.30    1.40
  12   4   6    1.10    1.40
  12   4   6    0.50    1.30
 -12   4  -6    0.30    1.30
  13  -4   6    3.80    2.00
  13  -4   6    4.60    1.90
 -13  -4  -6    6.10    1.80
  13   4   6    2.40    1.50
  13   4   6    1.80    1.70
 -13   4  -6    5.10    1.80
  14  -4   6    3.10    2.10
 -14  -4  -6    1.00    1.70
  14  -4   6    0.20    1.80
 -14   4  -6    0.90    1.90
  14   4   6    0.80    1.60
  14   4   6   -1.50    1.90
  15   4   6    1.00    1.90
  15   4   6   -1.50    2.00
 -15   4  -6    1.00    2.70
 -13  -5   6    0.80    1.30
  13  -5  -6   -2.30    1.60
  13   5  -6    1.70    2.10
 -13   5   6   -0.60    2.30
  12  -5  -6    1.00    1.50
 -12  -5   6    1.70    1.40
 -12   5   6   -1.20    2.00
  12   5  -6    1.80    2.00
 -11  -5   6   -0.30    1.10
  11  -5  -6   -1.40    1.20
 -11   5   6    0.50    1.70
  11   5  -6    0.50    1.70
 -10  -5   6    2.20    1.10
  10  -5  -6    0.00    1.10
 -10   5   6    5.00    2.10
  10   5  -6    0.50    1.40
   9  -5  -6    1.90    1.30
  -9  -5   6    0.40    1.10
  -9   5   6   -0.40    1.50
   9   5  -6    2.80    1.50
  -8  -5   6    1.60    1.20
   8  -5  -6    3.10    1.30
   8   5  -6    1.30    1.30
  -8   5   6    1.30    1.40
   8   5  -6    1.30    1.20
   7  -5  -6    0.30    1.00
   7   5  -6    0.50    1.00
  -7   5   6   -1.60    1.10
   7   5  -6    0.60    1.10
  -6  -5   6   14.20    1.90
   6  -5  -6   13.80    1.90
  -6   5   6   15.60    2.30
   6   5  -6   15.50    2.20
   6   5  -6   15.50    1.90
   5  -5  -6    3.30    1.20
  -5  -5   6    2.10    1.10
   5   5  -6    1.30    0.90
   5   5  -6    1.50    1.10
  -5   5   6    2.10    1.20
  -4  -5   6    1.50    1.10
   4  -5  -6    2.50    1.10
   4   5  -6    0.00    0.90
  -4   5   6    0.90    1.00
   4   5  -6    1.80    1.20
   4   5  -6    0.80    1.10
  -4   5   6    0.40    1.10
   3  -5  -6    3.70    1.20
   3   5  -6    5.30    1.20
  -3   5   6    4.20    1.20
   3   5  -6    2.90    1.20
  -3   5   6    3.30    1.40
   3   5  -6    0.90    1.00
   3   5  -6    6.30    1.30
   2  -5  -6    1.90    1.10
   2   5  -6    0.30    0.80
   2   5  -6   -1.40    1.00
   2   5  -6   -0.40    0.90
   2   5  -6   -0.10    0.80
  -2   5   6   -0.40    0.90
  -2   5   6    0.00    1.10
   1  -5  -6   63.59    4.40
  -1  -5   6   72.79    4.50
   1   5  -6   66.69    4.70
  -1   5   6   66.39    4.30
  -1   5   6   69.29    4.70
   1   5  -6   68.89    4.20
   1   5  -6   52.89    4.30
   0  -5  -6   -1.40    0.90
   0  -5   6   -0.10    0.90
   0   5  -6   -1.40    1.00
   0   5   6    0.60    1.10
   0   5  -6    0.80    1.00
   0   5   6   -0.90    0.90
   1  -5   6    1.90    1.00
  -1  -5  -6    1.30    1.00
   1   5   6    3.60    1.30
  -1   5  -6    1.20    1.20
   1   5   6    3.50    1.10
  -1   5  -6    3.10    1.20
  -2  -5  -6    7.10    1.50
   2  -5   6    7.70    1.40
  -2  -5  -6    7.50    1.30
   2   5   6    9.10    1.50
  -2   5  -6    8.50    1.50
  -2   5  -6    6.50    1.60
  -3  -5  -6    2.10    1.20
   3  -5   6    2.80    1.00
   3   5   6    3.40    1.20
  -3   5  -6    1.60    1.10
  -3   5  -6    0.90    1.10
   4  -5   6    2.20    1.10
  -4  -5  -6    3.70    1.40
  -4   5  -6    1.00    1.20
  -4   5  -6    3.30    1.40
   4   5   6    1.60    1.00
   5  -5   6    6.50    1.50
  -5  -5  -6    9.40    1.80
   5  -5   6    8.30    1.40
  -5   5  -6    8.10    1.70
  -5   5  -6    6.00    1.60
   5   5   6    8.10    1.60
   6  -5   6   14.90    2.20
  -6  -5  -6   18.90    2.40
   6  -5   6   15.90    2.00
   6   5   6   18.70    2.20
  -6   5  -6   17.80    2.50
   7  -5   6   -0.70    1.10
   7  -5   6   -1.00    1.30
  -7  -5  -6    1.10    1.30
   7   5   6   -0.40    1.00
  -7   5  -6   -0.90    1.10
  -8  -5  -6    0.20    1.50
   8  -5   6   -1.00    1.10
   8   5   6    1.80    1.30
  -8   5  -6    0.00    1.40
  -9  -5  -6   -0.20    1.50
   9  -5   6   -0.80    1.20
   9   5   6    0.70    1.10
  -9   5  -6   -1.00    1.30
 -10  -5  -6   -1.50    1.60
  10  -5   6   -1.70    1.30
 -10   5  -6    0.00    1.30
  10   5   6   -1.10    1.10
  11  -5   6   -0.70    1.50
 -11  -5  -6   -0.20    1.60
 -11   5  -6    0.60    1.50
  11   5   6    0.10    1.30
  12  -5   6   -0.60    1.90
 -12  -5  -6    1.80    2.10
  12   5   6    0.60    1.70
 -12   5  -6    0.60    1.60
  13  -5   6    8.10    2.20
 -13  -5  -6    3.60    2.40
 -13   5  -6    7.10    2.30
  13   5   6    3.20    2.00
  11  -6  -6   -0.90    1.90
 -11  -6   6    1.60    1.60
  11   6  -6    0.50    2.30
 -11   6   6    1.10    2.80
  10  -6  -6   -0.90    1.50
 -10  -6   6    0.30    1.40
  10   6  -6   -0.20    1.80
 -10   6   6    0.70    2.30
   9  -6  -6    1.10    1.70
  -9  -6   6   -1.30    1.10
   9   6  -6   -2.20    1.80
  -9   6   6   -1.10    1.80
  -8  -6   6   -1.30    1.20
   8  -6  -6   -1.40    1.20
   8   6  -6   -2.30    1.60
  -8   6   6   -1.80    1.70
   7  -6  -6   -0.50    1.30
  -7  -6   6   -1.60    1.00
   7   6  -6   -0.50    1.20
  -7   6   6    1.30    1.60
   7   6  -6   -1.10    1.60
   6  -6  -6    0.60    1.40
   6   6  -6   -0.40    1.10
   6   6  -6   -0.70    2.20
  -6   6   6   -0.10    1.50
   5  -6  -6    0.80    1.20
   5   6  -6    0.90    1.20
  -5   6   6    0.50    1.40
   4  -6  -6    0.70    1.10
  -4  -6   6    1.30    1.50
  -4   6   6   -1.30    1.40
   4   6  -6   -0.60    1.20
   3  -6  -6   -0.90    1.10
  -3  -6   6    0.70    1.50
  -3   6   6   -0.30    1.30
   3   6  -6   -0.70    1.10
   3   6  -6    0.20    1.40
   2  -6  -6    0.60    1.30
  -2  -6   6   -0.10    1.40
  -2   6   6    0.70    1.20
   2   6  -6    1.30    1.30
   2   6  -6   -0.10    1.40
  -2   6   6    1.10    1.40
   1  -6  -6    2.60    1.40
  -1  -6   6    1.70    1.40
  -1   6   6    2.20    1.60
   1   6  -6    2.30    1.60
  -1   6   6    2.40    1.40
   1   6  -6    0.90    1.50
   0  -6   6    0.70    1.40
   0  -6  -6    0.30    1.30
   0   6  -6    0.00    1.20
   0   6   6    1.20    1.30
   0   6   6    0.00    1.40
  -1  -6  -6    0.00    1.20
   1  -6   6   -1.20    1.30
   1   6   6    2.80    1.40
   1   6   6   -0.50    1.30
  -1   6  -6    0.20    1.50
  -2  -6  -6    2.70    1.50
   2  -6   6   -0.80    1.20
   2   6   6    1.10    1.20
  -2   6  -6    1.40    1.50
   3  -6   6    4.20    1.70
  -3  -6  -6    3.70    1.70
   3   6   6    5.40    1.50
  -3   6  -6    5.50    1.80
  -4  -6  -6    6.10    1.90
   4  -6   6    6.20    1.80
   4   6   6    3.30    1.60
  -4   6  -6    4.20    1.80
  -5  -6  -6    4.20    1.70
   5  -6   6    2.10    1.50
  -5   6  -6    2.70    1.60
   5   6   6    4.70    1.50
  -6  -6  -6   -2.00    1.40
   6  -6   6    0.90    1.40
   6   6   6   -0.10    1.40
  -6   6  -6    2.80    1.70
  -7  -6  -6   -1.00    1.50
   7  -6   6   -2.20    1.30
   7   6   6   -1.00    1.20
  -7   6  -6    0.40    1.50
   8  -6   6   -0.30    1.60
  -8  -6  -6   -0.80    1.80
   8   6   6   -0.10    1.50
  -8   6  -6    0.20    1.60
   9  -6   6    0.20    1.60
  -9  -6  -6   -1.60    1.70
  -9   6  -6    0.40    1.80
   9   6   6    0.30    1.50
  10  -6   6    1.20    1.90
 -10  -6  -6   -3.60    2.00
  10   6   6    0.10    1.50
 -10   6  -6    0.90    1.90
  -6  -7   6   -1.00    1.50
   6  -7  -6    1.30    1.70
   6   7  -6   -2.40    1.80
  -6   7   6   -3.10    2.00
   5  -7  -6    0.00    1.90
  -5   7   6    0.30    1.70
   4  -7  -6    1.50    1.80
  -4   7   6    1.70    2.10
   3  -7  -6    1.20    1.90
  -3   7   6    3.40    2.00
   2  -7  -6    0.10    1.70
  -2   7   6   -1.00    1.70
  -1  -7   6    0.30    1.60
   1  -7  -6    1.30    1.80
  -1   7   6   -0.90    1.80
   1   7  -6   -0.40    2.00
   0  -7   6   -0.60    1.50
   0   7   6   -0.20    1.70
   0   7  -6   -0.80    1.70
   1  -7   6    1.00    1.80
  -1  -7  -6    3.20    2.00
   1   7   6   -1.40    1.60
   1   7   6   -0.90    1.70
  -1   7  -6   -1.00    1.90
  -2  -7  -6    1.20    1.80
   2  -7   6   -0.70    1.80
  -2   7  -6   -2.70    1.70
   2   7   6    0.50    1.80
  -3  -7  -6    1.20    1.90
   3  -7   6   -1.00    1.90
  -3   7  -6   -1.20    1.90
   3   7   6   -0.30    1.50
   4  -7   6   -2.50    1.70
  -4  -7  -6    0.50    1.90
  -4   7  -6   -0.30    2.00
   4   7   6    0.20    1.80
  -5  -7  -6    4.70    2.20
   5  -7   6    1.40    1.90
  -5   7  -6    3.00    2.30
   5   7   6    2.20    1.90
  18   0  -7   -1.80    2.00
  17   0  -7   -0.80    1.80
 -16   0   7   -1.10    1.00
  16   0  -7    0.00    1.30
 -15   0   7    0.90    1.30
  15   0  -7   -0.60    1.40
 -15   0   7    1.40    1.10
  14   0  -7    0.70    1.30
 -14   0   7    0.10    1.10
 -14   0   7    0.70    1.00
 -13   0   7    4.40    1.30
 -13   0   7    2.90    1.00
  13   0  -7    7.20    1.50
  12   0  -7   -0.90    1.00
 -12   0   7    1.20    0.70
 -12   0   7    0.70    0.90
  11   0  -7    2.00    0.70
 -11   0   7    1.60    0.70
  11   0  -7    1.50    1.00
 -11   0   7    3.50    0.90
  10   0  -7    0.40    0.60
 -10   0   7   -0.60    0.50
  10   0  -7    0.10    0.70
 -10   0   7    0.40    0.70
   9   0  -7   -0.60    0.60
  -9   0   7   -0.10    0.50
   9   0  -7    0.00    0.50
  -9   0   7   -0.50    0.40
   8   0  -7    0.20    0.60
   8   0  -7   -0.20    0.40
  -8   0   7    0.50    0.50
  -8   0   7    0.20    0.50
   7   0  -7  635.74   34.50
  -7   0   7  638.64   34.40
  -7   0   7  636.54   34.30
   7   0  -7  623.44   34.40
  -6   0   7    0.00    0.40
  -6   0   7   -0.10    0.40
   6   0  -7   -0.10    0.40
   6   0  -7    0.20    0.30
  -5   0   7   16.30    1.20
  -5   0   7   15.30    1.10
   5   0  -7   12.20    1.20
   5   0  -7   16.20    1.30
   4   0  -7   -0.20    0.30
   4   0  -7    0.00    0.30
  -4   0   7   -0.30    0.20
  -4   0   7    0.50    0.30
   3   0  -7  255.87   14.00
  -3   0   7  255.67   13.80
   3   0  -7  257.27   14.00
  -3   0   7  252.07   13.90
   2   0  -7    0.10    0.30
   2   0  -7    0.30    0.30
  -2   0   7    0.00    0.20
  -2   0   7   -0.10    0.20
  -1   0   7  830.52   46.10
   1   0  -7  856.11   46.10
   1   0  -7  841.62   46.10
   1   0  -7  889.01   46.00
   0   0   7   -0.10    0.20
   0   0  -7    0.20    0.40
   0   0   7    0.20    0.30
   0   0  -7    0.60    0.30
   1   0   7 2378.36  131.39
  -1   0  -7 2481.65  131.39
  -1   0  -7 2424.56  131.39
   1   0   7 2486.75  131.39
   2   0   7    0.80    0.40
  -2   0  -7   -0.20    0.20
  -2   0  -7    0.10    0.30
   2   0   7    0.60    0.30
  -3   0  -7  138.89    7.60
  -3   0  -7  134.69    7.60
   3   0   7  132.09    7.60
   3   0   7  143.49    7.70
   4   0   7   -0.20    0.30
   4   0   7    0.00    0.30
  -4   0  -7    0.30    0.40
  -4   0  -7   -0.10    0.30
  -5   0  -7   18.20    1.40
   5   0   7   20.40    1.60
  -5   0  -7   19.40    1.40
   5   0   7   19.50    1.40
   6   0   7    0.00    0.40
  -6   0  -7    0.20    0.50
   6   0   7    0.10    0.40
  -6   0  -7   -0.40    0.40
  -7   0  -7    3.10    0.70
  -7   0  -7    1.40    0.60
   7   0   7    2.70    0.70
   7   0   7    2.90    0.60
  -8   0  -7    0.10    0.60
   8   0   7   -0.40    0.60
   8   0   7    0.60    0.50
  -8   0  -7    0.10    0.60
  -9   0  -7   10.80    1.30
   9   0   7   13.80    1.50
   9   0   7   10.70    1.10
  -9   0  -7   10.20    1.20
  10   0   7    1.00    0.80
 -10   0  -7    0.70    0.70
  10   0   7    0.80    0.60
  11   0   7   13.10    1.70
 -11   0  -7   12.70    1.50
  12   0   7    0.40    0.90
 -12   0  -7    0.40    0.80
  13   0   7    5.40    1.40
 -13   0  -7    9.10    1.50
 -14   0  -7    1.10    1.10
  14   0   7   -0.10    1.00
  15   0   7    2.20    1.50
 -15   0  -7    4.40    1.30
  16   0   7   -0.80    1.30
 -16   0  -7    1.60    1.40
  17   0   7    0.50    1.70
 -17   0  -7    1.40    1.70
  18  -1  -7    0.30    1.90
 -18  -1   7    0.10    1.50
  18   1  -7    0.40    2.00
 -17  -1   7   -0.70    1.10
  17  -1  -7    0.20    1.90
  17   1  -7    0.70    1.60
  16  -1  -7    0.00    1.60
 -16  -1   7    0.40    1.10
 -16   1   7    1.00    1.70
  16   1  -7   -0.60    1.40
 -15  -1   7    0.20    1.00
  15  -1  -7    0.40    1.40
  15   1  -7   -1.40    1.20
 -15   1   7    1.90    1.50
 -14  -1   7    4.80    1.10
  14  -1  -7    4.10    1.40
  14   1  -7    4.80    1.60
 -14   1   7    6.20    1.60
 -14   1   7    3.60    1.00
 -13  -1   7   -0.50    0.80
 -13  -1   7   -0.60    0.80
  13  -1  -7   -0.50    1.00
 -13   1   7    1.00    1.30
 -13   1   7    0.40    0.70
  13   1  -7    1.30    1.30
 -12  -1   7    4.60    1.00
 -12  -1   7    4.30    1.00
  12  -1  -7    4.00    1.10
  12  -1  -7    4.60    1.30
  12   1  -7    5.90    1.50
 -12   1   7    0.50    0.60
 -12   1   7    6.00    1.30
 -11  -1   7    0.10    0.60
 -11  -1   7    0.40    0.70
  11  -1  -7    0.00    0.60
  11  -1  -7    0.50    0.90
 -11   1   7    0.40    0.50
  11   1  -7   -0.40    0.80
 -11   1   7    1.30    0.90
  10  -1  -7   10.30    1.30
 -10  -1   7   13.40    1.30
 -10  -1   7   11.40    1.30
  10  -1  -7    9.50    1.40
  10   1  -7   15.70    1.70
 -10   1   7   14.50    1.60
 -10   1   7   12.10    1.20
  -9  -1   7   16.30    1.30
   9  -1  -7   14.80    1.60
  -9  -1   7   15.50    1.50
   9   1  -7   12.70    1.60
   9   1  -7   16.90    1.40
  -9   1   7   16.20    1.40
  -9   1   7   19.40    1.70
   8  -1  -7    1.70    0.70
  -8  -1   7    1.30    0.50
   8  -1  -7    1.60    0.60
  -8  -1   7    2.50    0.60
  -8   1   7    2.10    0.70
   8   1  -7    2.20    0.60
  -8   1   7    1.50    0.50
   8   1  -7    2.30    0.80
  -7  -1   7   21.00    1.60
   7  -1  -7   22.80    1.70
   7  -1  -7   20.00    1.60
  -7  -1   7   19.80    1.40
   7   1  -7   21.60    1.90
  -7   1   7   20.60    1.70
  -7   1   7   22.90    1.50
   7   1  -7   22.90    1.50
  -6  -1   7  140.39    7.70
   6  -1  -7  146.19    8.00
   6  -1  -7  140.49    7.90
  -6  -1   7  138.39    7.90
  -6   1   7  137.89    7.90
   6   1  -7  135.29    7.80
   6   1  -7  136.69    8.00
  -6   1   7  145.79    7.80
  -5  -1   7  167.68    9.40
   5  -1  -7  168.28    9.50
  -5  -1   7  174.98    9.20
   5  -1  -7  177.48    9.40
  -5   1   7  170.18    9.40
   5   1  -7  160.18    9.50
   5   1  -7  162.28    9.40
  -5   1   7  170.08    9.50
   4  -1  -7  261.47   14.20
  -4  -1   7  249.48   14.10
   4  -1  -7  265.57   14.10
  -4  -1   7  259.47   13.90
  -4   1   7  249.88   14.10
   4   1  -7  258.57   14.20
  -4   1   7  254.47   14.10
  -3  -1   7    0.50    0.20
   3  -1  -7    0.30    0.30
  -3  -1   7    0.10    0.30
   3  -1  -7    0.90    0.40
   3   1  -7    0.50    0.30
  -3   1   7    0.10    0.40
   3   1  -7    0.40    0.40
  -3   1   7    0.50    0.30
   2  -1  -7    6.00    0.50
  -2  -1   7    5.90    0.60
   2  -1  -7    5.70    0.70
  -2   1   7    5.20    0.60
   2   1  -7    5.20    0.70
   2   1  -7    6.40    0.70
  -2   1   7    5.50    0.70
   1  -1  -7   95.59    5.40
  -1  -1   7   96.19    5.30
   1   1  -7   99.69    5.30
  -1   1   7   95.49    5.40
  -1   1   7   90.09    5.40
  -1   1   7   99.99    5.30
   1   1  -7   97.29    5.50
   1   1  -7   93.69    5.50
   0  -1   7    4.70    0.70
   0  -1  -7    3.10    0.60
   0  -1   7    7.90    0.60
   0  -1  -7    6.60    0.70
   0   1  -7    7.10    0.80
   0   1   7    6.80    0.70
   0   1  -7    6.00    0.50
   0   1   7    7.00    0.50
   1  -1   7  406.76   21.90
  -1  -1  -7  391.96   21.80
   1  -1   7  406.36   21.70
  -1  -1  -7  399.76   21.80
  -1   1  -7  389.96   21.90
  -1   1  -7  414.96   21.70
   1   1   7  395.96   21.70
   1   1   7  402.76   21.80
  -2  -1  -7  225.78   12.40
   2  -1   7  226.68   12.50
  -2  -1  -7  227.08   12.40
   2  -1   7  228.38   12.20
  -2   1  -7  224.98   12.50
   2   1   7  220.28   12.40
  -2   1  -7  227.78   12.40
   2   1   7  227.58   12.50
  -3  -1  -7   41.10    2.40
   3  -1   7   42.30    2.30
  -3  -1  -7   40.90    2.60
   3  -1   7   43.10    2.70
   3   1   7   41.10    2.50
   3   1   7   41.00    2.60
  -3   1  -7   41.80    2.70
  -3   1  -7   39.20    2.50
  -4  -1  -7    0.30    0.30
   4  -1   7   -0.30    0.50
   4  -1   7    0.20    0.20
  -4  -1  -7    1.60    0.60
  -4   1  -7    0.30    0.50
  -4   1  -7    0.50    0.40
   4   1   7    0.50    0.40
   4   1   7    0.00    0.40
   5  -1   7  172.98   10.20
   5  -1   7  180.98    9.80
  -5  -1  -7  182.78    9.90
  -5  -1  -7  180.58   10.10
   5   1   7  181.28   10.10
   5   1   7  185.68   10.10
  -5   1  -7  182.08   10.10
  -5   1  -7  180.18   10.20
  -6  -1  -7   22.20    1.40
   6  -1   7   21.50    1.30
  -6  -1  -7   16.40    1.60
   6  -1   7   21.10    1.80
   6   1   7   20.40    1.70
  -6   1  -7   19.20    1.70
  -6   1  -7   21.10    1.50
   6   1   7   20.70    1.70
   7  -1   7   -0.30    0.30
   7  -1   7    0.30    0.60
  -7  -1  -7    0.90    0.50
  -7  -1  -7    0.80    0.60
   7   1   7    0.20    0.60
   7   1   7    0.10    0.60
  -7   1  -7    0.20    0.50
  -7   1  -7   -0.10    0.60
   8  -1   7   11.00    1.50
  -8  -1  -7   13.80    1.50
  -8   1  -7   14.20    1.40
   8   1   7   14.50    1.40
   8   1   7   15.60    1.60
  -8   1  -7   14.60    1.50
   9  -1   7    4.20    1.00
  -9  -1  -7    3.90    0.90
   9   1   7    3.20    0.80
  -9   1  -7    4.20    0.90
   9   1   7    5.60    1.00
  -9   1  -7    2.60    0.90
  10  -1   7   37.30    3.00
 -10  -1  -7   29.10    2.40
  10   1   7   35.90    2.50
 -10   1  -7   33.60    2.70
  10   1   7   32.20    2.80
 -10   1  -7   32.60    2.40
 -11  -1  -7    0.20    0.90
  11  -1   7    0.40    0.90
 -11   1  -7    0.50    0.70
  11   1   7    0.00    0.80
  11   1   7    0.50    0.80
  12  -1   7    8.20    1.60
 -12  -1  -7    9.40    1.50
  12   1   7   12.80    1.80
  12   1   7   11.60    1.50
 -12   1  -7   11.80    1.60
 -13  -1  -7    1.50    1.20
  13  -1   7   -0.80    1.00
  13   1   7   -0.60    1.10
 -13   1  -7   -0.30    0.90
 -14  -1  -7    1.50    1.20
  14  -1   7    1.60    1.30
  14   1   7    2.50    1.40
 -14   1  -7   -0.20    1.10
 -15  -1  -7    0.70    1.20
  15  -1   7    0.00    1.50
  15   1   7   -1.00    1.20
 -15   1  -7   -0.30    1.20
 -16  -1  -7    1.80    1.50
  16  -1   7    1.30    1.80
  16   1   7    1.00    1.40
 -16   1  -7    1.80    1.40
  17  -1   7    2.00    2.00
 -17  -1  -7   -0.40    1.50
 -17   1  -7    1.60    1.90
  17   1   7   -1.30    1.70
 -17  -2   7   -0.70    1.40
  17   2  -7   -0.20    1.90
 -17   2   7    0.20    2.20
 -16  -2   7   -2.10    1.00
  16  -2  -7    1.00    1.60
  16   2  -7    1.60    1.60
 -16   2   7    0.20    1.60
 -15  -2   7    1.10    1.10
  15  -2  -7    0.00    1.50
 -15   2   7    0.80    1.80
  15   2  -7   -0.50    1.50
 -14  -2   7   -0.80    1.00
  14  -2  -7    0.10    1.30
  14  -2  -7   -0.80    1.20
 -14   2   7    1.30    1.40
  14   2  -7   -0.30    1.30
  13  -2  -7   -0.20    1.10
  13  -2  -7   -0.10    0.90
 -13  -2   7   -0.10    0.80
 -13   2   7   -0.20    1.30
  13   2  -7   -0.80    1.00
 -12  -2   7    5.20    1.20
  12  -2  -7    5.10    1.40
  12  -2  -7    7.50    1.30
 -12   2   7   13.20    1.60
 -12   2   7    7.80    1.60
  12   2  -7    7.10    1.60
 -11  -2   7    2.10    0.90
  11  -2  -7    0.90    1.00
  11  -2  -7   -0.10    0.80
 -11  -2   7    1.10    0.90
  11   2  -7    2.00    1.10
 -11   2   7    0.50    1.00
 -11   2   7   -0.20    0.60
  10  -2  -7    3.20    1.00
 -10  -2   7    2.30    0.80
 -10  -2   7    2.30    0.90
  10  -2  -7    2.50    0.90
 -10   2   7    2.90    0.70
  10   2  -7    1.40    0.90
 -10   2   7    3.00    1.10
   9  -2  -7   -0.30    0.70
  -9  -2   7   -0.80    0.50
   9  -2  -7    1.70    0.70
  -9  -2   7   -0.10    0.60
   9   2  -7    2.40    0.90
  -9   2   7    0.10    0.80
  -9   2   7    1.00    0.50
  -8  -2   7   18.30    1.60
  -8  -2   7   21.20    1.80
   8  -2  -7   19.50    1.90
   8  -2  -7   19.30    1.70
  -8   2   7   21.60    1.70
   8   2  -7   23.40    2.10
  -8   2   7   22.90    2.10
   8   2  -7   21.10    1.50
   7  -2  -7   35.00    2.50
  -7  -2   7   34.80    2.40
  -7  -2   7   36.70    2.30
   7  -2  -7   36.90    2.40
  -7   2   7   36.50    2.60
   7   2  -7   38.40    2.60
  -7   2   7   29.10    2.20
   7   2  -7   36.80    2.30
   6  -2  -7    8.70    1.20
   6  -2  -7   11.30    1.10
  -6  -2   7   10.80    1.00
  -6  -2   7   11.90    1.20
   6   2  -7   13.20    1.40
   6   2  -7   10.90    1.10
  -6   2   7   11.10    1.30
  -5  -2   7    5.00    0.60
   5  -2  -7    4.90    0.60
   5  -2  -7    3.90    0.80
  -5  -2   7    4.30    0.70
  -5   2   7    6.10    1.00
   5   2  -7    5.20    0.70
   5   2  -7    5.50    0.90
  -5   2   7    5.20    0.70
   4  -2  -7   15.00    1.00
   4  -2  -7   12.20    1.30
  -4  -2   7   13.20    1.00
  -4  -2   7   16.50    1.30
   4   2  -7   13.60    1.30
  -4   2   7   13.30    1.40
   4   2  -7   12.70    1.40
  -4   2   7   13.50    1.20
  -3  -2   7   30.00    1.90
   3  -2  -7   28.90    1.60
  -3  -2   7   27.30    1.80
   3  -2  -7   28.90    2.00
   3   2  -7   29.00    2.10
  -3   2   7   27.40    1.90
  -3   2   7   24.80    2.00
   2  -2  -7   54.59    3.50
  -2  -2   7   58.69    3.40
  -2   2   7   58.19    3.60
  -2   2   7   56.99    3.50
   2   2  -7   60.29    3.60
   2   2  -7   58.19    3.60
   2   2  -7   59.99    3.40
  -1  -2   7    4.20    0.50
   1  -2  -7    3.90    0.70
   1   2  -7    3.30    0.50
  -1   2   7    5.00    0.70
   1   2  -7    3.30    0.70
  -1   2   7    4.10    0.80
   1   2  -7    2.90    0.70
   0  -2   7   28.70    1.80
   0  -2  -7   29.30    1.90
   0  -2   7   27.20    2.00
   0   2   7   28.60    1.60
   0   2   7   27.60    1.90
   0   2  -7   30.90    1.90
   0   2  -7   31.10    2.10
   1  -2   7  229.08   12.60
  -1  -2  -7  232.38   12.90
   1  -2   7  234.88   12.90
  -1  -2  -7  227.58   12.70
   1   2   7  233.08   12.80
  -1   2  -7  227.88   12.90
   1   2   7  232.58   12.60
  -1   2  -7  234.38   12.80
  -2  -2  -7  415.46   23.00
   2  -2   7  412.16   23.00
  -2  -2  -7  426.86   22.80
   2  -2   7  431.06   22.60
   2   2   7  404.46   22.90
   2   2   7  424.16   22.70
  -2   2  -7  414.76   23.00
   3  -2   7    8.50    0.60
  -3  -2  -7    9.90    1.10
  -3  -2  -7   10.20    0.90
   3  -2   7    9.90    1.10
  -3   2  -7    6.90    1.10
  -3   2  -7    9.10    1.10
   3   2   7    8.40    0.90
   3   2   7    7.60    1.00
  -4  -2  -7  117.89    6.60
  -4  -2  -7  114.19    6.30
   4  -2   7  108.49    6.60
  -4   2  -7  113.89    6.70
   4   2   7  118.59    6.50
   4   2   7  105.49    6.60
  -4   2  -7  116.89    6.60
  -5  -2  -7   25.50    1.60
  -5  -2  -7   27.10    2.00
   5  -2   7   27.90    2.00
  -5   2  -7   25.40    1.90
   5   2   7   25.60    1.90
   5   2   7   22.30    2.00
  -5   2  -7   27.40    2.20
  -6  -2  -7    0.20    0.70
   6  -2   7    0.70    0.60
   6   2   7   -0.20    0.40
  -6   2  -7    0.00    0.50
  -6   2  -7    1.10    0.70
   6   2   7   -0.50    0.50
  -7  -2  -7    2.20    0.80
   7  -2   7    2.10    0.80
  -7   2  -7    3.60    0.80
  -7   2  -7    2.10    0.90
   7   2   7    2.60    0.80
   7   2   7    3.30    0.80
  -8  -2  -7   10.10    1.40
   8  -2   7    6.90    1.20
  -8   2  -7   10.80    1.30
   8   2   7    9.80    1.30
  -8   2  -7    6.50    1.30
   8   2   7    7.20    1.10
   9  -2   7   25.20    2.30
  -9  -2  -7   21.40    2.10
  -9   2  -7   22.20    2.10
  -9   2  -7   24.60    2.30
   9   2   7   21.00    2.10
   9   2   7   21.50    2.10
 -10  -2  -7   17.60    1.90
  10  -2   7   17.90    2.00
 -10   2  -7   16.30    2.10
 -10   2  -7   15.30    1.90
  10   2   7   20.00    2.00
  10   2   7   23.40    2.20
  11  -2   7   26.70    2.50
 -11  -2  -7   19.40    2.20
  11  -2   7   26.50    2.50
 -11   2  -7   22.90    2.30
  11   2   7   24.60    2.40
  11   2   7   23.50    2.30
  12  -2   7    8.40    2.40
  12  -2   7    8.30    1.60
 -12  -2  -7    6.50    1.40
  12   2   7    4.50    1.40
  12   2   7    5.90    1.40
 -12   2  -7    6.90    1.50
 -13  -2  -7   -0.30    1.20
  13  -2   7    0.20    1.10
 -13   2  -7    0.50    1.10
  13   2   7    0.00    1.00
  13   2   7   -0.30    1.00
 -14  -2  -7    1.50    1.20
  14  -2   7    1.10    1.30
  14   2   7   -0.20    1.20
  14   2   7    0.00    1.40
 -14   2  -7    1.30    1.20
 -15  -2  -7    1.50    1.30
  15  -2   7   -1.30    1.40
 -15   2  -7    1.50    1.40
  15   2   7    0.70    1.60
  16  -2   7    0.90    1.80
 -16  -2  -7    1.70    1.60
  16   2   7    0.10    1.60
 -16   2  -7    0.30    1.60
  17   2   7    0.20    1.70
 -17  -3   7    1.30    1.50
 -16  -3   7    1.40    1.60
 -16   3   7    3.60    2.10
  16   3  -7   -0.80    1.60
  15  -3  -7    0.70    1.50
 -15  -3   7    0.00    1.20
 -15   3   7    0.30    1.80
  15   3  -7   -0.20    1.40
  14  -3  -7   -2.10    1.10
 -14  -3   7   -0.20    1.10
  14   3  -7   -1.10    1.40
 -14   3   7    0.60    1.60
  13  -3  -7   -1.90    1.10
 -13  -3   7    1.50    1.00
  13   3  -7   -0.10    1.30
 -13   3   7    2.30    1.70
  12  -3  -7    2.90    1.20
 -12  -3   7    5.10    1.20
 -12   3   7    7.30    1.80
  12   3  -7    4.10    1.40
 -11  -3   7    4.00    1.10
  11  -3  -7    7.40    1.50
  11   3  -7    3.70    1.40
 -11   3   7    4.80    1.40
  10  -3  -7    1.30    0.90
 -10  -3   7    1.30    0.80
  10   3  -7    1.40    1.10
 -10   3   7    1.80    1.30
  -9  -3   7   10.90    1.40
   9  -3  -7   12.10    1.60
  -9  -3   7   10.00    1.30
  -9   3   7   12.60    1.30
   9   3  -7    8.40    1.50
  -9   3   7    8.90    1.70
  -8  -3   7    4.80    1.00
   8  -3  -7    6.30    1.20
  -8  -3   7    4.40    0.90
  -8   3   7    8.90    1.50
  -8   3   7    5.80    0.90
   8   3  -7    5.60    1.30
  -7  -3   7    0.10    0.60
  -7  -3   7   -0.10    0.60
   7  -3  -7   -0.10    0.60
   7   3  -7   -0.50    0.60
  -7   3   7    0.70    0.90
   7   3  -7   -0.10    0.70
  -7   3   7   -0.50    0.40
  -6  -3   7    3.80    0.80
   6  -3  -7    1.80    0.80
  -6  -3   7    2.10    0.70
  -6   3   7    3.10    0.70
   6   3  -7    3.40    0.80
  -6   3   7    3.10    1.00
   6   3  -7    3.60    0.90
  -5  -3   7   16.70    1.40
   5  -3  -7   16.70    1.70
  -5  -3   7   17.10    1.30
  -5   3   7   16.90    1.80
   5   3  -7   19.30    1.80
  -5   3   7    8.50    1.20
   5   3  -7   15.30    1.50
   4  -3  -7   27.80    2.10
  -4  -3   7   26.10    1.80
  -4  -3   7   22.70    1.80
  -4   3   7   26.50    2.30
   4   3  -7   26.80    2.00
  -4   3   7   23.60    1.80
   4   3  -7   19.90    2.00
  -3  -3   7   23.50    1.80
   3  -3  -7   25.20    2.00
  -3   3   7   28.10    2.20
  -3   3   7   26.00    1.90
   3   3  -7   24.10    2.10
   2  -3  -7   90.39    5.50
  -2  -3   7   89.09    5.30
  -2   3   7   87.09    5.40
   2   3  -7   96.39    5.50
   2   3  -7   90.09    5.50
  -2   3   7   93.99    5.60
   2   3  -7   94.19    5.40
  -1  -3   7   15.70    1.20
   1  -3  -7   13.90    1.40
   1   3  -7   13.50    1.50
  -1   3   7   16.60    1.50
  -1   3   7   18.20    1.70
   1   3  -7   15.20    1.40
   1   3  -7   11.10    1.40
   0  -3   7    4.00    0.60
   0  -3  -7    5.20    0.80
   0  -3   7    5.90    0.90
   0   3  -7    4.50    0.80
   0   3   7    4.60    0.40
   0   3   7    5.70    1.00
   0   3  -7    2.20    0.80
   0   3   7    5.10    0.90
  -1  -3  -7   40.40    2.70
   1  -3   7   44.50    2.50
   1  -3   7   44.70    2.80
  -1   3  -7   37.20    2.70
   1   3   7   42.70    2.50
   1   3   7   40.40    2.80
  -1   3  -7   40.80    2.90
  -2  -3  -7  178.58   10.10
   2  -3   7  185.78   10.30
  -2  -3  -7  175.88   10.40
   2  -3   7  185.18    9.90
  -2   3  -7  182.48   10.30
   2   3   7  180.18   10.30
   2   3   7  183.88   10.00
  -2   3  -7  175.78   10.40
  -3  -3  -7   45.30    2.90
   3  -3   7   45.00    3.10
   3  -3   7   48.20    2.80
  -3  -3  -7   44.90    3.10
  -3   3  -7   47.40    3.30
   3   3   7   44.40    2.80
  -3   3  -7   44.90    3.10
   3   3   7   49.80    3.20
   4  -3   7    5.90    1.00
  -4  -3  -7    8.70    1.20
  -4  -3  -7    9.30    1.00
   4   3   7   10.10    1.10
  -4   3  -7    8.40    1.20
  -4   3  -7    7.40    1.30
   4   3   7    6.90    1.10
  -5  -3  -7   32.70    2.50
   5  -3   7   32.10    2.40
   5   3   7   32.80    2.30
   5   3   7   32.40    2.40
  -5   3  -7   27.70    2.70
  -5   3  -7   33.50    2.50
   6  -3   7   32.60    2.40
  -6  -3  -7   29.20    2.30
  -6   3  -7   29.40    2.70
   6   3   7   26.80    2.20
   6   3   7   27.40    2.50
  -6   3  -7   29.20    2.40
   7  -3   7    0.50    0.70
  -7  -3  -7   -0.40    0.70
  -7   3  -7    1.60    1.00
   7   3   7    0.20    0.70
  -7   3  -7   -0.30    0.70
   7   3   7   -0.30    0.80
  -8  -3  -7   25.50    2.20
   8  -3   7   20.70    2.00
  -8   3  -7   21.00    2.20
  -8   3  -7   22.20    2.30
   8   3   7   18.40    2.00
   8   3   7   10.60    1.70
   9  -3   7   12.50    1.70
  -9  -3  -7   13.00    1.80
   9   3   7   16.60    1.90
  -9   3  -7   13.40    2.00
  -9   3  -7   13.40    1.80
   9   3   7   15.50    1.90
 -10  -3  -7   -1.20    1.00
  10  -3   7    0.50    0.90
  10  -3   7   -0.60    1.10
  10   3   7    0.00    0.90
 -10   3  -7   -0.30    0.80
  10   3   7    0.60    1.10
  11  -3   7   14.00    2.10
  11  -3   7   13.70    1.90
 -11  -3  -7   15.90    2.10
 -11   3  -7   16.50    2.10
  11   3   7   12.90    1.90
  11   3   7   12.60    1.80
  12  -3   7    3.80    1.40
 -12  -3  -7    5.70    1.60
  12  -3   7    3.40    1.40
  12   3   7    3.60    1.50
 -12   3  -7    5.70    1.50
  12   3   7    4.00    1.30
  13  -3   7    0.50    1.30
 -13  -3  -7    0.20    1.40
  13  -3   7    0.40    1.60
  13   3   7    0.70    1.50
 -13   3  -7    0.10    1.30
  13   3   7    1.40    1.30
 -14  -3  -7    0.40    1.30
  14  -3   7    0.00    1.60
 -14   3  -7   -0.50    1.30
  14   3   7    0.40    1.40
  14   3   7    0.50    1.50
  15  -3   7    1.00    1.80
 -15  -3  -7   -1.60    1.40
  15   3   7   -0.80    1.50
  15   3   7   -1.50    1.50
 -15   3  -7    0.40    1.60
 -16  -3  -7    0.20    1.60
  16  -3   7   -2.40    1.90
 -16   3  -7    0.70    2.20
  16   3   7    1.10    1.70
  16   3   7    0.30    1.70
  15  -4  -7    1.20    1.60
 -15  -4   7   -0.40    1.50
  15   4  -7    0.80    1.80
 -15   4   7    2.90    2.30
  14  -4  -7    0.10    1.60
 -14  -4   7   -0.60    1.10
  14   4  -7   -1.00    1.60
 -14   4   7    0.80    2.00
 -13  -4   7    0.80    1.20
  13  -4  -7    2.10    1.50
 -13   4   7   -0.70    1.70
  13   4  -7   -0.10    1.70
  12  -4  -7    0.90    1.20
 -12  -4   7    1.10    1.10
  12   4  -7    0.80    1.60
 -12   4   7    2.40    1.70
 -11  -4   7    0.50    1.00
  11  -4  -7   -0.60    1.10
  11   4  -7    0.80    1.20
 -11   4   7   -0.50    1.40
  10  -4  -7   -0.20    0.90
 -10  -4   7   -0.40    0.90
  10   4  -7   -0.40    1.20
 -10   4   7    0.30    1.50
   9  -4  -7   16.90    2.10
  -9  -4   7   14.60    1.80
  -9   4   7   18.40    2.50
   9   4  -7   19.60    2.40
  -8  -4   7   77.69    4.90
   8  -4  -7   80.79    5.20
  -8   4   7   77.99    5.30
   8   4  -7   69.29    5.10
  -7  -4   7   -0.30    0.80
  -7  -4   7   -0.80    0.60
   7  -4  -7    0.10    0.90
  -7   4   7   -0.60    1.00
  -7   4   7   -0.90    0.70
   7   4  -7   -0.40    0.90
  -6  -4   7    0.90    0.90
  -6  -4   7   -0.90    0.70
   6  -4  -7    0.10    0.80
   6   4  -7   -0.80    0.80
  -6   4   7   -0.30    0.70
  -6   4   7    0.80    1.10
  -5  -4   7   -1.30    0.60
   5  -4  -7   -0.20    0.70
  -5  -4   7   -1.10    0.70
   5   4  -7    0.00    0.80
  -5   4   7   -0.10    0.70
   5   4  -7   -0.80    0.70
   5   4  -7   -0.90    0.60
  -5   4   7    0.70    1.00
   4  -4  -7    0.30    0.70
  -4  -4   7   -0.10    0.60
  -4  -4   7    0.50    0.80
   4   4  -7   -0.20    0.60
  -4   4   7   -0.10    0.80
  -4   4   7   -0.60    0.50
   4   4  -7   -0.50    0.70
   4   4  -7    0.30    0.70
   3  -4  -7   -0.40    0.60
   3   4  -7    0.20    0.60
  -3   4   7    1.00    0.70
   3   4  -7    0.30    0.70
  -3   4   7   -1.10    0.80
   3   4  -7    0.70    0.50
   3   4  -7   -1.00    0.70
   2  -4  -7    2.80    0.90
  -2   4   7    1.80    1.00
   2   4  -7    2.90    0.90
   2   4  -7    1.50    0.90
   2   4  -7    2.50    0.80
   2   4  -7    2.50    0.90
  -2   4   7    1.70    0.80
   1  -4  -7   11.50    1.40
   1   4  -7   14.60    1.60
  -1   4   7   13.80    1.50
   1   4  -7   17.10    1.40
  -1   4   7    8.90    1.50
   1   4  -7   15.30    1.70
   1   4  -7   11.60    1.50
   0  -4   7    8.80    1.30
   0  -4  -7   11.20    1.40
   0   4  -7   10.80    1.10
   0   4   7    8.60    1.20
   0   4  -7    8.30    1.50
   0   4   7   10.60    1.50
   1  -4   7    4.80    1.00
  -1  -4  -7    3.60    0.90
   1   4   7    2.00    1.10
  -1   4  -7    5.60    1.30
  -1   4  -7    6.00    0.80
  -1   4  -7    5.30    1.10
   1   4   7    4.60    1.00
   2  -4   7    8.00    1.30
  -2  -4  -7    9.60    1.40
  -2  -4  -7    7.60    1.20
  -2   4  -7    9.00    1.50
   2   4   7    7.00    1.20
  -2   4  -7    8.60    1.30
   3  -4   7    9.00    1.40
  -3  -4  -7    8.70    1.50
  -3  -4  -7   11.50    1.30
   3   4   7   11.20    1.50
  -3   4  -7   13.00    1.80
  -3   4  -7   11.70    1.60
   4  -4   7   10.50    1.40
  -4  -4  -7   11.80    1.60
  -4   4  -7   11.60    1.80
   4   4   7   11.10    1.50
  -4   4  -7   12.20    1.70
   5  -4   7    4.50    1.10
  -5  -4  -7    2.40    1.10
  -5   4  -7    2.70    1.20
   5   4   7    3.50    1.00
  -5   4  -7    3.20    1.30
  -6  -4  -7    1.50    1.00
   6  -4   7    1.70    1.00
  -6   4  -7    1.60    1.10
  -6   4  -7    2.10    1.10
   6   4   7    1.70    1.10
   7  -4   7   -0.10    0.80
  -7  -4  -7    0.00    0.90
   7   4   7   -0.90    0.80
  -7   4  -7    0.30    1.00
  -7   4  -7    0.60    1.10
   7   4   7    0.20    1.10
   8  -4   7    0.30    0.90
   8  -4   7    1.20    1.10
  -8  -4  -7    1.00    1.10
   8   4   7    0.70    1.10
  -8   4  -7   -1.60    1.00
  -8   4  -7   -0.80    0.90
   8   4   7    1.30    1.10
  -9  -4  -7    0.00    1.20
   9  -4   7    0.10    1.20
   9  -4   7    1.50    1.20
  -9   4  -7    1.20    1.10
   9   4   7   -1.20    1.00
   9   4   7   -0.70    1.10
  10  -4   7    0.20    1.10
 -10  -4  -7   -1.00    1.20
  10  -4   7    0.30    1.30
 -10   4  -7   -0.30    1.20
  10   4   7    1.00    1.10
  10   4   7   -0.80    1.10
 -11  -4  -7   -0.50    1.40
  11  -4   7    0.30    1.30
  11  -4   7    1.50    1.50
  11   4   7    1.90    1.20
  11   4   7    2.40    1.60
 -11   4  -7    1.70    1.30
  12  -4   7    1.90    1.80
  12  -4   7    2.70    1.40
 -12  -4  -7   -1.50    1.40
 -12   4  -7   -0.90    1.40
  12   4   7    0.60    1.40
  12   4   7   -0.10    1.60
  13  -4   7    1.40    1.70
  13  -4   7    1.40    1.70
 -13  -4  -7    0.50    1.60
  13   4   7   -0.30    1.40
 -13   4  -7    1.30    1.70
  13   4   7    1.30    1.80
  14  -4   7   -0.10    2.00
 -14  -4  -7   -2.40    1.60
  14  -4   7    0.40    2.00
 -14   4  -7   -1.00    1.50
  14   4   7    1.00    2.00
  14   4   7    1.00    1.70
 -13  -5   7    0.10    1.30
  13  -5  -7    0.10    1.70
 -13   5   7    0.00    2.20
  13   5  -7    1.80    1.90
 -12  -5   7    0.60    1.20
  12  -5  -7    0.10    1.50
  12   5  -7    1.70    1.90
 -12   5   7    2.00    2.00
 -11  -5   7    0.80    1.20
  11  -5  -7   -0.10    1.30
 -11   5   7   -0.40    1.70
  11   5  -7   -1.30    1.60
  10  -5  -7    2.30    1.40
 -10  -5   7    0.70    1.10
 -10   5   7    0.60    1.70
  10   5  -7    2.30    1.50
   9  -5  -7    5.10    1.60
  -9  -5   7   14.30    1.80
  -9   5   7   13.30    2.40
   9   5  -7    9.50    1.90
   8  -5  -7    0.90    1.10
  -8  -5   7    3.20    1.10
  -8   5   7   -0.50    1.30
   8   5  -7    5.70    1.60
   7  -5  -7    1.80    1.10
  -7  -5   7    1.50    0.90
  -7   5   7    3.20    1.50
   7   5  -7    6.60    1.70
   6  -5  -7   20.20    2.40
  -6  -5   7   21.70    2.20
  -6   5   7   21.70    2.80
   6   5  -7   28.00    2.50
   6   5  -7   27.90    2.70
   5  -5  -7    1.20    1.10
  -5  -5   7    1.50    1.10
   5   5  -7    1.20    1.20
  -5   5   7    0.30    1.30
  -5   5   7   -2.40    0.90
   5   5  -7   -0.50    1.00
   4  -5  -7    0.60    0.90
  -4  -5   7    0.60    1.10
   4   5  -7    2.00    1.10
   4   5  -7    2.50    1.20
   4   5  -7    0.20    0.90
  -4   5   7    1.70    1.20
  -4   5   7    0.70    1.00
   3  -5  -7   16.90    1.90
   3   5  -7    0.70    1.20
  -3   5   7    3.80    1.10
   3   5  -7    0.10    0.80
   3   5  -7   16.10    1.80
   3   5  -7    1.00    0.80
  -3   5   7   17.40    2.20
   2  -5  -7   63.19    4.40
   2   5  -7   53.89    4.40
  -2   5   7   59.19    4.20
   2   5  -7   72.79    4.40
   2   5  -7   63.29    4.30
  -2   5   7   63.19    4.60
   2   5  -7   62.39    4.10
  -1  -5   7    8.40    1.40
   1  -5  -7    5.50    1.20
   1   5  -7    5.90    1.10
   1   5  -7   -0.10    0.90
   1   5  -7    3.70    1.30
  -1   5   7    3.40    1.30
  -1   5   7    5.90    1.20
   0  -5   7    0.40    1.00
   0  -5  -7    0.10    0.80
   0   5   7   -0.30    1.10
   0   5  -7    2.10    1.20
   0   5  -7    0.70    1.00
   0   5   7    1.30    1.00
   1  -5   7   25.80    2.40
  -1  -5  -7   22.20    2.30
  -1   5  -7   23.70    2.70
  -1   5  -7   20.50    2.40
   1   5   7   26.50    2.40
   2  -5   7    1.90    1.10
  -2  -5  -7    4.00    1.40
  -2  -5  -7    2.60    1.00
   2   5   7    6.20    1.40
  -2   5  -7    4.10    1.40
  -2   5  -7    6.80    1.60
  -3  -5  -7    1.60    1.20
   3  -5   7    2.00    1.20
  -3   5  -7    1.90    1.20
   3   5   7    4.00    1.20
  -3   5  -7    3.20    1.30
   4  -5   7   -0.80    1.00
  -4  -5  -7    0.20    1.10
  -4   5  -7    0.10    1.10
  -4   5  -7    0.60    1.10
   4   5   7   -0.30    1.00
  -5  -5  -7   -0.50    1.10
   5  -5   7    0.10    1.00
   5   5   7    0.80    1.00
  -5   5  -7    0.90    1.20
  -5   5  -7    0.30    1.20
   6  -5   7   -1.10    1.00
  -6  -5  -7    0.40    1.30
   6  -5   7   -0.90    1.20
   6   5   7    0.20    1.10
  -6   5  -7   -0.30    1.30
  -6   5  -7    1.70    1.20
  -7  -5  -7    1.60    1.40
   7  -5   7   -1.20    1.10
   7  -5   7    0.30    1.20
  -7   5  -7    0.40    1.20
   7   5   7    0.70    1.10
   8  -5   7    7.40    1.50
  -8  -5  -7    3.40    1.70
   8  -5   7    3.60    1.60
  -8   5  -7    1.00    1.30
   8   5   7    5.30    1.60
   9  -5   7    2.70    1.60
   9  -5   7    0.70    1.60
  -9  -5  -7   -0.70    1.50
   9   5   7    1.10    1.20
  -9   5  -7    1.60    1.40
  10  -5   7    0.80    1.40
 -10  -5  -7   -1.10    1.50
  10   5   7    0.30    1.20
 -10   5  -7    0.10    1.40
 -11  -5  -7    0.90    1.90
  11  -5   7   -0.80    1.50
  11   5   7    2.10    1.60
 -11   5  -7   -0.20    1.60
 -12  -5  -7   -0.60    1.80
  12  -5   7    2.70    2.10
 -12   5  -7    1.30    1.70
  12   5   7   -1.30    1.40
  11  -6  -7   -1.60    2.90
 -11  -6   7    0.20    1.40
  11   6  -7   -1.90    2.10
 -10  -6   7    2.30    1.60
  10  -6  -7   -2.10    1.40
 -10   6   7   -1.00    2.10
  10   6  -7    2.10    2.10
   9  -6  -7    0.90    1.70
  -9  -6   7    0.20    1.20
   9   6  -7   -1.60    1.90
  -9   6   7   -0.20    2.20
  -8  -6   7    0.90    1.30
   8  -6  -7   -0.60    1.30
  -8   6   7   -1.10    1.70
   8   6  -7    0.50    1.80
  -7  -6   7    0.20    1.20
   7  -6  -7    0.80    1.30
   7   6  -7   -1.70    1.50
  -7   6   7    0.60    1.70
  -6  -6   7   -1.80    1.10
   6  -6  -7    0.60    1.30
  -6   6   7   -1.70    1.60
   6   6  -7    0.10    1.70
  -5  -6   7   -0.50    1.00
   5  -6  -7   -0.20    1.40
   5   6  -7   -1.20    1.60
   5   6  -7   -0.80    1.10
  -5   6   7   -1.40    1.40
   4  -6  -7    0.30    1.30
   4   6  -7    0.70    1.50
  -4   6   7   -0.60    1.40
   4   6  -7   -1.40    1.20
   3  -6  -7    0.90    1.30
   3   6  -7    0.70    1.30
  -3   6   7   -0.80    1.40
   2  -6  -7   24.10    2.80
  -2   6   7   26.00    3.00
  -2   6   7   27.00    2.70
   2   6  -7   17.60    2.50
   1  -6  -7    2.80    1.40
  -1   6   7    2.50    1.40
  -1   6   7    4.60    1.70
   1   6  -7   -0.50    1.40
   1   6  -7    1.90    1.60
   0  -6  -7   12.50    1.90
   0   6   7    1.60    1.60
   0   6   7   12.80    1.90
   0   6  -7   10.20    2.00
   0   6  -7   15.40    2.30
  -1  -6  -7    0.60    1.60
   1   6   7    2.40    1.30
  -1   6  -7   -1.10    1.40
   1   6   7   -1.20    1.40
  -1   6  -7    1.20    1.60
   2  -6   7    0.40    1.20
  -2  -6  -7    2.60    1.40
  -2   6  -7    2.00    1.70
   2   6   7    0.20    1.30
  -2   6  -7    0.60    1.30
   3  -6   7    1.20    1.30
  -3  -6  -7    0.90    1.60
  -3   6  -7    1.20    1.70
   3   6   7    3.60    1.40
   4  -6   7   -0.50    1.20
  -4  -6  -7    0.10    1.40
   4   6   7   -2.30    1.20
  -4   6  -7   -0.90    1.50
  -5  -6  -7   -0.40    1.40
   5  -6   7    0.90    1.50
   5   6   7    1.50    1.30
  -5   6  -7    2.20    1.60
   6  -6   7    1.40    1.40
  -6  -6  -7   -0.80    1.70
  -6   6  -7    0.70    1.70
   6   6   7    0.20    1.50
  -7  -6  -7   -0.50    1.60
   7  -6   7    0.00    1.40
   7   6   7    0.70    1.50
  -7   6  -7    2.00    1.70
  -8  -6  -7   -0.70    1.80
   8  -6   7    0.70    1.50
  -8   6  -7    1.20    1.70
   8   6   7   -1.10    1.40
  -9  -6  -7   -2.20    1.60
   9  -6   7   -1.10    1.60
   9   6   7    0.80    1.70
  -9   6  -7   -0.40    1.90
 -10  -6  -7   -1.10    1.90
  10  -6   7    0.00    1.80
 -10   6  -7   -1.20    2.00
  10   6   7    2.30    2.00
   6  -7  -7   -1.40    1.80
  -6   7   7   -0.60    2.20
   5  -7  -7   -0.50    1.90
  -5   7   7    2.00    2.30
   4  -7  -7   -0.30    1.80
  -4   7   7   -1.70    2.00
   3  -7  -7    0.00    1.60
  -3   7   7   -0.20    1.70
   2  -7  -7    0.40    1.70
  -2   7   7   -1.40    1.80
   1  -7  -7    1.70    1.60
  -1  -7   7    0.40    1.60
  -1   7   7   -0.90    1.90
   0  -7   7    1.30    1.90
   0   7   7    0.60    1.80
   1  -7   7    2.70    1.80
  -1  -7  -7    4.80    2.00
  -1   7  -7    2.40    2.00
   1   7   7    2.50    1.60
   2  -7   7    0.30    1.60
  -2  -7  -7    3.00    2.00
   2   7   7   -3.30    1.60
  -2   7  -7    0.80    1.90
  -3  -7  -7    1.00    2.10
   3  -7   7    1.40    1.90
  -3   7  -7    0.50    2.00
   3   7   7    1.90    1.70
   4  -7   7   -0.50    1.80
  -4  -7  -7    0.10    2.00
  -4   7  -7   -0.30    2.00
   4   7   7   -0.80    1.50
  -5  -7  -7    2.50    2.10
   5  -7   7    2.60    2.20
   5   7   7    1.90    1.90
  -5   7  -7    4.40    2.40
  18   0  -8   -0.40    1.90
  17   0  -8    0.00    1.80
  16   0  -8   -1.00    1.40
 -16   0   8   -0.30    1.00
 -15   0   8   -1.00    1.00
  15   0  -8    1.10    1.30
  14   0  -8    1.40    1.20
 -14   0   8    2.50    1.30
 -14   0   8    2.50    1.10
 -13   0   8    0.10    0.80
  13   0  -8    0.90    1.10
 -13   0   8    0.40    0.90
  12   0  -8   34.90    3.00
 -12   0   8   32.80    2.60
 -12   0   8   30.90    2.40
  11   0  -8   -0.50    0.80
 -11   0   8    0.70    0.80
  11   0  -8    0.30    0.70
 -11   0   8    0.20    0.60
  10   0  -8    5.40    1.10
 -10   0   8    2.60    0.70
  10   0  -8    5.00    0.90
 -10   0   8    2.90    0.80
   9   0  -8    0.30    0.60
  -9   0   8    0.80    0.60
   9   0  -8    0.30    0.50
  -9   0   8    0.10    0.50
  -8   0   8    3.40    0.70
  -8   0   8    3.80    0.70
   8   0  -8    3.30    0.70
   8   0  -8    2.70    0.80
  -7   0   8    0.20    0.50
  -7   0   8    0.70    0.50
   7   0  -8    0.90    0.60
   7   0  -8    0.70    0.40
   6   0  -8  421.86   23.40
  -6   0   8  431.16   23.30
  -6   0   8  427.06   23.20
   5   0  -8   -0.50    0.30
   5   0  -8   -0.10    0.40
  -5   0   8   -0.50    0.30
  -5   0   8   -0.40    0.30
  -4   0   8  197.98   10.60
   4   0  -8  190.88   10.70
  -4   0   8  194.38   10.50
   4   0  -8  185.28   10.60
  -3   0   8    0.20    0.30
  -3   0   8    0.10    0.20
   3   0  -8    0.80    0.40
   3   0  -8    0.30    0.40
   2   0  -8  145.19    8.20
   2   0  -8  151.68    8.20
  -2   0   8  147.49    8.20
   1   0  -8    0.10    0.40
  -1   0   8    0.10    0.20
   1   0  -8   -0.20    0.30
   1   0  -8   -0.10    0.20
   0   0  -8 1508.85   82.99
   0   0   8 1522.75   82.99
   0   0  -8 1591.34   82.89
   1   0   8   -0.80    0.30
  -1   0  -8   -0.60    0.40
   1   0   8    0.70    0.30
  -1   0  -8    0.20    0.30
   2   0   8  797.72   43.70
  -2   0  -8  809.12   43.80
   2   0   8  823.02   43.80
   3   0   8    0.40    0.40
   3   0   8   -0.20    0.30
  -3   0  -8   -0.60    0.40
  -3   0  -8    0.40    0.40
   4   0   8   79.69    4.60
   4   0   8   74.09    4.50
  -4   0  -8   78.89    4.50
  -4   0  -8   80.09    4.50
  -5   0  -8   -0.60    0.40
   5   0   8   -0.10    0.40
   5   0   8   -0.60    0.30
  -5   0  -8    0.30    0.50
   6   0   8    2.90    0.60
  -6   0  -8    0.70    0.50
  -6   0  -8    2.00    0.60
   6   0   8    0.90    0.50
  -7   0  -8    0.40    0.60
  -7   0  -8    0.50    0.60
   7   0   8   -0.20    0.40
   7   0   8   -0.70    0.40
   8   0   8    1.90    0.60
  -8   0  -8    1.90    0.70
  -8   0  -8    0.90    0.60
   8   0   8    2.20    0.70
   9   0   8    0.50    0.80
  -9   0  -8    0.80    0.70
   9   0   8    0.70    0.60
  10   0   8   13.10    1.30
 -10   0  -8   13.00    1.40
  10   0   8   10.90    1.50
  11   0   8   -0.10    0.90
 -11   0  -8   -0.10    0.70
  12   0   8    3.10    1.30
 -12   0  -8    3.20    1.00
 -13   0  -8    0.00    0.90
  13   0   8    0.20    1.10
  14   0   8   21.60    2.60
 -14   0  -8   20.00    2.30
  15   0   8   -1.40    1.30
 -15   0  -8   -1.20    1.10
  16   0   8    0.90    1.70
 -16   0  -8    0.00    1.20
  17   0   8   -0.20    1.60
 -17   0  -8    1.10    1.40
 -18  -1   8    1.90    1.60
  18  -1  -8   -0.30    1.90
  18   1  -8    2.20    2.00
  17  -1  -8    0.40    1.70
 -17  -1   8    0.30    1.20
  17   1  -8   -0.50    1.80
  16  -1  -8   -0.80    1.40
 -16  -1   8    2.20    1.20
  16   1  -8    2.00    1.80
 -15  -1   8    0.90    1.10
  15  -1  -8   -0.30    1.40
  15   1  -8    1.00    1.30
 -15   1   8    1.10    1.50
  14  -1  -8   -0.80    1.10
 -14  -1   8   -1.10    0.90
 -14   1   8   -0.20    0.70
  14   1  -8   -1.10    1.00
 -14   1   8    1.10    1.40
  13  -1  -8    0.30    1.00
 -13  -1   8    0.90    0.90
 -13   1   8    0.80    1.10
 -13   1   8    0.00    0.60
  13   1  -8    0.00    1.00
  12  -1  -8    0.30    1.00
  12  -1  -8   -1.20    0.80
 -12  -1   8   -0.10    0.70
 -12  -1   8   -0.30    0.80
  12   1  -8   -0.30    1.00
 -12   1   8    0.10    1.10
 -12   1   8    1.00    0.70
  11  -1  -8   40.60    2.80
 -11  -1   8   33.80    2.50
  11  -1  -8   37.60    2.90
 -11  -1   8   36.90    2.70
 -11   1   8   36.80    2.60
  11   1  -8   34.90    3.10
 -11   1   8   40.10    2.80
 -10  -1   8   13.10    1.40
 -10  -1   8   16.40    1.40
  10  -1  -8   14.60    1.70
 -10   1   8   18.00    1.50
  10   1  -8   12.50    1.70
  10   1  -8   17.70    1.50
 -10   1   8   15.60    1.70
   9  -1  -8   42.00    2.70
  -9  -1   8   39.70    2.50
   9  -1  -8   39.50    2.80
  -9  -1   8   37.50    2.60
   9   1  -8   39.10    2.50
  -9   1   8   37.90    2.50
  -9   1   8   38.90    2.70
   9   1  -8   36.40    2.80
  -8  -1   8    8.30    1.10
   8  -1  -8    9.10    1.20
  -8  -1   8   11.50    1.00
   8  -1  -8    9.70    1.20
  -8   1   8   11.20    1.20
   8   1  -8   10.60    1.30
   8   1  -8   13.40    1.10
  -8   1   8   10.90    1.10
  -7  -1   8   57.79    3.40
   7  -1  -8   63.69    3.70
  -7  -1   8   57.49    3.60
   7  -1  -8   61.39    3.70
   7   1  -8   61.39    3.80
  -7   1   8   54.39    3.70
  -7   1   8   61.89    3.60
   7   1  -8   59.99    3.60
  -6  -1   8    5.10    0.70
   6  -1  -8    2.50    0.60
   6  -1  -8    3.30    0.70
  -6  -1   8    3.30    0.50
  -6   1   8    3.00    0.70
   6   1  -8    3.70    0.80
  -6   1   8    2.10    0.50
   6   1  -8    4.50    0.70
  -5  -1   8    7.50    0.80
  -5  -1   8    9.00    0.60
   5  -1  -8    8.10    0.90
   5  -1  -8    6.80    0.80
   5   1  -8    4.10    0.90
  -5   1   8    8.30    0.80
   5   1  -8    6.70    0.80
  -5   1   8    8.50    1.00
   4  -1  -8    1.60    0.40
  -4  -1   8    1.30    0.20
   4  -1  -8    1.30    0.50
  -4  -1   8    2.10    0.50
  -4   1   8    2.40    0.50
   4   1  -8    0.80    0.40
  -4   1   8    1.90    0.50
   4   1  -8    1.30    0.50
   3  -1  -8   21.60    1.40
  -3  -1   8   21.70    1.50
   3  -1  -8   21.20    1.50
   3   1  -8   22.60    1.70
  -3   1   8   23.20    1.50
  -3   1   8   19.60    1.50
   3   1  -8   22.50    1.50
   2  -1  -8  117.29    6.90
  -2  -1   8  124.09    6.90
   2  -1  -8  126.89    6.80
   2   1  -8  122.59    6.90
  -2   1   8  128.39    6.90
   2   1  -8  122.09    7.00
  -2   1   8  121.39    6.90
   1  -1  -8    1.10    0.40
  -1  -1   8    0.60    0.30
  -1   1   8    1.70    0.40
  -1   1   8    3.10    0.40
   1   1  -8    1.10    0.50
   1   1  -8    0.50    0.40
   1   1  -8    0.60    0.20
  -1   1   8    0.60    0.40
   0  -1   8    0.90    0.40
   0  -1  -8    1.80    0.40
   0  -1   8    1.60    0.30
   0   1  -8    1.90    0.30
   0   1  -8    2.10    0.50
   0   1   8    1.00    0.40
   0   1   8    2.10    0.30
   1  -1   8    0.40    0.20
   1  -1   8    0.40    0.40
  -1  -1  -8    0.50    0.40
  -1  -1  -8    1.00    0.40
  -1   1  -8    0.50    0.30
   1   1   8    0.30    0.40
  -1   1  -8   -0.30    0.40
   1   1   8    0.50    0.30
   2  -1   8   18.30    1.50
  -2  -1  -8   21.20    1.40
   2  -1   8   17.00    1.10
  -2  -1  -8   15.80    1.20
   2   1   8   16.70    1.20
  -2   1  -8   17.80    1.20
   2   1   8   16.80    1.40
  -2   1  -8   19.00    1.40
  -3  -1  -8  213.48   11.70
  -3  -1  -8  209.18   11.80
   3  -1   8  215.18   11.60
   3  -1   8  214.18   11.90
  -3   1  -8  211.08   11.70
  -3   1  -8  213.48   11.90
   3   1   8  218.18   11.80
   3   1   8  213.58   11.80
   4  -1   8  254.17   13.70
   4  -1   8  252.37   14.00
  -4  -1  -8  254.37   14.00
  -4  -1  -8  247.58   13.80
  -4   1  -8  246.98   13.80
   4   1   8  256.37   13.90
  -4   1  -8  255.97   14.00
  -5  -1  -8   13.00    1.10
  -5  -1  -8   12.50    1.30
   5  -1   8   12.40    0.90
   5  -1   8   11.40    1.30
   5   1   8   14.50    1.30
   5   1   8   12.40    1.20
  -5   1  -8   13.70    1.20
  -5   1  -8   11.50    1.30
  -6  -1  -8   20.20    1.40
   6  -1   8   18.20    1.20
  -6  -1  -8   16.90    1.60
   6  -1   8   18.50    1.70
  -6   1  -8   18.50    1.70
  -6   1  -8   19.70    1.50
   6   1   8   19.60    1.60
   6   1   8   21.80    1.70
   7  -1   8    5.40    1.00
  -7  -1  -8    2.80    0.80
  -7  -1  -8    2.10    0.60
   7  -1   8    2.10    0.40
   7   1   8    2.20    0.70
  -7   1  -8    0.90    0.70
  -7   1  -8    2.40    0.60
   7   1   8    2.00    0.70
   8  -1   8   33.80    2.50
  -8  -1  -8   31.70    2.40
  -8   1  -8   35.10    2.50
   8   1   8   32.70    2.40
  -8   1  -8   30.50    2.30
   8   1   8   33.90    2.40
   9  -1   8    6.40    1.20
  -9  -1  -8    5.60    1.00
  -9   1  -8    3.30    0.80
  -9   1  -8    4.30    1.00
   9   1   8    5.30    1.00
   9   1   8    2.20    0.90
 -10  -1  -8    4.80    1.10
  10  -1   8    7.80    1.30
 -10   1  -8    4.60    1.00
  10   1   8    5.60    1.10
  10   1   8    6.20    1.30
 -10   1  -8    7.20    1.30
 -11  -1  -8   -0.30    0.90
  11  -1   8   -0.10    1.00
  11   1   8    0.20    0.80
 -11   1  -8   -1.30    0.60
  11   1   8    0.70    0.80
 -12  -1  -8   10.20    1.50
  12  -1   8   10.20    1.70
 -12   1  -8   10.60    1.60
  12   1   8   13.60    1.60
  12   1   8    5.80    1.50
 -13  -1  -8   13.20    1.70
  13  -1   8   11.60    1.90
  13   1   8    8.30    1.80
 -13   1  -8   10.40    1.60
 -14  -1  -8    1.50    1.20
  14  -1   8    0.60    1.30
  14   1   8   -0.10    1.20
 -14   1  -8    1.30    1.30
  15  -1   8    1.00    1.40
 -15  -1  -8    0.00    1.30
 -15   1  -8    1.90    1.40
  15   1   8    1.60    1.40
 -16  -1  -8    0.00    1.40
  16  -1   8    0.40    1.50
 -16   1  -8    0.90    1.40
  16   1   8   -0.30    1.70
  17  -1   8   -0.50    2.00
 -17  -1  -8    1.10    1.80
 -17   1  -8    0.80    1.60
  17   1   8   -0.10    1.70
 -17  -2   8    1.60    1.50
  17   2  -8   -0.40    1.70
 -17   2   8    1.00    2.20
 -16  -2   8    1.00    1.10
 -16   2   8    0.10    1.80
  16   2  -8    3.30    1.80
  15  -2  -8    0.10    1.70
 -15  -2   8    0.50    1.00
  15   2  -8    2.20    1.50
 -15   2   8   -1.80    1.60
 -14  -2   8    0.40    0.90
  14  -2  -8   -1.40    1.30
  14  -2  -8   -0.70    1.10
 -14   2   8   -1.20    1.40
  14   2  -8   -0.30    1.30
 -13  -2   8    2.70    1.00
  13  -2  -8    2.60    1.10
  13  -2  -8    2.40    1.30
  13   2  -8    4.50    1.40
 -13   2   8    3.10    1.50
  12  -2  -8    3.80    1.10
 -12  -2   8    4.00    1.20
  12  -2  -8    2.80    1.30
  12   2  -8    3.60    1.40
 -12   2   8    4.60    1.50
 -12   2   8    4.00    1.00
 -11  -2   8   15.40    1.70
  11  -2  -8   18.60    2.00
  11  -2  -8   14.30    1.90
  11   2  -8   19.20    2.20
 -11   2   8   19.70    1.70
 -11   2   8   21.30    2.30
  10  -2  -8   43.80    3.10
 -10  -2   8   45.50    3.00
  10  -2  -8   39.40    3.00
 -10  -2   8   46.90    3.10
 -10   2   8   40.60    3.20
 -10   2   8   39.40    2.80
  10   2  -8   42.30    3.30
   9  -2  -8   13.00    1.50
  -9  -2   8   11.10    1.20
  -9  -2   8   13.80    1.40
   9  -2  -8   12.60    1.40
  -9   2   8   12.30    1.20
   9   2  -8   17.60    1.90
  -9   2   8   14.80    1.70
   8  -2  -8    7.40    1.20
  -8  -2   8    9.90    1.00
  -8  -2   8    7.00    1.10
   8  -2  -8    8.40    1.10
   8   2  -8    9.60    1.00
   8   2  -8    9.00    1.30
  -8   2   8    6.50    1.20
  -7  -2   8   13.00    1.30
   7  -2  -8   11.50    1.30
   7  -2  -8   13.60    1.20
  -7  -2   8   12.10    1.10
  -7   2   8   13.40    1.50
   7   2  -8    9.40    1.10
  -7   2   8   12.10    1.20
   7   2  -8   11.30    1.40
   6  -2  -8   39.10    2.40
   6  -2  -8   39.30    2.70
  -6  -2   8   38.10    2.40
  -6  -2   8   37.50    2.50
   6   2  -8   39.00    2.50
   6   2  -8   35.00    2.70
  -6   2   8   39.40    2.70
  -6   2   8   38.70    2.40
  -5  -2   8   22.90    1.40
  -5  -2   8   19.60    1.60
   5  -2  -8   21.30    1.70
   5  -2  -8   22.90    1.50
  -5   2   8   22.50    1.60
   5   2  -8   18.10    1.80
  -5   2   8   22.50    1.80
   5   2  -8   20.50    1.60
   4  -2  -8  292.67   16.40
   4  -2  -8  299.57   16.00
  -4  -2   8  291.87   16.10
  -4  -2   8  304.27   16.20
  -4   2   8  291.87   16.40
   4   2  -8  294.47   16.30
   4   2  -8  294.47   16.40
  -4   2   8  295.87   16.20
  -3  -2   8   17.50    1.30
   3  -2  -8   16.80    1.00
  -3  -2   8   16.50    1.20
   3  -2  -8   19.40    1.50
   3   2  -8   17.50    1.60
   3   2  -8   18.60    1.50
  -3   2   8   17.90    1.40
  -3   2   8   14.10    1.50
  -2  -2   8    2.50    0.50
   2  -2  -8    2.20    0.60
   2   2  -8    2.20    0.50
  -2   2   8    2.00    0.70
   2   2  -8    2.00    0.60
  -2   2   8    1.50    0.50
   2   2  -8    2.50    0.60
   1  -2  -8   24.00    1.80
  -1  -2   8   27.80    1.70
   1   2  -8   28.30    2.00
   1   2  -8   26.90    1.90
  -1   2   8   26.60    1.90
   1   2  -8   28.00    1.80
  -1   2   8   26.20    1.90
   0  -2  -8   -0.70    0.40
   0  -2   8    0.70    0.30
   0  -2   8    0.00    0.50
   0   2   8   -0.70    0.30
   0   2  -8    0.60    0.60
   0   2   8    0.10    0.20
   0   2  -8    0.70    0.40
   0   2   8   -0.40    0.50
   1  -2   8   28.10    1.60
  -1  -2  -8   27.30    1.80
  -1  -2  -8   25.80    1.90
   1  -2   8   26.10    1.90
   1   2   8   27.60    1.60
   1   2   8   24.00    1.90
  -1   2  -8   25.80    1.80
  -1   2  -8   27.50    2.10
  -2  -2  -8  186.08   10.40
  -2  -2  -8  196.58   10.60
   2  -2   8  189.28   10.20
   2  -2   8  186.88   10.60
   2   2   8  187.18   10.30
   2   2   8  186.88   10.60
  -2   2  -8  182.28   10.70
  -2   2  -8  191.78   10.50
  -3  -2  -8 1788.72   95.79
   3  -2   8 1820.22   95.59
   3  -2   8 1747.73   95.99
  -3  -2  -8 1768.12   95.99
  -3   2  -8 1745.93   96.09
  -3   2  -8 1747.73   95.89
   3   2   8 1787.82   95.79
   3   2   8 1816.22   95.99
  -4  -2  -8  319.47   17.10
  -4  -2  -8  311.67   17.30
   4  -2   8  311.17   17.40
  -4   2  -8  315.07   17.50
  -4   2  -8  314.97   17.30
   4   2   8  312.37   17.40
   4   2   8  309.07   17.20
  -5  -2  -8  127.09    7.00
   5  -2   8  122.29    7.30
  -5  -2  -8  120.59    7.30
   5   2   8  127.19    7.30
   5   2   8  127.59    7.20
  -5   2  -8  125.49    7.50
  -5   2  -8  133.19    7.30
  -6  -2  -8    0.40    0.70
   6  -2   8    0.60    0.60
   6   2   8    0.10    0.40
  -6   2  -8    1.10    0.60
   6   2   8   -0.50    0.60
  -6   2  -8    2.50    0.90
   7  -2   8    2.70    0.80
  -7  -2  -8    0.90    0.80
  -7   2  -8    2.10    0.70
   7   2   8    1.50    0.80
   7   2   8    3.80    0.90
  -7   2  -8    1.90    0.90
   8  -2   8   18.70    1.90
  -8  -2  -8   17.80    1.80
  -8   2  -8   19.30    1.80
   8   2   8   18.50    1.80
  -8   2  -8   19.00    2.00
   8   2   8   15.70    1.80
  -9  -2  -8   61.49    4.20
   9  -2   8   70.09    4.30
  -9   2  -8   66.29    4.40
   9   2   8   61.99    4.20
   9   2   8   61.29    4.30
  -9   2  -8   65.69    4.20
  10  -2   8    1.80    1.00
 -10  -2  -8    3.80    1.10
 -10   2  -8    5.40    1.20
  10   2   8    3.60    1.10
 -10   2  -8    4.00    1.30
  10   2   8    1.70    0.90
  11  -2   8   13.10    1.90
  11  -2   8   14.70    2.00
 -11  -2  -8   16.00    1.90
 -11   2  -8   11.50    1.80
  11   2   8   11.30    1.70
  11   2   8   13.50    1.90
 -12  -2  -8    2.80    1.20
  12  -2   8    3.10    1.30
 -12   2  -8    1.80    1.10
  12   2   8    1.70    1.30
  12   2   8    3.50    1.20
  13  -2   8    1.30    1.20
 -13  -2  -8    0.60    1.10
  13   2   8    0.00    1.10
  13   2   8    0.00    1.20
 -13   2  -8    4.10    1.30
 -14  -2  -8    2.50    1.30
  14  -2   8    1.00    1.30
  14   2   8   -0.30    1.30
  14   2   8   -0.50    1.30
 -14   2  -8    3.30    1.30
 -15  -2  -8   -1.50    1.40
  15  -2   8    0.50    1.70
  15   2   8   -0.90    1.30
 -15   2  -8    0.80    1.30
  16  -2   8    1.20    1.70
 -16  -2  -8    5.70    1.70
 -16   2  -8   -0.20    1.60
  16   2   8    3.50    1.70
 -16  -3   8    0.90    1.50
 -16   3   8   -0.60    1.80
  16   3  -8    0.00    1.70
  15  -3  -8    0.00    1.50
 -15  -3   8   -0.40    1.10
 -15   3   8   -0.30    2.00
  15   3  -8    1.50    1.70
  14  -3  -8    1.50    1.30
 -14  -3   8    0.30    1.00
 -14   3   8    4.00    1.90
  14   3  -8   -0.50    1.40
 -13  -3   8    0.30    0.90
  13  -3  -8   -1.90    1.00
 -13   3   8   -1.60    1.30
  13   3  -8   -0.60    1.30
  12  -3  -8    4.00    1.30
 -12  -3   8    3.10    1.20
 -12   3   8    8.60    1.90
  12   3  -8    8.10    1.70
 -11  -3   8    1.30    0.90
  11  -3  -8    1.30    1.00
 -11   3   8    1.90    1.30
  11   3  -8    0.90    1.10
 -10  -3   8    2.10    0.90
  10  -3  -8    3.90    1.10
 -10   3   8    4.50    1.40
 -10   3   8    3.10    0.90
  10   3  -8    2.30    1.10
   9  -3  -8    3.90    1.10
  -9  -3   8    3.40    1.00
   9   3  -8    2.90    1.10
  -9   3   8    5.70    1.40
  -9   3   8    5.10    0.90
   8  -3  -8    1.30    0.80
  -8  -3   8    1.60    0.80
  -8   3   8   -0.40    1.00
  -8   3   8    0.20    0.60
   8   3  -8   -0.50    0.80
  -7  -3   8    1.80    0.70
   7  -3  -8    1.10    0.70
  -7  -3   8    1.90    0.70
  -7   3   8    1.10    0.60
   7   3  -8    1.30    0.80
  -7   3   8    2.00    1.00
   7   3  -8    1.10    0.90
  -6  -3   8   10.30    1.20
   6  -3  -8    8.30    1.30
  -6  -3   8   10.20    1.10
  -6   3   8    7.10    1.30
   6   3  -8   10.20    1.20
   6   3  -8   10.40    1.40
  -5  -3   8    0.30    0.50
   5  -3  -8    1.30    0.70
  -5  -3   8    1.30    0.60
   5   3  -8    1.20    0.70
   5   3  -8    1.00    0.70
  -5   3   8    3.50    1.00
  -5   3   8    2.30    0.60
   4  -3  -8    0.00    0.60
  -4  -3   8    0.90    0.50
  -4  -3   8   -0.30    0.40
   4   3  -8    0.00    0.50
  -4   3   8    0.90    0.50
  -4   3   8   -1.50    0.60
   4   3  -8    0.70    0.70
  -3  -3   8   18.90    1.60
   3  -3  -8   22.90    2.00
  -3   3   8   23.30    1.70
   3   3  -8   21.30    1.90
   3   3  -8   20.40    1.90
  -3   3   8   20.20    2.00
  -2  -3   8   11.90    1.10
   2  -3  -8   12.60    1.40
   2   3  -8   16.60    1.40
   2   3  -8   12.70    1.50
   2   3  -8   13.60    1.50
  -2   3   8   14.10    1.60
  -2   3   8   11.80    1.30
  -1  -3   8   23.20    1.60
   1  -3  -8   23.30    1.90
   1   3  -8   20.50    2.00
  -1   3   8   25.20    2.00
   1   3  -8   21.80    1.80
   1   3  -8   25.20    1.90
  -1   3   8   26.00    1.80
   0  -3   8   31.00    2.30
   0  -3  -8   32.40    2.30
   0  -3   8   30.10    2.00
   0   3  -8   34.10    2.50
   0   3   8   33.20    2.30
   0   3  -8   31.10    2.20
  -1  -3  -8   20.80    1.50
   1  -3   8   19.60    1.80
   1  -3   8   16.10    1.20
  -1   3  -8   15.10    1.60
   1   3   8   15.00    1.60
  -1   3  -8   19.00    1.80
   1   3   8   19.70    1.20
  -2  -3  -8   42.40    3.00
   2  -3   8   44.40    2.90
  -2  -3  -8   44.50    2.80
   2  -3   8   43.10    2.50
  -2   3  -8   45.30    3.20
   2   3   8   42.60    2.90
   2   3   8   41.10    2.60
  -3  -3  -8   31.40    2.10
  -3  -3  -8   27.80    2.20
   3  -3   8   30.50    2.20
  -3   3  -8   31.30    2.20
  -3   3  -8   28.40    2.50
   3   3   8   28.00    2.00
   3   3   8   26.10    2.30
   4  -3   8   16.00    1.70
  -4  -3  -8   17.60    1.80
  -4  -3  -8   17.60    1.40
   4   3   8   12.80    1.60
  -4   3  -8   19.20    1.90
  -4   3  -8   21.40    2.10
   4   3   8   19.00    1.60
  -5  -3  -8    8.40    1.30
   5  -3   8   10.60    1.30
   5   3   8   10.10    1.20
  -5   3  -8    9.80    1.50
  -5   3  -8   10.20    1.40
   5   3   8    9.40    1.30
  -6  -3  -8    0.30    0.80
   6  -3   8   -0.50    0.70
  -6   3  -8   -0.70    0.50
   6   3   8    0.20    0.70
  -6   3  -8   -0.40    0.80
   6   3   8    0.10    0.60
   7  -3   8   23.80    2.20
  -7  -3  -8   21.30    2.10
   7   3   8   23.20    2.10
   7   3   8   21.70    2.20
  -7   3  -8   21.80    2.40
  -7   3  -8   25.10    2.30
  -8  -3  -8   32.60    2.70
   8  -3   8   33.60    2.90
   8   3   8   26.40    2.70
  -8   3  -8   33.10    3.20
  -8   3  -8   35.80    2.70
  -9  -3  -8   27.10    2.70
   9  -3   8   30.10    2.80
  -9   3  -8   26.20    2.70
  -9   3  -8   35.00    3.20
   9   3   8   27.80    2.70
   9   3   8   38.60    3.00
  10  -3   8   11.70    1.80
 -10  -3  -8   15.30    2.00
 -10   3  -8   11.10    2.00
  10   3   8   14.40    1.90
  10   3   8   12.70    1.70
 -10   3  -8   15.70    2.00
 -11  -3  -8   -0.60    1.10
  11  -3   8   -0.70    1.10
  11  -3   8   -1.50    1.10
  11   3   8   -1.50    0.90
  11   3   8   -0.10    1.20
 -11   3  -8   -0.10    1.00
  12  -3   8    0.50    1.20
 -12  -3  -8    2.40    1.30
  12  -3   8   -0.20    1.30
  12   3   8    2.10    1.50
 -12   3  -8    0.90    1.10
  12   3   8    2.00    1.20
  13  -3   8    1.60    1.50
  13  -3   8    0.70    2.00
 -13  -3  -8    1.30    1.60
  13   3   8    0.00    1.30
 -13   3  -8   -1.10    1.20
  13   3   8    0.20    1.30
  14  -3   8   -2.10    1.30
 -14  -3  -8   -0.40    1.30
 -14   3  -8    1.30    1.40
  14   3   8    0.20    1.40
  14   3   8    0.60    1.40
  15  -3   8    0.70    1.70
 -15  -3  -8   -1.40    1.40
  15   3   8   -0.70    1.60
  15   3   8   -1.00    1.50
 -15   3  -8   -1.80    1.50
  15  -4  -8   -2.50    1.60
 -15  -4   8   -0.30    1.40
 -15   4   8   -0.80    2.10
  15   4  -8    0.00    1.80
 -14  -4   8   -1.10    1.40
  14  -4  -8    1.00    1.60
  14   4  -8   -0.90    1.50
 -14   4   8    0.00    2.10
  13  -4  -8    0.10    1.30
 -13  -4   8    1.00    1.20
 -13   4   8   -0.60    1.70
  13   4  -8    0.10    1.40
 -12  -4   8    1.40    1.20
  12  -4  -8    1.60    1.40
 -12   4   8    0.20    1.80
  12   4  -8   -1.00    1.30
 -11  -4   8   -0.20    0.90
  11  -4  -8   -1.70    1.00
 -11   4   8   -0.10    1.60
  11   4  -8    0.40    1.40
 -10  -4   8    1.90    1.00
  10  -4  -8    0.00    1.00
 -10   4   8    1.90    1.40
  10   4  -8    1.00    1.10
  -9  -4   8    1.60    1.00
   9  -4  -8   -0.80    0.90
   9   4  -8    0.80    1.10
  -9   4   8    1.20    1.30
   8  -4  -8   29.50    2.80
  -8  -4   8   29.50    2.60
  -8   4   8   35.10    3.30
   8   4  -8   28.50    2.90
  -7  -4   8   18.10    1.90
   7  -4  -8   20.40    2.20
  -7   4   8   25.70    2.60
  -7   4   8   22.40    2.00
   7   4  -8   22.30    2.40
  -6  -4   8   18.50    1.90
  -6  -4   8   24.00    2.30
   6  -4  -8   19.10    2.10
  -6   4   8   22.10    2.00
   6   4  -8   23.40    2.20
   6   4  -8   26.50    2.50
  -6   4   8   24.30    2.60
   5  -4  -8    8.00    1.30
  -5  -4   8    9.70    1.30
  -5  -4   8    8.20    1.10
  -5   4   8    6.30    1.10
   5   4  -8    9.70    1.50
   5   4  -8   10.50    1.50
  -5   4   8    9.30    1.70
   4  -4  -8    1.90    0.80
  -4  -4   8    1.80    0.70
  -4  -4   8    1.00    0.80
  -4   4   8    0.30    0.70
   4   4  -8   -0.50    0.80
  -4   4   8   -1.00    0.90
   4   4  -8    0.00    0.80
  -3  -4   8    1.90    0.70
   3  -4  -8    4.20    1.00
   3   4  -8    6.30    1.10
   3   4  -8    1.70    0.90
  -3   4   8    3.00    1.10
  -3   4   8    6.10    1.00
   3   4  -8    3.00    0.90
   2  -4  -8    3.40    0.90
  -2  -4   8    4.50    0.80
   2   4  -8    3.70    1.00
  -2   4   8    5.30    1.00
  -2   4   8    3.10    1.10
   2   4  -8    4.40    1.10
   2   4  -8    6.90    1.20
   1  -4  -8    8.90    1.30
  -1  -4   8   10.90    1.50
  -1  -4   8   12.50    1.20
   1   4  -8   12.10    1.50
   1   4  -8   11.80    1.50
  -1   4   8    8.50    1.50
  -1   4   8   12.70    1.50
   1   4  -8   13.30    1.70
   0  -4   8   15.30    1.30
   0  -4   8   18.70    1.80
   0  -4  -8   11.10    1.40
   0   4  -8   10.20    1.70
   0   4  -8   12.60    1.60
   0   4   8   15.60    1.70
  -1  -4  -8    0.90    0.70
   1  -4   8    0.00    0.60
  -1   4  -8    1.00    0.90
   1   4   8    0.50    1.00
  -1   4  -8   -0.10    0.50
   1   4   8   -1.20    0.80
  -2  -4  -8    2.70    0.90
   2  -4   8    3.90    1.00
  -2  -4  -8    3.40    1.20
   2   4   8    3.50    1.10
  -2   4  -8    3.00    0.90
  -2   4  -8    4.60    1.20
  -3  -4  -8    7.60    1.40
   3  -4   8    6.70    1.20
  -3  -4  -8    7.50    1.10
  -3   4  -8    7.60    1.40
  -3   4  -8    7.30    1.40
   3   4   8    6.50    1.20
  -4  -4  -8    0.70    0.90
   4  -4   8    2.20    1.00
   4   4   8    4.50    1.10
  -4   4  -8    1.60    1.00
  -4   4  -8   -0.30    0.90
   5  -4   8   29.60    2.50
  -5  -4  -8   29.00    2.70
   5   4   8   29.70    2.70
  -5   4  -8   28.30    2.80
  -5   4  -8   30.10    2.90
  -6  -4  -8    1.80    1.00
   6  -4   8    0.40    0.80
   6   4   8    3.50    1.10
  -6   4  -8    1.50    1.00
  -6   4  -8    1.20    1.10
   7  -4   8   23.50    2.40
  -7  -4  -8   26.50    2.60
   7   4   8   27.80    2.60
  -7   4  -8   28.30    2.90
  -7   4  -8   29.90    2.80
   8  -4   8    4.90    1.30
  -8  -4  -8    5.40    1.40
   8   4   8    6.30    1.30
  -8   4  -8    5.10    1.60
  -8   4  -8    5.30    1.60
   9  -4   8    2.10    1.30
  -9  -4  -8    3.20    1.40
   9  -4   8    1.40    1.10
  -9   4  -8    3.60    1.60
  -9   4  -8    0.10    1.20
   9   4   8    2.20    1.20
  10  -4   8   -0.80    1.10
 -10  -4  -8   -0.60    1.30
  10  -4   8   -0.20    1.20
  10   4   8    0.60    1.30
 -10   4  -8    0.40    1.10
  10   4   8   -1.50    1.00
  11  -4   8    0.20    1.30
 -11  -4  -8    1.40    1.70
  11  -4   8    0.20    1.30
  11   4   8    0.00    1.10
 -11   4  -8   -1.80    1.30
  11   4   8    1.00    1.40
  12  -4   8   -0.10    1.60
  12  -4   8    1.00    1.40
 -12  -4  -8   -1.20    1.60
  12   4   8    0.60    1.50
 -12   4  -8    0.50    1.40
  12   4   8   -0.70    1.20
  13  -4   8    1.10    2.00
  13  -4   8    0.40    1.80
 -13  -4  -8    4.40    1.90
  13   4   8    2.20    1.50
  13   4   8    1.70    1.80
 -13   4  -8    3.00    1.90
  14  -4   8    2.80    2.60
  14  -4   8    4.80    2.20
 -14  -4  -8    1.40    1.90
  14   4   8    7.90    2.00
 -14   4  -8    5.90    2.00
  14   4   8    6.80    2.20
 -13  -5   8   -0.50    1.50
  13  -5  -8   -0.30    1.60
  13   5  -8   -1.50    1.70
 -13   5   8    0.30    2.10
 -12  -5   8    0.90    1.30
  12  -5  -8   -0.10    1.70
  12   5  -8    0.80    1.80
 -12   5   8   -0.40    1.90
  11  -5  -8   -0.10    1.20
 -11  -5   8   -0.50    1.00
  11   5  -8   -0.70    1.60
 -11   5   8    0.00    1.90
 -10  -5   8   -2.00    1.00
  10  -5  -8   -0.60    1.20
  10   5  -8   -0.50    1.30
 -10   5   8    0.80    1.70
   9  -5  -8    5.00    1.50
  -9  -5   8    5.60    1.30
   9   5  -8    6.30    1.70
  -9   5   8    6.70    2.00
   8  -5  -8   24.30    2.70
  -8  -5   8   23.70    2.40
  -8   5   8   37.40    3.70
   8   5  -8   21.60    2.70
  -7  -5   8   23.40    2.50
   7  -5  -8   25.10    2.80
   7   5  -8   34.10    3.20
  -7   5   8   35.30    3.50
   6  -5  -8    1.50    1.10
  -6  -5   8   -0.50    0.80
   6   5  -8    3.40    1.30
  -6   5   8    2.70    1.50
   5  -5  -8    0.80    1.10
  -5  -5   8    1.30    0.90
   5   5  -8   -0.20    1.20
  -5   5   8   -0.30    1.00
  -5   5   8    0.60    1.30
   4  -5  -8    5.10    1.40
  -4  -5   8    5.30    2.00
  -4  -5   8    3.40    1.00
   4   5  -8    2.80    1.30
   4   5  -8    4.20    1.40
  -4   5   8    1.90    1.50
  -4   5   8    0.40    0.80
  -3  -5   8    4.80    1.00
   3  -5  -8    0.50    1.00
  -3   5   8   -0.20    1.00
   3   5  -8    1.40    1.20
   3   5  -8    3.00    1.20
   3   5  -8    1.30    1.20
  -3   5   8    2.50    1.40
  -2  -5   8   11.50    1.40
   2  -5  -8   15.30    1.90
  -2   5   8   15.90    2.10
   2   5  -8   14.20    1.90
  -2   5   8   11.00    1.60
   2   5  -8   11.60    1.80
   2   5  -8   15.40    1.90
   1  -5  -8    2.60    1.10
  -1  -5   8    2.20    1.00
   1   5  -8    3.00    1.30
  -1   5   8    3.50    1.20
   1   5  -8    3.30    1.30
  -1   5   8    3.70    1.40
   0  -5   8    0.40    1.00
   0  -5  -8    2.10    1.10
   0   5  -8    0.00    1.00
   0   5   8    1.30    1.00
   0   5   8    1.30    1.20
   0   5  -8    0.10    0.90
  -1  -5  -8   30.70    2.70
   1  -5   8   29.60    2.80
  -1   5  -8   30.40    2.90
  -1   5  -8   26.80    2.90
   1   5   8   31.70    2.80
   2  -5   8   -0.60    1.00
  -2  -5  -8    0.60    1.00
  -2  -5  -8    0.30    1.00
  -2   5  -8   -1.70    1.10
   2   5   8    0.70    1.00
  -2   5  -8    0.90    1.00
  -3  -5  -8    0.90    1.20
   3  -5   8   -0.70    1.00
  -3   5  -8   -0.20    0.90
  -3   5  -8    0.20    1.10
   3   5   8    0.30    1.00
   4  -5   8    4.90    1.30
  -4  -5  -8    7.60    1.60
  -4   5  -8    4.60    1.40
   4   5   8    8.60    1.60
  -4   5  -8    4.30    1.50
   5  -5   8    0.30    1.00
  -5  -5  -8   -0.70    1.10
  -5   5  -8   -1.10    1.10
   5   5   8   -0.50    0.90
  -5   5  -8   -0.30    1.00
   6  -5   8    0.90    1.10
  -6  -5  -8    2.40    1.30
   6   5   8    3.10    1.10
  -6   5  -8    3.40    1.60
  -6   5  -8    1.30    1.30
  -7  -5  -8    0.20    1.20
   7  -5   8    1.20    1.40
   7  -5   8   -0.40    1.20
   7   5   8   -0.30    1.00
  -7   5  -8   -0.90    1.40
  -7   5  -8    0.60    1.30
   8  -5   8    0.00    1.20
   8  -5   8    0.10    1.50
  -8  -5  -8   -1.00    1.20
   8   5   8   -0.40    1.10
  -8   5  -8    1.80    1.40
  -9  -5  -8    1.50    1.60
   9  -5   8    0.30    1.40
   9  -5   8   -1.10    1.50
  -9   5  -8    1.20    1.60
   9   5   8    1.50    1.30
  10  -5   8    0.70    1.60
 -10  -5  -8   -0.10    1.60
  10  -5   8   -0.20    1.50
  10   5   8   -1.60    1.40
 -10   5  -8   -1.10    1.30
  11  -5   8   -1.30    1.60
 -11  -5  -8   -1.40    1.60
  11   5   8    0.10    1.40
 -11   5  -8   -2.10    1.60
  12  -5   8   -0.60    2.00
 -12  -5  -8   -3.60    2.00
 -12   5  -8   -0.30    1.60
  12   5   8   -0.30    1.80
  10  -6  -8    0.90    1.60
 -10  -6   8    0.30    1.50
 -10   6   8    2.30    2.60
  10   6  -8    0.00    1.90
   9  -6  -8    1.30    1.60
  -9  -6   8    1.10    1.20
  -9   6   8    0.60    2.10
   9   6  -8    1.80    1.80
   8  -6  -8   -0.30    1.30
  -8  -6   8    0.70    1.10
   8   6  -8   -0.10    1.60
  -8   6   8    2.50    2.10
  -7  -6   8    0.50    1.10
   7  -6  -8    0.40    1.40
  -7   6   8   -2.40    1.60
   7   6  -8   -0.80    1.70
  -6  -6   8   -0.90    1.10
   6  -6  -8    0.30    1.20
  -6   6   8    0.90    1.70
   6   6  -8   -0.80    1.60
   5  -6  -8   -0.70    1.20
  -5  -6   8    0.30    1.00
   5   6  -8   -0.60    1.50
  -5   6   8   -0.40    1.60
   4  -6  -8   -0.60    1.10
  -4  -6   8    0.30    1.00
  -4   6   8   -1.90    1.30
   4   6  -8   -0.10    1.20
   3  -6  -8    0.60    1.40
  -3  -6   8    0.30    1.30
  -3   6   8    1.00    1.30
  -3   6   8    1.00    1.50
   3   6  -8    0.70    1.50
   3   6  -8    3.00    1.50
   2  -6  -8    0.20    1.30
  -2  -6   8    0.90    1.30
  -2   6   8    1.10    1.50
   2   6  -8    0.80    1.30
  -2   6   8    2.80    1.50
   1  -6  -8    2.20    1.40
  -1  -6   8    2.10    1.60
  -1   6   8   -0.90    1.30
   1   6  -8    0.00    1.30
   1   6  -8   -0.20    1.10
  -1   6   8    0.40    1.40
   0  -6  -8    2.50    1.40
   0   6  -8    0.00    1.40
   0   6   8    1.80    1.40
   0   6   8    1.20    1.50
   0   6  -8   -1.30    1.20
  -1  -6  -8    0.40    1.50
   1   6   8    0.60    1.20
  -1   6  -8    0.40    1.30
   1   6   8    0.70    1.80
  -1   6  -8    0.10    1.60
  -2  -6  -8    1.20    1.40
  -2   6  -8    1.40    1.50
   2   6   8    0.40    1.40
  -2   6  -8    0.50    1.50
  -3  -6  -8   -0.40    1.40
   3   6   8   -0.90    1.10
  -3   6  -8    1.10    1.60
  -3   6  -8   -0.30    1.40
  -4  -6  -8    1.30    1.50
   4  -6   8    2.80    1.50
  -4   6  -8    3.90    1.90
  -4   6  -8    5.50    1.70
   4   6   8    2.70    1.50
   5  -6   8    4.90    1.70
  -5  -6  -8    1.20    1.50
  -5   6  -8    1.50    1.80
   5   6   8    1.60    1.40
  -6  -6  -8    1.40    1.70
   6  -6   8    3.30    1.70
  -6   6  -8    0.20    1.80
   6   6   8    3.60    1.50
   7  -6   8    0.90    1.60
  -7  -6  -8    0.40    1.60
  -7   6  -8    0.80    1.70
   7   6   8   -0.30    1.60
   8  -6   8    2.30    1.60
  -8  -6  -8    2.50    2.10
  -8   6  -8    2.90    1.90
   8   6   8    2.00    1.70
  -9  -6  -8    0.80    1.90
   9  -6   8   -1.90    1.80
  -9   6  -8    0.40    2.00
   9   6   8    1.40    1.60
   5  -7  -8   -0.30    2.00
  -5   7   8   -1.20    2.00
   4  -7  -8   -1.20    1.80
  -4   7   8   -1.20    1.90
   3  -7  -8    0.00    1.60
  -3   7   8   -0.60    1.70
   2  -7  -8    0.70    1.70
  -2   7   8   -1.00    1.90
  -1  -7   8    0.50    2.00
   1  -7  -8    0.20    1.70
  -1   7   8   -0.10    1.90
   0  -7   8   -0.20    1.70
   0   7   8    0.40    1.80
   0   7   8   -1.40    1.90
   1  -7   8    1.00    1.90
  -1  -7  -8   -0.40    1.80
   1   7   8    0.10    1.60
   2  -7   8    1.80    1.80
  -2  -7  -8    4.40    2.20
   2   7   8    0.20    1.70
  -2   7  -8    0.00    1.80
  -3  -7  -8    0.20    1.90
   3  -7   8    0.10    1.70
  -3   7  -8   -0.30    1.90
   3   7   8   -0.50    1.90
   4  -7   8    7.70    2.30
  -4  -7  -8    7.60    2.30
   4   7   8    7.70    2.10
  -4   7  -8    3.80    2.30
   5   7   8    3.60    1.90
  18   0  -9    2.70    2.00
  17   0  -9   -0.90    1.80
 -17   0   9   -0.60    1.70
 -16   0   9    0.40    1.10
  16   0  -9   -0.20    1.50
  15   0  -9   -0.40    1.40
 -15   0   9    0.60    1.00
  14   0  -9    2.00    1.30
 -14   0   9   -0.50    0.80
  13   0  -9   -0.70    1.00
 -13   0   9   -0.70    0.80
 -13   0   9   -0.40    1.30
  12   0  -9   -1.00    1.00
 -12   0   9   -0.60    0.70
 -12   0   9   -0.70    0.90
  11   0  -9    4.60    1.30
  11   0  -9    7.70    1.10
 -11   0   9    7.10    1.10
 -11   0   9    5.80    1.20
 -10   0   9    0.00    0.70
 -10   0   9   -0.30    0.50
  10   0  -9    0.90    0.70
  10   0  -9   -1.00    0.60
  -9   0   9    9.10    1.10
   9   0  -9   12.10    1.20
  -9   0   9    9.10    1.10
   9   0  -9    9.20    1.30
   8   0  -9    0.00    0.60
  -8   0   9    0.00    0.50
  -8   0   9   -0.40    0.40
   8   0  -9   -0.20    0.50
   7   0  -9   68.09    4.30
  -7   0   9   71.09    4.10
  -7   0   9   73.19    4.20
  -6   0   9   -0.30    0.30
   6   0  -9    0.10    0.40
   6   0  -9    0.70    0.50
  -6   0   9    0.30    0.40
  -5   0   9   50.69    3.00
   5   0  -9   53.79    3.20
  -5   0   9   54.09    3.10
   5   0  -9   48.50    3.20
  -4   0   9    0.50    0.30
   4   0  -9    0.20    0.40
  -4   0   9    0.00    0.30
   4   0  -9    0.40    0.40
   3   0  -9  107.79    6.10
   3   0  -9  102.89    6.10
  -3   0   9  109.89    6.00
  -3   0   9  107.19    5.90
  -2   0   9   -0.10    0.30
   2   0  -9   -0.10    0.30
   2   0  -9   -0.20    0.40
   2   0  -9   -0.10    0.20
   1   0  -9    5.90    0.50
  -1   0   9    5.00    0.60
   1   0  -9    5.30    0.70
   1   0  -9    6.10    0.70
   0   0  -9    0.10    0.40
   0   0   9    0.00    0.30
   0   0   9    0.30    0.30
   0   0  -9   -0.10    0.20
  -1   0  -9  257.27   14.00
   1   0   9  260.57   14.00
  -1   0  -9  250.77   14.10
   1   0   9  256.97   14.10
   2   0   9   -0.10    0.30
  -2   0  -9    0.30    0.30
   2   0   9   -0.60    0.30
  -2   0  -9    0.10    0.40
  -3   0  -9   -0.20    0.30
   3   0   9    0.00    0.30
  -3   0  -9    0.30    0.40
   3   0   9   -0.60    0.40
   4   0   9    0.00    0.40
  -4   0  -9   -0.20    0.40
   4   0   9    0.60    0.40
  -4   0  -9   -0.60    0.50
  -5   0  -9   11.90    1.10
  -5   0  -9   10.30    1.10
   5   0   9   12.90    1.20
   5   0   9   10.00    1.00
  -6   0  -9    0.10    0.60
   6   0   9    0.20    0.50
   6   0   9   -0.20    0.40
  -6   0  -9   -0.80    0.50
   7   0   9   11.40    1.10
   7   0   9    9.90    1.30
  -7   0  -9   12.60    1.20
  -7   0  -9   11.10    1.20
   8   0   9    0.60    0.50
   8   0   9    0.30    0.70
  -8   0  -9    0.10    0.60
  -8   0  -9   -0.20    0.60
   9   0   9   13.20    1.40
  -9   0  -9   17.10    1.60
   9   0   9   16.90    1.90
 -10   0  -9    0.40    0.80
  10   0   9   -0.40    0.70
  11   0   9   -0.10    0.90
 -11   0  -9    0.50    0.80
  12   0   9    0.40    1.00
 -12   0  -9   -0.70    0.70
  13   0   9   13.20    2.00
 -13   0  -9   14.90    1.80
 -14   0  -9    1.30    1.10
  14   0   9    0.10    1.10
  15   0   9    0.80    1.40
 -15   0  -9   -1.00    1.10
 -16   0  -9   -0.10    1.40
  16   0   9    2.20    1.80
  17   0   9   -0.90    1.60
 -17   0  -9   -0.20    1.50
  18  -1  -9   -2.00    2.00
 -18  -1   9   -0.60    1.50
  18   1  -9    2.40    2.10
  17  -1  -9    1.20    1.80
 -17  -1   9    0.00    1.20
  17   1  -9   -1.50    1.60
 -16  -1   9   -0.80    1.00
  16  -1  -9   -0.90    1.60
  16   1  -9    1.20    1.60
 -15  -1   9   -0.10    1.10
  15  -1  -9   -0.80    1.40
  15   1  -9    1.00    1.40
 -15   1   9    0.10    0.80
  14  -1  -9   -0.80    1.30
 -14  -1   9    0.90    0.90
 -14   1   9    0.60    1.30
  14   1  -9   -0.50    1.20
 -14   1   9    0.10    0.90
  13  -1  -9    0.60    1.10
 -13  -1   9    1.40    0.90
  13  -1  -9    2.20    1.40
  13   1  -9    6.10    1.60
 -13   1   9    4.20    1.00
 -13   1   9    2.60    1.40
  12  -1  -9    6.50    1.30
 -12  -1   9    7.50    1.30
  12  -1  -9    7.00    1.60
 -12   1   9    5.90    1.10
 -12   1   9    9.10    1.60
  12   1  -9    6.20    1.50
  11  -1  -9   26.30    2.60
 -11  -1   9   23.80    2.10
  11   1  -9   28.90    2.70
 -11   1   9   26.80    2.20
 -11   1   9   28.60    2.50
  10  -1  -9   -0.60    0.70
  10  -1  -9    1.00    0.70
 -10  -1   9    0.90    0.70
 -10  -1   9    0.10    0.60
 -10   1   9    0.60    0.90
  10   1  -9    1.00    0.90
  10   1  -9    0.20    0.60
 -10   1   9    0.40    0.50
  -9  -1   9   52.69    3.40
  -9  -1   9   53.49    3.20
   9  -1  -9   52.69    3.50
   9  -1  -9   50.99    3.60
  -9   1   9   57.29    3.60
   9   1  -9   53.29    3.70
  -9   1   9   52.69    3.30
   9   1  -9   57.29    3.40
  -8  -1   9   47.30    2.90
   8  -1  -9   52.49    3.20
  -8  -1   9   45.60    3.00
   8  -1  -9   47.60    3.20
  -8   1   9   50.99    3.20
  -8   1   9   50.09    3.00
   8   1  -9   44.60    3.00
   8   1  -9   51.39    3.40
  -7  -1   9    0.20    0.40
   7  -1  -9    1.20    0.60
  -7  -1   9   -0.20    0.40
   7  -1  -9    0.00    0.60
   7   1  -9    1.20    0.70
  -7   1   9    0.90    0.60
   7   1  -9    1.00    0.50
  -7   1   9    0.70    0.50
   6  -1  -9  208.58   11.80
  -6  -1   9  213.68   11.60
  -6  -1   9  211.18   11.80
   6  -1  -9  221.78   11.90
  -6   1   9  212.68   11.90
   6   1  -9  213.78   11.80
   6   1  -9  207.88   12.00
  -6   1   9  214.38   11.80
   5  -1  -9    0.60    0.40
   5  -1  -9    1.10    0.50
  -5  -1   9    0.10    0.40
  -5  -1   9    0.90    0.30
   5   1  -9    0.40    0.50
  -5   1   9    0.00    0.30
   5   1  -9    0.10    0.20
  -5   1   9    1.00    0.50
   4  -1  -9   70.89    4.10
  -4  -1   9   68.09    3.80
  -4  -1   9   67.79    4.00
   4  -1  -9   70.89    4.00
   4   1  -9   70.19    4.10
   4   1  -9   66.19    4.20
  -4   1   9   68.19    4.00
  -4   1   9   70.39    4.10
  -3  -1   9    1.70    0.40
   3  -1  -9    1.00    0.50
   3  -1  -9    0.40    0.30
  -3   1   9    0.60    0.50
   3   1  -9    1.10    0.50
   3   1  -9    0.80    0.50
  -3   1   9    1.20    0.40
   2  -1  -9  124.49    7.10
   2  -1  -9  126.99    6.90
  -2  -1   9  122.79    7.00
   2   1  -9  126.79    7.10
  -2   1   9  124.59    7.00
  -2   1   9  126.29    7.00
   2   1  -9  125.49    7.10
  -1  -1   9   20.70    1.40
   1  -1  -9   22.90    1.50
   1   1  -9   20.40    1.50
  -1   1   9   21.20    1.50
   1   1  -9   21.00    1.30
  -1   1   9   20.40    1.30
   1   1  -9   19.80    1.50
   0  -1  -9   78.59    4.60
   0  -1   9   80.69    4.50
   0  -1   9   82.19    4.70
   0   1  -9   76.89    4.60
   0   1   9   78.89    4.60
   0   1  -9   81.69    4.40
   0   1   9   77.09    4.50
   1  -1   9    2.80    0.40
  -1  -1  -9    4.10    0.60
   1  -1   9    3.20    0.70
  -1  -1  -9    3.50    0.60
   1   1   9    4.30    0.50
   1   1   9    3.00    0.60
  -1   1  -9    3.00    0.40
  -1   1  -9    4.20    0.70
  -2  -1  -9  440.06   24.40
   2  -1   9  443.56   24.50
   2  -1   9  445.46   24.30
  -2  -1  -9  459.15   24.50
   2   1   9  459.45   24.40
  -2   1  -9  448.36   24.50
  -2   1  -9  452.35   24.40
   2   1   9  446.16   24.50
  -3  -1  -9  438.46   24.40
   3  -1   9  455.85   24.30
   3  -1   9  459.85   24.60
  -3  -1  -9  445.26   24.50
  -3   1  -9  457.05   24.60
   3   1   9  445.26   24.50
   3   1   9  450.45   24.50
   4  -1   9   95.79    5.20
  -4  -1  -9   90.69    5.30
  -4  -1  -9   93.19    5.40
   4  -1   9   93.89    5.50
  -4   1  -9   91.69    5.50
  -4   1  -9   92.79    5.30
   4   1   9   94.19    5.40
   5  -1   9  206.58   10.90
  -5  -1  -9  189.28   11.20
   5  -1   9  207.38   11.30
  -5  -1  -9  199.28   11.00
   5   1   9  190.58   11.20
  -5   1  -9  201.78   11.10
   5   1   9  204.18   11.20
  -5   1  -9  201.08   11.30
   6  -1   9   21.20    1.40
  -6  -1  -9   18.60    1.70
  -6  -1  -9   19.70    1.50
   6  -1   9   21.10    1.90
  -6   1  -9   19.70    1.80
   6   1   9   20.30    1.80
  -6   1  -9   22.00    1.60
   6   1   9   23.80    1.70
   7  -1   9    9.10    1.20
  -7  -1  -9    9.40    1.20
  -7  -1  -9    8.50    1.00
   7   1   9   10.40    1.20
   7   1   9    9.30    1.10
  -7   1  -9    9.80    1.30
  -7   1  -9    9.10    1.10
  -8  -1  -9    0.30    0.80
   8  -1   9    1.60    0.70
   8   1   9    1.20    0.70
  -8   1  -9    1.10    0.80
   8   1   9    2.00    0.80
  -8   1  -9    2.60    0.80
   9  -1   9   30.10    2.50
  -9  -1  -9   24.10    2.20
   9   1   9   28.30    2.30
  -9   1  -9   25.90    2.00
  -9   1  -9   23.90    2.30
   9   1   9   26.30    2.40
  10  -1   9    8.50    1.40
 -10  -1  -9    8.70    1.30
 -10   1  -9    7.50    1.20
  10   1   9    6.50    1.20
 -10   1  -9    7.70    1.30
  10   1   9    7.10    1.30
  11  -1   9    1.10    1.00
 -11  -1  -9    3.60    1.20
  11   1   9    3.20    1.00
  11   1   9    2.90    1.10
 -11   1  -9    2.30    0.80
 -12  -1  -9    0.30    1.00
  12  -1   9    0.90    1.10
  12   1   9   -0.10    1.00
 -12   1  -9   -0.40    0.80
  12   1   9    0.20    1.00
  13  -1   9   30.80    3.00
 -13  -1  -9   30.00    2.60
  13   1   9   26.70    2.90
 -13   1  -9   25.80    2.60
  14  -1   9    1.40    1.20
 -14  -1  -9    2.90    1.40
 -14   1  -9   -2.00    1.00
  14   1   9   -0.60    1.30
 -15  -1  -9    0.20    1.20
  15  -1   9    1.30    1.40
 -15   1  -9    1.20    1.30
  15   1   9    1.50    1.60
 -16  -1  -9    0.20    1.30
  16  -1   9    1.60    1.70
 -16   1  -9    1.30    1.50
  16   1   9    2.00    1.80
  17  -1   9    1.40    2.20
 -17  -1  -9    0.50    1.60
 -17   1  -9    1.10    2.00
  17   1   9   -0.30    1.70
 -17  -2   9   -0.80    1.50
  17   2  -9   -0.40    1.80
 -16  -2   9   -0.20    1.30
 -16   2   9    0.70    2.00
  16   2  -9   -1.20    1.50
 -15  -2   9    0.40    1.20
  15   2  -9   -0.60    1.40
 -15   2   9    1.00    1.60
  14  -2  -9    0.00    1.20
 -14  -2   9    1.60    1.10
 -14   2   9    1.00    1.60
  14   2  -9   -1.20    1.10
  13  -2  -9    0.30    1.10
  13  -2  -9   -0.60    1.20
 -13  -2   9    0.10    0.80
 -13   2   9   -0.40    1.30
  13   2  -9    0.30    1.20
  12  -2  -9    9.20    1.60
  12  -2  -9   11.10    1.70
 -12  -2   9   11.80    1.50
  12   2  -9    9.90    1.80
 -12   2   9   14.00    2.10
 -12   2   9   13.90    1.50
  11  -2  -9    1.00    1.00
 -11  -2   9    1.30    0.90
  11  -2  -9    1.00    1.00
 -11   2   9    2.20    1.30
 -11   2   9    2.50    0.80
  11   2  -9    2.50    1.10
  10  -2  -9    2.70    1.00
  10  -2  -9    2.30    1.00
 -10  -2   9    1.10    0.80
 -10   2   9    0.90    1.00
  10   2  -9    3.70    1.20
 -10   2   9    0.50    0.50
  -9  -2   9    1.10    0.70
   9  -2  -9    0.40    0.80
   9  -2  -9    0.50    0.70
  -9   2   9    0.40    0.50
  -9   2   9    0.70    1.00
   9   2  -9    0.30    0.90
   8  -2  -9    6.00    1.10
  -8  -2   9    8.00    0.90
  -8  -2   9    7.80    1.00
   8  -2  -9    6.90    1.00
   8   2  -9    6.10    1.20
  -8   2   9    5.30    0.80
  -8   2   9    8.00    1.30
   8   2  -9    5.10    0.90
   7  -2  -9    1.20    0.60
  -7  -2   9   -0.30    0.50
  -7  -2   9   -0.10    0.50
   7  -2  -9    0.10    0.50
  -7   2   9   -0.40    0.40
   7   2  -9    0.10    0.50
   7   2  -9   -0.40    0.60
  -7   2   9    0.50    0.70
  -6  -2   9    4.50    0.80
   6  -2  -9    6.30    0.80
  -6  -2   9    5.90    0.70
   6  -2  -9    4.60    0.90
  -6   2   9    5.40    0.80
   6   2  -9    3.80    0.90
   6   2  -9    4.70    0.80
  -6   2   9    5.60    1.00
   5  -2  -9    5.70    0.90
  -5  -2   9    5.50    0.60
   5  -2  -9    5.60    0.70
  -5  -2   9    7.20    0.90
  -5   2   9    5.70    1.00
   5   2  -9    5.80    0.90
  -5   2   9    4.90    0.70
   5   2  -9    4.80    0.90
   4  -2  -9   10.30    1.20
  -4  -2   9    8.80    0.80
   4  -2  -9   10.30    0.80
  -4  -2   9    8.30    1.00
   4   2  -9   10.80    1.30
  -4   2   9   11.00    1.10
  -4   2   9    9.10    1.20
  -3  -2   9  255.97   14.10
   3  -2  -9  257.57   14.40
   3  -2  -9  259.17   14.00
  -3  -2   9  262.07   14.20
  -3   2   9  245.48   14.40
  -3   2   9  268.27   14.30
   3   2  -9  262.07   14.40
   3   2  -9  266.27   14.50
   2  -2  -9   14.40    1.30
  -2  -2   9   13.10    1.10
  -2   2   9   17.80    1.40
   2   2  -9   15.90    1.40
   2   2  -9   14.50    1.10
   2   2  -9   10.80    1.30
  -2   2   9   11.90    1.30
  -1  -2   9    5.20    0.60
   1  -2  -9    5.90    0.80
   1   2  -9    5.40    0.90
   1   2  -9    5.50    0.70
  -1   2   9    5.50    0.80
  -1   2   9    3.40    0.80
   1   2  -9    5.50    0.90
   0  -2   9  174.08   10.20
   0  -2   9  180.68    9.90
   0  -2  -9  185.88   10.10
   0   2   9  182.28    9.80
   0   2   9  182.08   10.20
   0   2  -9  180.78   10.20
   0   2  -9  182.28   10.10
  -1  -2  -9  266.67   14.70
  -1  -2  -9  266.67   14.60
   1  -2   9  262.67   14.70
   1  -2   9  265.37   14.40
   1   2   9  263.97   14.40
   1   2   9  259.07   14.70
  -1   2  -9  262.27   14.80
  -1   2  -9  271.07   14.60
   2  -2   9    0.40    0.30
  -2  -2  -9    0.00    0.60
   2  -2   9    0.80    0.60
  -2  -2  -9    2.00    0.50
   2   2   9    0.30    0.50
  -2   2  -9    0.20    0.40
   2   2   9    0.60    0.40
  -2   2  -9   -0.20    0.60
   3  -2   9  399.26   21.20
   3  -2   9  380.86   21.60
  -3  -2  -9  393.06   21.40
  -3  -2  -9  387.96   21.60
   3   2   9  392.46   21.40
  -3   2  -9  388.06   21.70
   3   2   9  410.96   21.60
   4  -2   9   96.89    5.90
  -4  -2  -9   99.99    5.90
  -4  -2  -9  100.89    5.70
  -4   2  -9  101.19    6.00
   4   2   9   99.89    5.70
   4   2   9   99.69    5.90
  -4   2  -9   99.69    5.80
   5  -2   9   13.20    1.40
  -5  -2  -9   11.80    1.00
  -5  -2  -9   12.70    1.40
   5   2   9   11.10    1.20
  -5   2  -9   11.50    1.50
  -5   2  -9   12.20    1.30
   5   2   9   12.00    1.40
   6  -2   9   18.90    1.80
  -6  -2  -9   19.10    1.80
  -6   2  -9   19.20    2.00
   6   2   9   17.40    1.70
  -6   2  -9   17.70    1.70
  -7  -2  -9   43.90    2.90
   7  -2   9   42.20    2.80
   7   2   9   35.20    2.70
  -7   2  -9   40.80    3.00
  -7   2  -9   33.60    2.70
   7   2   9   36.60    2.70
  -8  -2  -9    0.90    0.90
   8  -2   9    0.80    0.70
  -8   2  -9    1.00    0.90
   8   2   9    2.20    0.90
  -8   2  -9    2.00    0.70
   8   2   9    0.70    0.70
  -9  -2  -9   12.80    1.70
   9  -2   9   12.80    1.60
  -9   2  -9   12.00    1.70
   9   2   9   13.10    1.60
   9   2   9   11.00    1.50
  -9   2  -9   11.90    1.50
 -10  -2  -9   83.99    5.10
  10  -2   9   79.49    5.10
  10   2   9   75.39    5.00
  10   2   9   78.39    5.10
 -10   2  -9   74.19    5.00
 -10   2  -9   76.39    5.20
  11  -2   9    5.10    1.30
 -11  -2  -9    5.20    1.30
 -11   2  -9    3.40    1.40
  11   2   9    3.10    1.10
 -11   2  -9    2.90    1.10
  11   2   9    2.80    1.20
 -12  -2  -9   -0.40    1.10
  12  -2   9    0.70    1.10
 -12   2  -9   -0.50    0.90
  12   2   9    1.50    1.10
  12   2   9   -0.60    1.00
  13  -2   9    0.90    1.40
 -13  -2  -9    1.00    1.20
 -13   2  -9    1.60    1.10
  13   2   9   -0.80    1.10
  13   2   9    2.50    1.30
  14  -2   9    1.50    1.40
 -14  -2  -9    1.40    1.30
 -14   2  -9    2.50    1.40
  14   2   9    0.60    1.40
  14   2   9    0.10    1.30
 -15  -2  -9   -0.10    1.50
  15  -2   9    0.00    1.70
  15   2   9   -0.10    1.40
 -15   2  -9    1.90    1.60
  16  -2   9   -3.10    1.70
 -16  -2  -9   -1.70    1.30
 -16   2  -9    0.60    1.50
  16   2   9    1.80    1.80
 -16  -3   9    1.40    1.50
  16   3  -9    0.80    1.80
 -16   3   9    0.00    2.20
 -15  -3   9   -1.30    1.30
  15  -3  -9   -0.60    1.50
 -15   3   9    1.70    1.90
  15   3  -9   -1.40    1.60
 -14  -3   9    0.00    1.00
  14  -3  -9   -0.20    1.40
  14   3  -9    0.00    1.60
 -14   3   9    1.30    1.80
  13  -3  -9   -0.10    1.10
 -13  -3   9    0.20    1.00
  13   3  -9    0.30    1.30
 -13   3   9    0.30    1.40
  12  -3  -9    0.60    1.20
 -12  -3   9    2.40    1.00
 -12   3   9   -0.10    1.30
  12   3  -9    0.40    1.10
  11  -3  -9    1.20    1.00
 -11  -3   9    2.40    1.00
 -11   3   9    2.80    1.40
  11   3  -9    1.30    1.20
  10  -3  -9    2.00    1.00
 -10  -3   9    1.40    0.90
 -10   3   9   -0.40    1.10
  10   3  -9    1.70    1.10
 -10   3   9    1.50    0.80
   9  -3  -9   -0.40    0.80
  -9  -3   9    1.30    0.90
   9   3  -9    1.80    1.10
  -9   3   9    0.50    1.20
  -9   3   9    2.90    0.80
   8  -3  -9    0.60    0.80
  -8  -3   9    1.20    0.70
  -8   3   9    2.30    1.10
   8   3  -9   -0.10    0.80
  -8   3   9   -0.20    0.60
  -7  -3   9   -0.50    0.60
   7  -3  -9    0.70    0.70
  -7   3   9    0.10    0.40
   7   3  -9    1.00    0.80
  -7   3   9    0.20    1.00
   7   3  -9    0.50    0.70
   6  -3  -9   27.50    2.40
  -6  -3   9   26.80    1.90
  -6  -3   9   27.90    2.10
  -6   3   9   27.90    2.60
   6   3  -9   27.10    2.20
   6   3  -9   31.80    2.60
  -6   3   9   27.10    2.00
   5  -3  -9   20.70    1.90
  -5  -3   9   16.20    1.40
  -5  -3   9   14.10    1.40
   5   3  -9   16.90    1.80
  -5   3   9   14.00    1.80
  -5   3   9   18.40    1.60
   5   3  -9   17.30    1.70
   4  -3  -9   -0.40    0.50
  -4  -3   9    1.60    0.50
  -4  -3   9    0.30    0.50
   4   3  -9    0.50    0.60
   4   3  -9    0.30    0.50
  -4   3   9    0.70    0.50
  -4   3   9    0.10    0.70
  -3  -3   9   84.49    4.90
   3  -3  -9   80.09    5.10
  -3   3   9   81.69    5.00
  -3   3   9   85.69    5.20
   3   3  -9   81.79    5.10
   3   3  -9   84.69    5.10
  -2  -3   9   59.09    3.40
   2  -3  -9   55.79    3.60
   2   3  -9   54.29    3.70
  -2   3   9   59.59    3.60
  -2   3   9   54.29    3.70
   2   3  -9   56.69    3.70
   2   3  -9   55.09    3.50
  -1  -3   9    1.10    0.50
   1  -3  -9    0.00    0.60
   1   3  -9    0.20    0.60
  -1   3   9    0.70    0.60
   1   3  -9    0.80    0.70
  -1   3   9    2.10    0.80
   1   3  -9   -0.20    0.50
   0  -3   9    4.80    0.60
   0  -3   9    4.50    0.80
   0  -3  -9    2.10    0.60
   0   3  -9    4.00    0.80
   0   3   9    2.20    0.70
   0   3  -9    5.50    1.10
   0   3   9   -0.60    0.70
  -1  -3  -9    0.10    0.50
   1  -3   9    0.70    0.60
  -1  -3  -9    0.10    0.70
   1  -3   9   -0.10    0.40
   1   3   9    0.40    0.60
  -1   3  -9   -0.40    0.70
  -1   3  -9   -0.90    0.50
  -2  -3  -9   28.60    2.00
   2  -3   9   27.00    2.30
   2  -3   9   26.40    1.70
  -2  -3  -9   28.80    2.50
  -2   3  -9   30.50    2.40
   2   3   9   25.10    2.20
   2   3   9   29.30    1.80
  -2   3  -9   27.10    2.10
  -3  -3  -9   38.20    2.80
   3  -3   9   38.00    2.70
  -3  -3  -9   38.20    2.50
   3   3   9   39.10    2.70
  -3   3  -9   38.20    2.90
   3   3   9   39.90    2.50
  -3   3  -9   36.80    2.70
  -4  -3  -9    0.50    0.90
  -4  -3  -9    0.20    0.50
   4  -3   9    0.30    0.60
   4   3   9    0.60    0.60
  -4   3  -9   -0.60    0.50
  -4   3  -9   -0.70    0.70
   4   3   9   -0.60    0.70
  -5  -3  -9    1.10    0.80
   5  -3   9    2.30    0.90
   5   3   9    0.70    0.80
  -5   3  -9   -0.80    0.90
   5   3   9    0.80    0.70
  -5   3  -9    2.10    0.90
  -6  -3  -9    5.50    1.20
   6  -3   9    4.80    1.00
  -6   3  -9    4.40    1.20
  -6   3  -9    6.30    1.20
   6   3   9    6.50    1.10
   6   3   9    5.90    1.10
  -7  -3  -9   15.20    1.80
   7  -3   9   11.10    1.50
   7   3   9   12.70    1.70
  -7   3  -9   12.10    1.80
   7   3   9   13.90    1.60
  -7   3  -9   13.30    1.70
  -8  -3  -9    3.00    1.10
   8  -3   9    0.20    0.90
  -8   3  -9    2.40    1.00
  -8   3  -9    0.90    1.20
   8   3   9    3.70    1.10
   8   3   9    2.00    0.90
  -9  -3  -9    3.40    1.20
   9  -3   9    1.30    1.00
  -9   3  -9    1.60    1.00
   9   3   9    1.50    1.00
   9   3   9    3.40    1.10
  -9   3  -9    2.00    1.40
  10  -3   9    1.10    1.10
 -10  -3  -9   -0.40    1.10
  10   3   9   -0.70    1.00
 -10   3  -9    0.40    1.20
  10   3   9    0.30    0.90
 -10   3  -9   -0.20    0.90
  11  -3   9    1.40    1.20
 -11  -3  -9    0.70    1.20
  11  -3   9    0.60    1.30
 -11   3  -9    0.50    1.10
 -11   3  -9    1.20    1.30
  11   3   9    0.80    1.30
  11   3   9    1.70    1.10
 -12  -3  -9    1.20    1.40
  12  -3   9    0.90    1.50
  12  -3   9    2.00    1.30
  12   3   9    1.90    1.20
 -12   3  -9    1.10    1.10
  12   3   9   -0.30    1.20
 -13  -3  -9   -1.00    1.50
  13  -3   9    0.00    1.50
 -13   3  -9   -0.40    1.10
  13   3   9    0.10    1.30
  13   3   9   -1.10    1.20
  14  -3   9   -1.70    1.40
 -14  -3  -9   -1.10    1.40
 -14   3  -9   -1.20    1.30
  14   3   9   -1.20    1.70
  14   3   9   -0.50    1.50
  15  -3   9    0.00    1.60
 -15  -3  -9   -2.00    1.50
  15   3   9    1.00    1.70
 -15   3  -9    1.60    1.70
  15   3   9   -1.40    1.30
  15  -4  -9   -0.80    1.80
 -15  -4   9    1.60    1.40
  15   4  -9   -1.00    1.70
 -15   4   9    3.40    2.30
  14  -4  -9   -0.40    1.40
 -14  -4   9   -0.30    1.20
  14   4  -9   -0.10    1.60
 -14   4   9   -1.00    2.20
 -13  -4   9    2.10    1.30
  13  -4  -9    1.00    1.60
 -13   4   9    3.00    2.10
  13   4  -9    1.00    1.50
  12  -4  -9    1.30    1.20
 -12  -4   9    0.90    1.20
  12   4  -9    0.70    1.40
 -12   4   9    1.70    1.70
  11  -4  -9    2.90    1.40
 -11  -4   9    1.70    1.10
  11   4  -9   -1.20    1.20
 -11   4   9    2.50    1.60
  10  -4  -9   -0.60    0.90
 -10  -4   9    0.90    1.00
  10   4  -9   -0.70    1.20
 -10   4   9    1.40    1.60
  -9  -4   9    4.90    1.20
   9  -4  -9    5.80    1.50
   9   4  -9    6.60    1.70
  -9   4   9    6.40    1.90
  -8  -4   9   -0.10    0.80
   8  -4  -9   -0.90    0.90
   8   4  -9   -1.20    1.10
  -8   4   9    0.90    0.90
  -8   4   9    1.40    1.40
  -7  -4   9   13.60    1.60
   7  -4  -9   13.50    1.80
   7   4  -9   10.50    1.80
  -7   4   9   15.30    1.60
  -7   4   9   16.90    2.20
  -6  -4   9    0.60    0.70
   6  -4  -9    2.30    1.00
   6   4  -9    1.80    1.00
   6   4  -9    2.20    1.00
  -6   4   9    2.10    1.30
  -6   4   9    0.60    0.80
  -5  -4   9    2.90    0.80
   5  -4  -9    1.50    0.90
   5   4  -9    3.10    1.00
   5   4  -9    2.20    1.10
  -5   4   9    0.70    0.80
  -5   4   9    1.70    1.10
   4  -4  -9    2.40    0.90
  -4  -4   9    2.50    0.90
  -4  -4   9    1.10    0.70
  -4   4   9    1.40    0.80
   4   4  -9    1.10    0.90
  -4   4   9    1.30    1.20
   4   4  -9    1.90    0.90
  -3  -4   9    1.50    0.70
   3  -4  -9    2.40    0.90
  -3   4   9    1.60    0.80
   3   4  -9    2.30    1.00
  -3   4   9    1.10    1.00
   3   4  -9    1.80    0.90
   3   4  -9    0.20    0.70
   2  -4  -9    0.30    0.80
  -2  -4   9   -0.60    0.50
  -2   4   9    1.30    1.00
   2   4  -9    1.00    0.80
   2   4  -9    0.00    0.90
  -2   4   9    1.10    0.70
   2   4  -9    0.40    0.80
  -1  -4   9   18.90    1.60
   1  -4  -9   19.50    1.90
  -1  -4   9   20.50    2.10
   1   4  -9   20.50    2.10
  -1   4   9   19.10    1.90
   1   4  -9   19.90    1.90
  -1   4   9   20.20    2.20
   0  -4  -9    0.80    0.70
   0  -4   9    0.00    0.50
   0  -4   9    0.70    0.80
   0   4   9    0.20    0.70
   0   4  -9    1.10    0.90
   0   4  -9    0.40    0.80
   0   4   9   -0.10    0.90
  -1  -4  -9   43.10    3.00
   1  -4   9   42.80    3.10
  -1   4  -9   43.60    3.40
  -1   4  -9   43.60    3.10
   1   4   9   43.10    3.10
  -2  -4  -9    9.20    1.50
   2  -4   9   10.50    1.40
  -2  -4  -9   11.40    1.30
   2   4   9   10.40    1.50
  -2   4  -9    9.80    1.60
   3  -4   9    0.00    0.80
  -3  -4  -9    0.00    0.70
  -3  -4  -9   -1.10    0.80
  -3   4  -9    1.10    0.90
   3   4   9   -1.40    0.60
  -3   4  -9    0.60    1.00
   4  -4   9    8.90    1.40
  -4  -4  -9   15.10    1.80
  -4   4  -9    8.80    1.60
  -4   4  -9    9.30    1.70
   4   4   9   11.00    1.50
   5  -4   9    0.60    0.80
  -5  -4  -9    0.00    0.90
  -5   4  -9    1.00    1.00
  -5   4  -9    0.70    0.90
   5   4   9    0.70    0.90
   6  -4   9    4.20    1.20
  -6  -4  -9    4.10    1.30
  -6   4  -9    4.30    1.20
   6   4   9    5.10    1.20
  -6   4  -9    5.00    1.40
   7  -4   9    3.80    1.20
  -7  -4  -9    2.70    1.20
   7   4   9    3.50    1.20
  -7   4  -9    3.10    1.20
  -7   4  -9    0.80    1.30
   8  -4   9    0.20    1.10
  -8  -4  -9    1.40    1.20
   8   4   9   -1.60    0.80
  -8   4  -9    0.90    1.30
  -8   4  -9   -0.10    1.00
  -9  -4  -9    1.10    1.30
   9  -4   9    2.00    1.30
  -9   4  -9    1.00    1.40
   9   4   9    1.20    1.10
  -9   4  -9   -0.10    1.10
 -10  -4  -9    2.30    1.40
  10  -4   9    0.50    1.30
  10  -4   9   -0.80    1.40
  10   4   9    0.80    1.20
 -10   4  -9    0.20    1.20
  11  -4   9    0.90    1.30
 -11  -4  -9   -0.20    1.50
  11  -4   9    1.30    1.60
  11   4   9   -0.80    1.30
 -11   4  -9    0.20    1.20
  12  -4   9    0.60    1.50
 -12  -4  -9   -1.90    1.40
  12  -4   9   -1.40    1.40
 -12   4  -9    0.90    1.40
  12   4   9    1.00    1.50
 -13  -4  -9    1.90    1.60
  13  -4   9   -2.00    1.90
  13  -4   9   -1.70    1.70
  13   4   9   -1.50    1.60
 -13   4  -9    0.90    1.60
 -14  -4  -9    0.70    2.10
  14  -4   9   -0.90    2.00
 -14   4  -9   -0.40    1.60
  14   4   9    1.20    1.90
 -13  -5   9    0.00    1.30
  13  -5  -9    1.30    1.80
  13   5  -9   -1.50    2.00
 -13   5   9    0.90    2.50
  12  -5  -9   -1.20    1.40
 -12  -5   9   -2.20    1.30
 -12   5   9   -0.50    2.00
  12   5  -9   -0.80    1.70
  11  -5  -9   -0.20    1.30
 -11  -5   9    0.80    1.10
  11   5  -9   -0.10    1.50
 -11   5   9   -2.00    1.70
 -10  -5   9    0.60    1.10
  10  -5  -9   -0.30    1.20
  10   5  -9    0.50    1.60
 -10   5   9   -2.80    1.50
  -9  -5   9    1.50    1.20
   9  -5  -9   -1.00    1.10
   9   5  -9   -1.90    1.20
  -9   5   9    0.30    1.60
  -8  -5   9   10.30    1.60
   8  -5  -9   10.00    1.80
   8   5  -9    7.10    1.80
  -8   5   9   13.50    2.60
   7  -5  -9   25.60    2.80
  -7  -5   9   26.20    2.50
  -7   5   9   30.00    3.50
   7   5  -9   25.90    2.90
   6  -5  -9   -0.40    1.00
  -6  -5   9   -1.00    0.80
   6   5  -9    0.40    1.20
  -6   5   9    0.30    1.40
   5  -5  -9   -1.20    0.80
  -5  -5   9   -0.40    0.70
  -5   5   9   -0.10    0.90
  -5   5   9    0.00    1.20
   5   5  -9    0.20    1.10
   4  -5  -9   -0.90    0.90
  -4  -5   9    0.40    0.80
  -4   5   9   -1.20    0.90
   4   5  -9    0.40    1.10
  -4   5   9   -1.50    1.30
   4   5  -9    1.70    1.20
   3  -5  -9    0.50    0.90
  -3  -5   9   -0.40    0.70
   3   5  -9   -0.20    1.10
   3   5  -9    1.00    1.10
  -3   5   9   -0.60    1.30
  -3   5   9    1.20    1.00
  -2  -5   9    2.00    0.90
  -2  -5   9    2.40    1.20
   2  -5  -9    2.60    1.10
   2   5  -9    2.10    1.20
   2   5  -9    2.40    1.20
   2   5  -9    1.80    1.20
  -2   5   9    1.00    1.30
  -2   5   9    1.20    1.00
   1  -5  -9   30.60    2.80
  -1  -5   9   33.20    2.90
   1   5  -9   28.30    2.90
   1   5  -9   29.50    2.80
  -1   5   9   29.30    3.00
  -1   5   9   32.50    2.90
   0  -5   9    7.80    1.50
   0  -5  -9    8.00    1.50
   0   5   9   -0.10    1.20
   0   5  -9    7.40    1.60
   0   5  -9    7.50    1.50
   0   5   9    7.00    1.40
  -1  -5  -9    1.30    1.00
   1  -5   9    2.90    1.20
  -1  -5  -9    2.60    1.20
   1   5   9    0.10    1.30
   1   5   9    0.30    1.10
  -1   5  -9    2.60    1.20
  -1   5  -9   -0.30    0.80
   2  -5   9   -0.30    1.00
  -2  -5  -9    1.40    1.10
  -2  -5  -9    0.40    1.00
   2   5   9    0.40    0.90
  -2   5  -9    1.40    1.20
  -2   5  -9   -1.10    0.90
   3  -5   9    0.20    1.20
  -3  -5  -9    2.40    1.20
  -3   5  -9    2.60    1.30
   3   5   9    2.80    1.20
  -3   5  -9    4.70    1.50
  -4  -5  -9    2.30    1.20
   4  -5   9    0.20    1.10
   4   5   9    2.80    1.20
  -4   5  -9    2.10    1.20
  -4   5  -9    4.30    1.50
   5  -5   9    1.50    1.10
  -5  -5  -9    1.40    1.20
  -5   5  -9    2.50    1.40
  -5   5  -9    1.80    1.40
   5   5   9   -0.30    1.00
  -6  -5  -9    1.90    1.30
   6  -5   9    2.20    1.30
  -6   5  -9    1.10    1.30
  -6   5  -9    4.10    1.50
   6   5   9    2.50    1.20
   7  -5   9    3.20    1.30
  -7  -5  -9    1.10    1.40
  -7   5  -9    6.50    1.80
   7   5   9    5.40    1.50
  -7   5  -9    5.60    1.90
  -8  -5  -9   -0.40    1.40
   8  -5   9    1.90    1.40
   8  -5   9   -1.60    1.20
   8   5   9    4.40    1.40
  -8   5  -9    1.90    1.60
  -8   5  -9    3.90    1.60
  -9  -5  -9    0.10    1.60
   9  -5   9    0.70    1.60
   9  -5   9   -1.10    1.40
  -9   5  -9    0.40    1.30
   9   5   9    1.40    1.40
  10  -5   9    0.80    1.60
 -10  -5  -9   -2.70    1.40
  10  -5   9   -1.20    1.50
 -10   5  -9    0.70    1.60
  10   5   9   -0.80    1.30
  11  -5   9    0.70    1.70
  11  -5   9   -1.10    1.50
 -11  -5  -9   -0.70    1.70
  11   5   9   -0.90    1.30
 -11   5  -9    2.90    2.00
  12  -5   9   -1.40    2.10
 -12  -5  -9    3.20    2.10
 -12   5  -9    3.00    1.90
  12   5   9    2.00    1.70
  10  -6  -9   -0.70    1.80
 -10  -6   9    2.70    1.40
  10   6  -9   -0.20    2.10
 -10   6   9    0.60    2.30
   9  -6  -9   -0.10    1.50
  -9  -6   9    2.20    1.30
   9   6  -9    0.90    2.00
  -9   6   9    0.20    2.40
  -8  -6   9    2.90    1.40
   8  -6  -9    0.30    1.40
   8   6  -9   -0.90    1.90
  -8   6   9    0.70    2.20
   7  -6  -9   -1.20    1.20
  -7  -6   9   -0.50    1.20
   7   6  -9   -1.00    1.70
  -7   6   9   -0.50    1.70
  -6  -6   9    2.00    1.20
   6  -6  -9   -0.30    1.40
  -6   6   9   -0.40    1.60
   6   6  -9   -0.30    1.70
   5  -6  -9   -0.90    1.30
  -5  -6   9   -0.80    1.00
  -5   6   9   -2.60    1.40
   5   6  -9    0.50    1.70
   4  -6  -9    2.70    1.40
  -4   6   9    0.80    1.50
   4   6  -9    6.00    1.90
   3  -6  -9    3.00    1.50
  -3  -6   9    0.20    1.40
  -3   6   9   -0.80    1.40
   3   6  -9    1.30    1.60
  -3   6   9    0.30    1.20
   2  -6  -9    1.90    1.40
  -2  -6   9    2.60    1.30
   2   6  -9    3.20    1.40
  -2   6   9    1.40    1.50
  -2   6   9    1.80    1.20
   1  -6  -9   -0.20    1.40
  -1  -6   9    3.40    1.50
  -1   6   9    4.10    1.50
   1   6  -9    6.30    1.80
  -1   6   9   -0.20    1.40
   0  -6  -9   16.50    2.10
   0  -6   9   16.80    2.20
   0   6   9   20.40    2.50
   0   6  -9   15.90    2.40
   0   6   9    3.00    2.00
  -1  -6  -9    1.70    1.60
   1  -6   9    0.20    1.60
   1   6   9   -1.20    1.10
  -1   6  -9    1.80    1.70
  -1   6  -9    0.40    1.50
  -2  -6  -9    1.20    1.50
   2   6   9    0.00    1.30
  -2   6  -9    1.00    1.40
  -2   6  -9    0.90    1.60
  -3  -6  -9    7.40    1.90
  -3   6  -9    4.20    1.70
   3   6   9    6.50    1.60
  -3   6  -9    5.30    1.80
  -4  -6  -9   -1.70    1.50
   4   6   9    1.10    1.30
  -4   6  -9    0.30    1.60
  -4   6  -9   -1.10    1.50
   5  -6   9    1.30    1.50
  -5  -6  -9    1.80    1.60
   5   6   9    3.50    1.60
  -5   6  -9   -2.00    1.50
  -5   6  -9   -0.20    1.50
  -6  -6  -9   -1.00    1.50
   6  -6   9    1.70    1.50
   6   6   9   -0.60    1.50
  -6   6  -9   -1.60    1.70
  -7  -6  -9   -1.90    1.70
   7  -6   9   -0.60    1.50
   7   6   9    1.50    1.50
  -7   6  -9    0.90    1.70
   8  -6   9    0.90    1.70
  -8  -6  -9   -0.40    1.80
   8   6   9    1.30    1.60
  -8   6  -9    0.40    1.70
  -9  -6  -9   -1.80    1.80
   9  -6   9   -0.70    1.60
   9   6   9    1.00    1.60
  -9   6  -9   -0.70    1.90
   5  -7  -9   -0.10    2.00
  -5   7   9    1.80    2.50
   4  -7  -9   -1.30    1.70
  -4   7   9   -0.20    2.00
   3  -7  -9   -1.60    1.90
  -3   7   9    1.60    2.00
   2  -7  -9    0.00    1.80
  -2   7   9    0.40    1.90
  -1  -7   9    0.30    1.70
  -1   7   9    2.10    2.10
   0  -7   9    1.10    1.90
   0  -7  -9    5.70    2.30
   0   7   9   -2.60    2.00
   0   7   9    4.90    2.00
  -1  -7  -9    1.60    1.80
   1  -7   9    1.60    2.10
   1   7   9    0.70    1.80
   2  -7   9    0.00    2.00
  -2  -7  -9    0.90    1.90
   2   7   9    1.00    1.60
  -3  -7  -9    4.40    2.20
   3  -7   9    2.80    2.10
   3   7   9    1.70    1.90
   4  -7   9    1.40    1.90
  -4  -7  -9   -0.50    2.20
   4   7   9    0.00    2.00
  -4   7  -9    0.20    2.00
  18   0 -10    0.80    2.30
 -17   0  10    1.00    1.30
  17   0 -10    0.20    1.80
 -16   0  10    0.60    1.20
  16   0 -10    1.10    1.70
 -15   0  10   -1.30    0.90
  15   0 -10   -0.20    1.30
 -14   0  10   -1.70    0.80
  14   0 -10    1.30    1.20
  13   0 -10    0.20    1.10
 -13   0  10   -1.10    0.60
 -12   0  10   38.40    2.70
  12   0 -10   34.30    3.20
  11   0 -10   -0.70    0.90
  11   0 -10    0.60    0.80
 -11   0  10   -0.50    0.60
 -11   0  10    1.10    0.90
 -10   0  10    5.50    1.00
  10   0 -10    7.30    1.30
  10   0 -10   10.10    1.10
 -10   0  10    5.00    1.00
   9   0 -10    0.00    0.60
  -9   0  10    0.90    0.60
  -9   0  10   -0.30    0.60
   9   0 -10    0.40    0.70
  -8   0  10    0.50    0.50
  -8   0  10    0.60    0.60
   8   0 -10   -0.80    0.30
   8   0 -10    0.60    0.60
  -7   0  10    0.20    0.40
  -7   0  10   -0.20    0.40
   7   0 -10   -0.20    0.50
   7   0 -10    0.10    0.50
   6   0 -10    0.30    0.50
   6   0 -10   -0.20    0.50
  -6   0  10    0.30    0.50
  -6   0  10    0.30    0.40
   5   0 -10    0.40    0.50
  -5   0  10   -0.30    0.30
   5   0 -10    0.20    0.50
  -5   0  10    0.40    0.40
   4   0 -10   12.30    1.10
   4   0 -10   10.90    1.10
  -4   0  10   14.00    1.10
  -4   0  10   11.30    0.90
  -3   0  10    0.20    0.30
   3   0 -10    0.50    0.50
  -3   0  10    0.50    0.30
   3   0 -10    0.10    0.40
  -2   0  10  280.57   15.60
   2   0 -10  286.67   15.70
   2   0 -10  288.57   15.70
   2   0 -10  288.77   15.50
   1   0 -10   -0.40    0.40
   1   0 -10    0.30    0.30
  -1   0  10    0.50    0.30
  -1   0  10   -0.10    0.20
   0   0 -10   29.90    2.00
   0   0  10   31.60    1.90
   0   0 -10   29.60    1.80
   1   0  10   -0.20    0.30
   1   0  10    0.00    0.40
  -1   0 -10    0.10    0.30
  -1   0 -10    0.50    0.40
  -2   0 -10    9.80    1.00
  -2   0 -10   12.30    1.00
   2   0  10   10.50    0.90
   2   0  10   11.30    1.10
   3   0  10    0.40    0.40
   3   0  10   -0.40    0.30
  -3   0 -10   -0.80    0.40
  -3   0 -10   -0.40    0.40
  -4   0 -10    6.00    0.90
   4   0  10    9.20    1.00
   4   0  10    9.80    0.90
  -4   0 -10    7.30    0.90
  -5   0 -10   -0.20    0.50
   5   0  10   -0.10    0.40
   5   0  10   -0.20    0.40
  -5   0 -10    0.90    0.60
   6   0  10    9.40    1.20
   6   0  10    9.20    1.00
  -6   0 -10   11.20    1.20
  -6   0 -10   10.00    1.20
   7   0  10    0.10    0.50
   7   0  10   -0.10    0.50
  -7   0 -10    0.20    0.60
  -7   0 -10    0.30    0.60
   8   0  10    0.20    0.60
  -8   0 -10    0.30    0.60
   8   0  10    0.70    0.70
  -8   0 -10    0.80    0.70
   9   0  10   -0.50    0.60
  -9   0 -10    0.30    0.70
   9   0  10    0.40    0.80
  10   0  10    5.40    1.20
 -10   0 -10    6.50    1.10
  11   0  10    0.40    0.90
 -11   0 -10   -0.40    0.70
  12   0  10    2.90    1.30
 -12   0 -10    2.40    1.00
 -13   0 -10    0.00    0.90
  13   0  10   -0.50    1.10
 -14   0 -10   10.60    1.80
  14   0  10    5.60    1.60
 -15   0 -10    1.70    1.20
  15   0  10    1.00    1.40
  16   0  10   -2.30    1.60
 -16   0 -10    1.80    1.40
 -17   0 -10    1.50    2.40
  17   0  10   -0.50    2.60
  18  -1 -10   -1.50    2.00
 -18  -1  10    0.50    1.60
  18   1 -10   -1.30    1.80
 -17  -1  10   -0.10    1.40
  17  -1 -10   -0.80    2.00
  17   1 -10    0.30    1.70
  16  -1 -10   -0.70    1.60
 -16  -1  10    0.00    1.20
  16   1 -10    3.20    1.90
  15  -1 -10   -0.40    1.50
 -15  -1  10   -1.00    0.90
 -15   1  10    0.90    1.10
  15   1 -10    0.50    1.40
 -14  -1  10   -0.20    0.90
  14  -1 -10   -0.70    1.30
 -14   1  10   -0.70    0.90
  14   1 -10   -0.40    1.30
 -13  -1  10    3.10    1.00
  13  -1 -10    5.40    1.50
  13  -1 -10    5.10    1.30
 -13   1  10    4.40    1.00
 -13   1  10    6.30    1.50
  13   1 -10    3.70    1.40
  12  -1 -10    0.70    1.20
 -12  -1  10    1.40    1.00
  12  -1 -10    0.70    1.00
  12   1 -10    0.20    1.20
 -12   1  10    1.60    1.20
 -12   1  10    0.20    0.80
  11  -1 -10    0.50    1.00
 -11  -1  10    0.90    0.80
  11  -1 -10    0.40    0.70
 -11   1  10    2.60    0.90
  11   1 -10    0.60    1.10
 -11   1  10    1.50    1.10
  10  -1 -10   -1.30    0.90
 -10  -1  10    0.50    0.80
  10  -1 -10   -0.30    0.80
  10   1 -10   -0.40    0.80
  10   1 -10    0.50    0.70
 -10   1  10    1.10    0.60
 -10   1  10    0.20    0.90
   9  -1 -10   73.49    4.60
   9  -1 -10   72.49    4.70
  -9  -1  10   77.59    4.50
  -9  -1  10   75.79    4.60
   9   1 -10   71.59    4.80
   9   1 -10   75.99    4.50
  -9   1  10   75.19    4.50
  -9   1  10   72.19    4.60
   8  -1 -10    3.20    0.80
   8  -1 -10    2.80    0.80
  -8  -1  10    2.90    0.80
  -8  -1  10    4.10    0.60
   8   1 -10    2.50    0.80
   8   1 -10    3.70    0.70
  -8   1  10    2.40    0.70
  -8   1  10    4.20    0.90
   7  -1 -10   12.30    1.30
   7  -1 -10   13.50    1.40
  -7  -1  10   13.90    1.00
  -7  -1  10   13.10    1.30
   7   1 -10   12.00    1.40
   7   1 -10   15.10    1.30
  -7   1  10   11.60    1.20
  -7   1  10   13.50    1.40
   6  -1 -10   18.20    1.50
   6  -1 -10   19.60    1.60
  -6  -1  10   15.50    1.40
  -6  -1  10   17.10    1.10
   6   1 -10   13.70    1.50
  -6   1  10   18.00    1.50
  -6   1  10   19.30    1.50
  -5  -1  10   39.30    2.10
   5  -1 -10   36.80    2.40
  -5  -1  10   36.70    2.40
   5  -1 -10   33.30    2.40
  -5   1  10   34.30    2.30
  -5   1  10   38.70    2.40
   5   1 -10   37.50    2.40
   5   1 -10   37.00    2.60
   4  -1 -10   48.70    3.00
  -4  -1  10   47.50    2.90
   4  -1 -10   47.20    2.90
   4   1 -10   45.40    3.10
  -4   1  10   46.10    3.00
  -4   1  10   50.59    2.90
   4   1 -10   48.40    3.00
  -3  -1  10  142.09    7.80
   3  -1 -10  137.49    7.80
   3  -1 -10  144.39    7.90
   3   1 -10  138.39    8.00
   3   1 -10  144.89    7.90
  -3   1  10  137.99    7.90
  -3   1  10  135.69    7.80
   2  -1 -10   53.49    3.40
   2  -1 -10   53.29    3.20
  -2  -1  10   54.59    3.30
   2   1 -10   56.09    3.40
  -2   1  10   63.99    3.40
   2   1 -10   57.49    3.50
  -2   1  10   55.99    3.40
   1  -1 -10   56.89    3.40
  -1  -1  10   56.19    3.30
   1  -1 -10   56.29    3.40
  -1   1  10   57.79    3.40
   1   1 -10   60.49    3.50
   1   1 -10   54.29    3.50
  -1   1  10   57.59    3.30
   1   1 -10   58.59    3.20
   0  -1  10   30.90    1.90
   0  -1  10   26.30    2.00
   0  -1 -10   30.60    2.00
   0  -1 -10   32.00    2.00
   0   1  10   30.50    2.00
   0   1  10   29.20    1.90
   0   1 -10   31.30    1.80
   0   1 -10   30.60    2.10
   1  -1  10   70.19    3.80
   1  -1  10   66.89    4.00
  -1  -1 -10   63.69    3.90
  -1   1 -10   62.39    4.00
  -1   1 -10   67.99    3.80
   1   1  10   67.09    3.80
   1   1  10   65.89    3.90
  -2  -1 -10  271.97   15.80
   2  -1  10  291.67   15.70
  -2  -1 -10  288.47   15.80
   2  -1  10  293.47   15.90
   2   1  10  285.97   15.90
   2   1  10  291.27   15.80
  -2   1 -10  289.67   15.70
  -2   1 -10  295.17   15.90
   3  -1  10    1.90    0.40
   3  -1  10    2.00    0.60
  -3  -1 -10    1.60    0.60
  -3  -1 -10    1.10    0.50
  -3   1 -10    2.00    0.70
  -3   1 -10    1.20    0.40
   3   1  10    0.90    0.40
   3   1  10    2.20    0.60
  -4  -1 -10  561.04   30.60
   4  -1  10  559.64   30.80
  -4  -1 -10  557.54   30.70
   4  -1  10  565.44   30.50
  -4   1 -10  558.44   30.60
  -4   1 -10  566.84   30.80
   4   1  10  580.64   30.70
   5  -1  10  311.67   16.80
   5  -1  10  304.27   17.10
  -5  -1 -10  308.47   16.90
  -5  -1 -10  317.87   17.10
   5   1  10  305.67   17.00
  -5   1 -10  308.67   16.90
   5   1  10  307.37   17.00
  -5   1 -10  305.27   17.10
   6  -1  10   22.20    1.90
  -6  -1 -10   20.90    1.80
  -6  -1 -10   20.30    1.60
   6  -1  10   20.00    1.40
   6   1  10   21.00    1.80
   6   1  10   23.70    1.90
  -6   1 -10   23.70    2.00
  -6   1 -10   20.10    1.60
  -7  -1 -10    8.30    1.00
  -7  -1 -10   10.30    1.20
   7  -1  10    7.90    1.20
  -7   1 -10    8.60    1.30
  -7   1 -10   10.10    1.10
   7   1  10    8.60    1.20
   7   1  10   10.70    1.30
   8  -1  10   13.40    1.60
  -8  -1 -10   14.50    1.60
   8   1  10   11.80    1.50
  -8   1 -10   15.80    1.70
  -8   1 -10   12.00    1.40
   8   1  10   14.30    1.40
  -9  -1 -10    4.30    1.00
   9  -1  10    2.00    0.90
  -9   1 -10    5.40    1.20
  -9   1 -10    5.30    1.00
   9   1  10    2.30    0.90
   9   1  10    3.70    1.10
  10  -1  10   15.30    1.80
 -10  -1 -10   12.90    1.60
  10   1  10   14.60    1.80
  10   1  10   11.60    1.50
 -10   1 -10   12.80    1.70
 -10   1 -10   12.20    1.50
 -11  -1 -10   21.00    2.00
  11  -1  10   15.80    2.20
 -11   1 -10   16.50    1.80
  11   1  10   16.80    1.80
  11   1  10   17.50    2.00
 -12  -1 -10   42.10    3.20
  12  -1  10   44.10    3.60
  12   1  10   38.80    3.50
 -12   1 -10   35.50    3.00
  13  -1  10   10.40    1.80
 -13  -1 -10    8.40    1.60
  13   1  10    6.30    1.60
 -13   1 -10   10.30    1.70
 -14  -1 -10    1.50    1.20
  14  -1  10    0.70    1.30
  14   1  10    0.20    1.40
 -14   1 -10    1.70    1.20
 -15  -1 -10    1.90    1.40
  15  -1  10   -0.30    1.50
  15   1  10    0.60    1.60
 -15   1 -10   -0.30    1.20
 -16  -1 -10   -1.50    1.50
  16  -1  10   -0.30    1.70
 -16   1 -10    1.90    1.80
  16   1  10   -1.10    1.60
 -17  -2  10    2.00    1.70
  17   2 -10    1.30    2.10
 -16  -2  10   -0.10    1.30
  16   2 -10   -0.40    1.70
 -15  -2  10    1.00    1.10
 -15   2  10    0.20    1.80
  15   2 -10   -0.70    1.60
  14  -2 -10    0.00    1.30
 -14  -2  10   -0.60    0.80
  14   2 -10   -1.20    1.20
 -14   2  10   -0.50    1.60
  13  -2 -10    0.60    1.10
 -13  -2  10    0.00    0.80
  13   2 -10    0.80    1.30
 -13   2  10    1.60    1.40
 -13   2  10    0.80    0.90
  12  -2 -10    2.20    1.20
  12  -2 -10    1.00    1.50
 -12  -2  10    1.20    0.90
 -12   2  10    0.30    1.20
 -12   2  10    1.60    0.80
  12   2 -10    0.80    1.10
 -11  -2  10   10.40    1.30
  11  -2 -10    6.50    1.40
  11  -2 -10    9.50    1.60
  11   2 -10   11.30    1.80
 -11   2  10   10.50    1.80
  10  -2 -10   11.90    1.60
 -10  -2  10   17.70    1.60
  10  -2 -10   15.70    1.70
 -10   2  10   13.50    1.40
  10   2 -10    9.90    1.80
 -10   2  10   10.50    1.80
  -9  -2  10    0.10    0.70
   9  -2 -10    0.50    0.80
   9  -2 -10    0.20    0.80
   9   2 -10   -0.30    0.70
  -9   2  10   -0.50    0.40
  -9   2  10    0.10    0.90
   9   2 -10   -0.60    0.80
   8  -2 -10    1.40    0.80
   8  -2 -10    1.60    0.80
  -8  -2  10    1.90    0.80
  -8   2  10    2.50    1.00
   8   2 -10    1.50    0.70
  -8   2  10    2.00    0.70
   8   2 -10    2.00    0.90
  -7  -2  10   -0.10    0.50
   7  -2 -10   -0.20    0.60
   7  -2 -10    0.70    0.70
  -7   2  10   -0.30    0.70
   7   2 -10    1.30    0.60
  -7   2  10    0.00    0.50
   7   2 -10   -0.80    0.60
  -6  -2  10   61.09    3.60
   6  -2 -10   64.09    4.00
  -6  -2  10   64.19    3.80
   6  -2 -10   61.79    3.70
   6   2 -10   64.49    3.90
   6   2 -10   65.09    4.10
  -6   2  10   58.49    4.00
  -6   2  10   62.19    3.80
   5  -2 -10    4.90    0.70
   5  -2 -10    3.40    0.80
  -5  -2  10    4.80    0.70
  -5  -2  10    4.70    0.60
   5   2 -10    6.70    0.90
   5   2 -10    5.90    1.00
  -5   2  10    4.20    0.90
  -5   2  10    4.20    0.70
   4  -2 -10   13.70    1.00
   4  -2 -10   14.80    1.40
  -4  -2  10   12.60    0.90
  -4  -2  10   10.90    1.10
  -4   2  10   14.30    1.30
  -4   2  10   12.50    1.40
   4   2 -10   11.20    1.30
   4   2 -10   10.60    1.30
   3  -2 -10    2.00    0.70
  -3  -2  10    2.20    0.50
  -3  -2  10    2.20    0.40
   3   2 -10    2.30    0.70
  -3   2  10    2.80    0.80
   3   2 -10    3.50    0.70
  -3   2  10    2.30    0.60
  -2  -2  10    0.40    0.40
   2  -2 -10    0.20    0.50
  -2   2  10    0.90    0.20
  -2   2  10    1.80    0.70
   2   2 -10    0.90    0.40
   2   2 -10    1.10    0.60
   2   2 -10    1.50    0.60
  -2   2  10    0.80    0.50
  -1  -2  10    0.10    0.30
   1  -2 -10    0.00    0.50
   1   2 -10    0.30    0.40
  -1   2  10    0.40    0.50
   1   2 -10    0.00    0.50
  -1   2  10   -0.10    0.20
   1   2 -10    0.10    0.50
  -1   2  10    0.20    0.60
   0  -2  10   38.30    2.60
   0  -2 -10   35.60    2.60
   0  -2  10   36.60    2.30
   0  -2 -10   40.00    2.50
   0   2  10   38.50    2.20
   0   2 -10   40.10    2.40
   0   2 -10   38.40    2.60
   0   2  10   36.80    2.50
   1  -2  10  301.27   16.60
  -1  -2 -10  297.07   16.40
  -1  -2 -10  302.57   16.60
   1  -2  10  295.17   16.30
  -1   2 -10  301.97   16.60
   1   2  10  295.87   16.30
  -1   2 -10  305.67   16.40
   1   2  10  294.97   16.50
   2  -2  10  197.98   10.50
  -2  -2 -10  193.58   10.70
  -2  -2 -10  193.68   10.80
   2  -2  10  200.58   10.90
   2   2  10  189.98   10.80
  -2   2 -10  189.08   10.70
   2   2  10  189.98   10.60
  -2   2 -10  180.38   10.90
  -3  -2 -10  134.99    7.80
   3  -2  10  144.29    7.40
  -3  -2 -10  134.39    7.60
   3  -2  10  131.29    7.80
  -3   2 -10  130.89    7.90
   3   2  10  134.69    7.60
  -3   2 -10  134.09    7.70
   3   2  10  134.49    7.80
  -4  -2 -10  106.29    6.40
  -4  -2 -10  108.19    6.20
   4  -2  10  107.69    6.50
  -4   2 -10  112.89    6.30
   4   2  10  106.89    6.30
   4   2  10  109.99    6.40
  -4   2 -10  112.99    6.60
  -5  -2 -10  112.89    6.50
   5  -2  10  111.29    6.50
  -5  -2 -10  105.39    6.20
  -5   2 -10  110.39    6.40
   5   2  10  112.69    6.50
  -5   2 -10  105.59    6.60
   5   2  10  112.49    6.40
  -6  -2 -10   14.90    1.60
   6  -2  10   11.70    1.50
   6   2  10    8.80    1.30
  -6   2 -10   12.00    1.60
   6   2  10   11.60    1.30
  -6   2 -10   12.20    1.40
  -7  -2 -10    4.40    1.10
   7  -2  10    5.60    1.10
  -7   2 -10    8.30    1.10
   7   2  10    5.40    1.10
   7   2  10    6.10    1.00
  -7   2 -10    5.40    1.30
  -8  -2 -10    5.70    1.20
   8  -2  10    6.20    1.20
   8   2  10    8.60    1.30
   8   2  10    9.40    1.40
  -8   2 -10    9.30    1.60
  -8   2 -10    8.90    1.30
  -9  -2 -10   14.20    1.80
   9  -2  10   16.70    2.00
  -9   2 -10   18.40    1.90
   9   2  10   15.60    1.80
  -9   2 -10   17.50    2.10
   9   2  10   18.10    1.90
 -10  -2 -10    0.60    1.10
  10  -2  10    0.00    1.00
 -10   2 -10   -0.20    1.10
 -10   2 -10   -0.20    0.80
  10   2  10    0.40    1.00
  10   2  10   -0.70    0.80
  11  -2  10   -0.80    1.00
 -11  -2 -10   -0.60    1.20
 -11   2 -10    0.60    0.90
  11   2  10   -0.30    0.90
  11   2  10    0.70    1.10
 -11   2 -10   -0.70    1.20
 -12  -2 -10   -0.60    1.20
  12  -2  10    0.60    1.10
  12   2  10   -0.20    1.10
  12   2  10    1.90    1.20
 -12   2 -10    0.10    0.90
 -13  -2 -10   -1.40    1.20
  13  -2  10    1.40    1.40
  13   2  10    1.30    1.40
  13   2  10   -0.10    1.30
 -13   2 -10    0.60    1.20
  14  -2  10   -1.20    1.20
 -14  -2 -10   -0.60    1.20
  14   2  10    1.50    1.50
 -14   2 -10    2.40    1.30
 -15  -2 -10    0.80    1.60
  15  -2  10   -0.40    1.70
 -15   2 -10    1.30    1.30
  15   2  10   -0.30    1.40
 -16  -2 -10    1.30    1.50
  16  -2  10   -1.10    1.90
  16   2  10    1.90    1.80
 -16   2 -10    0.30    1.50
 -16  -3  10    0.30    1.30
  16   3 -10    2.20    2.00
 -16   3  10    4.30    2.50
 -15  -3  10    2.20    1.20
  15  -3 -10   -1.10    1.50
 -15   3  10    0.70    2.10
  15   3 -10    0.40    1.50
  14  -3 -10    0.50    1.50
 -14  -3  10    0.60    1.10
 -14   3  10    0.40    1.70
  14   3 -10    1.50    1.40
  13  -3 -10    0.00    1.30
 -13  -3  10    0.50    1.00
  13   3 -10   -1.00    1.30
 -13   3  10    2.00    1.50
 -12  -3  10    2.40    1.20
  12  -3 -10    3.20    1.30
 -12   3  10    4.20    1.70
  12   3 -10    2.40    1.50
  11  -3 -10   -0.10    0.90
 -11  -3  10    1.80    0.90
  11   3 -10    0.20    1.10
 -11   3  10    0.50    0.90
 -11   3  10    1.00    1.40
  10  -3 -10    2.60    1.10
 -10  -3  10    3.00    1.00
 -10   3  10    2.80    0.90
  10   3 -10    3.70    1.40
 -10   3  10    6.00    1.60
  -9  -3  10   19.80    1.90
   9  -3 -10   19.70    2.10
  -9   3  10   16.80    1.70
  -9   3  10   17.70    2.20
   9   3 -10   14.60    2.00
  -8  -3  10    4.10    0.90
   8  -3 -10    5.30    1.20
  -8   3  10    5.30    1.30
   8   3 -10    4.80    1.20
  -7  -3  10    1.10    0.70
   7  -3 -10    1.40    0.80
   7   3 -10    1.30    0.80
   7   3 -10    1.30    0.90
  -7   3  10    0.30    1.00
  -7   3  10    1.50    0.70
  -6  -3  10   11.10    1.30
   6  -3 -10    8.80    1.40
  -6   3  10   10.10    1.50
   6   3 -10   10.50    1.50
  -6   3  10   11.90    1.30
   6   3 -10   10.90    1.30
   5  -3 -10   20.40    1.90
  -5  -3  10   20.30    1.70
   5   3 -10   18.90    1.90
   5   3 -10   17.30    1.80
  -5   3  10   15.90    1.90
  -5   3  10   19.90    1.70
   4  -3 -10   16.80    1.70
  -4  -3  10   17.20    1.50
  -4  -3  10   19.40    1.50
  -4   3  10   18.10    2.00
   4   3 -10   20.10    1.90
   4   3 -10   15.20    1.70
  -4   3  10   22.10    1.80
   3  -3 -10   -0.10    0.50
  -3  -3  10    0.70    0.50
  -3   3  10    0.40    0.60
   3   3 -10    1.10    0.60
   3   3 -10    0.60    0.70
  -3   3  10    0.30    0.70
   3   3 -10    0.60    0.60
   2  -3 -10    8.90    1.10
  -2  -3  10    6.50    0.90
  -2   3  10    6.40    1.00
   2   3 -10    6.30    1.10
   2   3 -10    8.90    1.20
  -2   3  10    9.60    1.30
   2   3 -10    6.90    1.00
   1  -3 -10   21.50    1.80
  -1  -3  10   19.60    1.50
  -1   3  10   22.60    2.00
   1   3 -10   22.80    2.00
   1   3 -10   24.00    2.10
  -1   3  10   21.90    1.90
   1   3 -10   19.80    1.70
   0  -3 -10    0.70    0.60
   0  -3  10    0.10    0.60
   0  -3  10    0.10    0.40
   0   3 -10   -0.40    0.50
   0   3  10   -1.20    0.70
   0   3  10    0.10    0.60
   0   3 -10   -0.30    0.60
   1  -3  10   14.10    1.10
  -1  -3 -10   13.60    1.40
   1  -3  10   12.20    1.50
  -1  -3 -10   13.20    1.60
  -1   3 -10   17.80    1.60
  -1   3 -10   12.50    1.60
   1   3  10   16.70    1.60
  -2  -3 -10   22.70    1.90
   2  -3  10   28.00    2.30
  -2  -3 -10   25.40    2.10
  -2   3 -10   29.50    2.10
   2   3  10   31.20    2.40
  -2   3 -10   27.10    2.40
  -3  -3 -10   47.60    3.30
  -3  -3 -10   45.70    2.90
   3  -3  10   42.50    3.10
   3   3  10   45.70    2.80
  -3   3 -10   44.80    3.30
   3   3  10   47.90    3.20
  -4  -3 -10   13.10    1.60
   4  -3  10   14.40    1.60
  -4  -3 -10   16.80    1.40
  -4   3 -10   16.10    1.70
   4   3  10   15.80    1.40
  -4   3 -10   16.80    2.00
   4   3  10   13.50    1.60
   5  -3  10    2.20    0.90
  -5  -3 -10    1.40    0.90
   5   3  10    0.50    0.60
  -5   3 -10    1.60    0.80
  -5   3 -10    0.70    0.90
   5   3  10    1.10    0.80
  -6  -3 -10    1.60    0.90
   6  -3  10    0.40    0.80
  -6   3 -10   -0.10    0.90
   6   3  10   -0.20    0.70
  -6   3 -10    1.10    0.80
   6   3  10    0.40    0.70
  -7  -3 -10   11.20    1.60
   7  -3  10   12.10    1.60
   7   3  10    7.90    1.40
   7   3  10   10.20    1.40
  -7   3 -10   11.10    1.50
  -7   3 -10   10.50    1.70
   8  -3  10    1.10    0.90
  -8  -3 -10    0.50    1.10
  -8   3 -10    1.20    1.20
   8   3  10    1.10    0.90
   8   3  10    1.40    0.90
  -8   3 -10    0.60    0.90
  -9  -3 -10    7.90    1.60
   9  -3  10    7.70    1.50
   9   3  10    5.40    1.40
  -9   3 -10    6.30    1.70
   9   3  10   -0.10    0.90
  -9   3 -10    7.40    1.50
 -10  -3 -10    3.50    1.40
  10  -3  10    2.20    1.10
 -10   3 -10    3.50    1.30
  10   3  10    3.70    1.20
  10   3  10    2.30    1.20
 -10   3 -10    2.10    1.40
  11  -3  10    0.40    1.30
 -11  -3 -10    1.20    1.30
 -11   3 -10    1.60    1.20
  11   3  10    2.30    1.40
 -11   3 -10    0.30    1.60
  11   3  10    3.00    1.30
 -12  -3 -10    5.60    1.80
  12  -3  10    4.40    1.50
  12  -3  10    0.80    1.40
  12   3  10    1.40    1.40
  12   3  10    4.80    1.70
 -12   3 -10    3.80    1.30
 -13  -3 -10   -1.30    1.40
  13  -3  10   -0.10    1.50
 -13   3 -10    2.20    1.50
  13   3  10    0.00    1.60
  13   3  10    1.20    1.50
 -14  -3 -10    0.00    1.50
  14  -3  10   -0.10    1.50
  14   3  10    1.00    1.80
  14   3  10    0.20    1.50
 -14   3 -10    0.60    1.40
  15  -3  10    0.60    1.90
 -15  -3 -10   -1.90    1.50
 -15   3 -10   -1.10    1.50
  15   3  10    0.20    1.70
  15   3  10    0.50    1.70
  15  -4 -10    1.80    1.70
 -15  -4  10    0.40    1.40
 -15   4  10    1.10    2.40
  15   4 -10    0.60    1.80
  14  -4 -10   -1.20    1.30
 -14  -4  10    1.20    1.40
  14   4 -10    0.00    1.80
 -14   4  10   -0.70    2.30
  13  -4 -10   -0.40    1.40
 -13  -4  10    0.40    1.20
  13   4 -10    0.10    1.50
 -13   4  10   -1.60    1.60
 -12  -4  10    0.90    1.10
  12  -4 -10   -0.20    1.30
  12   4 -10    0.10    1.50
 -12   4  10   -0.70    1.70
  11  -4 -10   -0.90    1.00
 -11  -4  10    0.40    1.00
  11   4 -10   -1.20    1.30
 -11   4  10   -1.30    1.50
 -10  -4  10   -1.00    0.80
  10  -4 -10    1.00    1.00
 -10   4  10    3.60    1.70
  10   4 -10    1.20    1.30
  -9  -4  10    1.70    0.90
   9  -4 -10    1.80    1.10
  -9   4  10    0.10    1.40
   9   4 -10    0.50    1.10
   8  -4 -10    6.20    1.40
  -8  -4  10    4.70    1.20
  -8   4  10    8.50    1.90
   8   4 -10    4.00    1.40
  -8   4  10    6.20    1.20
   7  -4 -10    1.10    1.00
  -7  -4  10    2.70    0.90
   7   4 -10    0.60    1.00
  -7   4  10    0.40    0.80
  -7   4  10    0.60    1.20
   6  -4 -10    8.10    1.40
  -6  -4  10    9.10    1.20
  -6   4  10   12.10    2.00
   6   4 -10   13.30    1.90
   6   4 -10   10.20    1.50
  -6   4  10    8.80    1.30
  -5  -4  10    6.10    1.10
   5  -4 -10    6.10    1.30
  -5   4  10    9.10    1.30
  -5   4  10    6.40    1.50
   5   4 -10    6.50    1.20
   5   4 -10    7.00    1.30
   4  -4 -10    1.60    0.80
  -4  -4  10    1.70    0.70
   4   4 -10    0.40    0.70
   4   4 -10    2.80    1.10
  -4   4  10    1.50    0.90
  -4   4  10    0.70    1.20
  -3  -4  10    1.10    0.60
   3  -4 -10    2.60    0.90
   3   4 -10    2.40    1.10
  -3   4  10    2.40    1.20
   3   4 -10    3.30    1.10
  -3   4  10    1.30    0.90
   3   4 -10    1.70    0.90
  -2  -4  10   -0.20    0.60
   2  -4 -10   -0.70    0.70
  -2   4  10   -0.20    1.00
   2   4 -10   -0.20    0.80
  -2   4  10   -0.90    0.80
   2   4 -10   -0.50    0.90
   2   4 -10    1.50    0.90
  -1  -4  10    2.20    0.90
   1  -4 -10    0.40    0.80
  -1  -4  10    1.30    0.70
  -1   4  10    1.90    0.80
  -1   4  10    3.10    1.10
   1   4 -10    1.00    1.00
   1   4 -10   -0.30    0.70
   0  -4  10   27.50    2.00
   0  -4  10   31.00    2.60
   0  -4 -10   24.00    2.20
   0   4 -10   25.90    2.40
   0   4 -10   24.60    2.50
   0   4  10   27.30    2.40
  -1  -4 -10   43.80    3.40
  -1  -4 -10   49.00    3.20
   1  -4  10   43.80    3.30
   1   4  10   42.80    3.20
  -1   4 -10   40.80    3.20
  -1   4 -10   48.30    3.50
  -2  -4 -10    5.00    1.00
   2  -4  10    5.80    1.20
  -2  -4 -10    5.10    1.20
  -2   4 -10    5.20    1.30
   2   4  10    5.10    1.20
  -2   4 -10    7.00    1.30
   3  -4  10    4.90    1.20
  -3  -4 -10    2.30    0.90
  -3  -4 -10    0.90    1.10
  -3   4 -10    3.20    1.20
  -3   4 -10    2.80    1.00
   3   4  10    4.70    1.10
  -4  -4 -10    9.00    1.50
   4  -4  10   11.80    1.60
   4   4  10    9.10    1.50
  -4   4 -10    8.40    1.50
  -4   4 -10   11.20    1.70
  -5  -4 -10    2.80    1.20
   5  -4  10    3.40    1.00
  -5   4 -10    0.90    1.10
   5   4  10    4.20    1.10
  -5   4 -10    2.50    1.20
  -6  -4 -10    3.30    1.10
   6  -4  10    0.90    1.00
  -6   4 -10    0.60    1.10
   6   4  10    0.70    1.00
  -6   4 -10    2.90    1.10
   7  -4  10    0.20    0.90
  -7  -4 -10   -0.20    1.20
  -7   4 -10    0.20    1.20
  -7   4 -10    0.40    1.20
   7   4  10    0.40    1.00
  -8  -4 -10   13.90    2.00
   8  -4  10    8.00    1.50
   8   4  10    7.70    1.60
  -8   4 -10   12.10    2.00
  -8   4 -10    8.40    1.70
  -9  -4 -10   -0.20    1.30
   9  -4  10   -0.60    1.10
  -9   4 -10   -0.10    1.30
  -9   4 -10    2.20    1.30
   9   4  10    0.90    1.10
  10  -4  10    0.20    1.10
 -10  -4 -10   -0.80    1.20
 -10   4 -10   -0.90    1.40
 -10   4 -10    0.10    1.20
  10   4  10    1.60    1.30
 -11  -4 -10   -0.90    1.40
  11  -4  10   -1.10    1.50
  11  -4  10    0.60    1.40
 -11   4 -10    1.20    1.30
  11   4  10   -1.30    1.20
  12  -4  10    1.90    1.60
 -12  -4 -10   -2.10    1.70
  12  -4  10   -0.30    1.40
 -12   4 -10    0.40    1.40
  12   4  10    0.20    1.30
  13  -4  10   -1.40    1.40
 -13  -4 -10    2.10    1.80
  13  -4  10    1.40    2.00
 -13   4 -10    0.80    1.70
  13   4  10   -0.20    1.60
  14  -4  10    1.40    2.20
 -14  -4 -10   -0.90    1.80
 -14   4 -10    2.50    2.00
  14   4  10   -1.30    1.80
  13  -5 -10   -0.90    1.80
 -13  -5  10    1.40    1.60
 -13   5  10   -2.40    2.50
  13   5 -10    1.00    2.10
  12  -5 -10    1.20    1.50
 -12  -5  10   -0.40    1.30
  12   5 -10    1.20    1.70
 -12   5  10    2.60    2.20
  11  -5 -10    0.20    1.40
 -11  -5  10    0.50    1.10
 -11   5  10    0.20    1.80
  11   5 -10    1.90    1.70
  10  -5 -10    1.30    1.50
 -10  -5  10   -1.00    1.10
  10   5 -10   -0.10    1.60
 -10   5  10    0.30    1.90
   9  -5 -10    2.30    1.30
  -9  -5  10   -0.60    0.90
  -9   5  10    1.50    1.70
   9   5 -10    1.90    1.40
   8  -5 -10    0.90    1.20
  -8  -5  10    4.90    1.20
  -8   5  10    3.20    1.80
   8   5 -10    7.70    1.90
  -7  -5  10    3.70    1.20
   7  -5 -10    4.10    1.40
  -7   5  10    1.20    1.60
   7   5 -10    5.80    1.60
   6  -5 -10    0.50    1.10
  -6  -5  10    2.30    1.00
   6   5 -10   -0.40    1.30
  -6   5  10    0.60    1.10
  -6   5  10    1.20    1.40
  -5  -5  10    4.40    1.10
   5  -5 -10    1.50    1.10
  -5   5  10    2.70    1.60
   5   5 -10    3.30    1.60
  -5   5  10    1.80    1.10
   5   5 -10    6.40    1.60
  -4  -5  10    1.10    0.90
   4  -5 -10    3.00    1.20
  -4   5  10    4.30    1.60
   4   5 -10    3.20    1.30
  -4   5  10    2.90    1.10
   4   5 -10    0.70    0.90
   3  -5 -10   -1.30    0.90
  -3  -5  10    0.40    0.80
  -3   5  10    0.20    0.90
   3   5 -10    0.10    1.10
  -3   5  10    0.30    1.20
   3   5 -10    0.30    1.00
  -2  -5  10    7.10    1.60
   2  -5 -10   11.40    1.70
  -2   5  10    8.40    1.80
  -2   5  10    7.00    1.40
   2   5 -10    9.20    1.80
   1  -5 -10    3.10    1.20
  -1  -5  10    4.50    1.20
  -1   5  10    3.10    1.20
   1   5 -10    4.80    1.40
   1   5 -10    3.70    1.20
   0  -5 -10   11.60    1.70
   0  -5  10   10.20    1.60
   0   5  10    9.80    1.60
   0   5  10    0.80    1.50
   0   5 -10   10.10    1.70
   0   5 -10    8.40    1.70
   1  -5  10    1.30    1.00
  -1  -5 -10    1.80    1.20
  -1  -5 -10    0.70    1.00
  -1   5 -10    0.40    1.10
  -1   5 -10    0.30    1.00
   1   5  10   -0.30    1.10
  -2  -5 -10    0.40    1.10
  -2  -5 -10    1.70    1.10
   2  -5  10    1.00    1.00
  -2   5 -10    0.50    1.00
   2   5  10    1.40    1.00
  -2   5 -10   -1.20    1.00
  -3  -5 -10    1.80    1.30
   3  -5  10   -1.30    1.10
  -3   5 -10    1.50    1.30
  -3   5 -10    2.50    1.30
   3   5  10    1.60    1.10
  -4  -5 -10    0.40    1.10
   4  -5  10    0.30    1.10
  -4   5 -10    0.80    1.20
   4   5  10    0.20    1.00
  -4   5 -10   -1.00    1.30
  -5  -5 -10    2.30    1.40
   5  -5  10    1.70    1.10
   5   5  10    1.10    1.20
  -5   5 -10   -1.20    1.10
  -5   5 -10    1.60    1.40
  -6  -5 -10    0.20    1.30
   6  -5  10    1.60    1.30
   6   5  10    0.30    1.10
  -6   5 -10    3.10    1.60
  -6   5 -10    3.20    1.40
  -7  -5 -10   14.00    2.30
   7  -5  10   17.10    2.30
  -7   5 -10   18.60    2.60
   7   5  10   15.80    2.10
  -7   5 -10   19.00    2.70
  -8  -5 -10    0.50    1.50
   8  -5  10    0.30    1.40
  -8   5 -10    0.90    1.40
   8   5  10    0.90    1.40
  -8   5 -10    1.20    1.60
  -9  -5 -10   -0.70    1.40
   9  -5  10   -1.10    1.60
   9  -5  10   -0.10    1.40
   9   5  10   -0.10    1.20
  -9   5 -10    0.70    1.40
  10  -5  10   -0.80    1.50
 -10  -5 -10    0.10    1.60
  10  -5  10    0.50    1.60
 -10   5 -10    1.00    1.60
  10   5  10    0.30    1.40
  11  -5  10    1.30    1.90
  11  -5  10   -1.20    1.70
 -11  -5 -10   -0.80    1.80
 -11   5 -10    0.80    1.80
  11   5  10    0.50    1.70
 -12  -5 -10    0.00    1.90
  12  -5  10   -0.30    2.00
  12  -5  10    2.30    2.00
 -12   5 -10    1.40    1.80
  12   5  10    0.50    1.70
  10  -6 -10    0.50    1.70
 -10  -6  10   -1.30    1.30
 -10   6  10    2.90    2.40
  10   6 -10    0.00    2.10
  -9  -6  10    2.20    1.40
   9  -6 -10    0.30    1.50
   9   6 -10    1.50    1.80
  -9   6  10   -2.80    2.30
  -8  -6  10    1.40    1.30
   8  -6 -10   -1.20    1.30
   8   6 -10   -0.60    1.90
  -8   6  10   -0.40    1.90
  -7  -6  10    1.10    1.20
   7  -6 -10   -1.20    1.40
   7   6 -10    0.80    1.60
  -7   6  10    0.30    1.80
   6  -6 -10    1.10    1.40
  -6  -6  10   -1.60    1.00
  -6   6  10   -1.40    1.90
   6   6 -10   -0.50    1.50
   5  -6 -10    0.10    1.30
  -5  -6  10    1.30    1.20
  -5   6  10   -0.20    1.60
   5   6 -10   -0.10    1.60
   4  -6 -10    0.20    1.50
   4   6 -10    0.40    1.70
  -4   6  10    0.10    1.60
   3  -6 -10    0.20    1.30
  -3  -6  10    2.20    1.40
   3   6 -10    2.50    1.70
  -3   6  10    1.30    1.60
  -3   6  10    1.70    1.40
  -2  -6  10    6.80    1.80
   2  -6 -10    2.60    1.50
   2   6 -10    4.60    1.60
  -2   6  10    1.30    1.50
  -2   6  10    5.00    2.00
   1  -6 -10    0.10    1.30
  -1  -6  10    0.60    1.30
   1   6 -10    0.40    1.30
  -1   6  10   -1.40    1.50
  -1   6  10    0.20    1.40
   0  -6  10    1.60    1.40
   0  -6 -10    0.90    1.40
   0   6  10   -0.20    1.40
   0   6  10   -2.70    1.50
   0   6 -10   -1.00    1.40
   1  -6  10    1.30    1.40
  -1  -6 -10    2.20    1.50
  -1   6 -10    1.10    1.40
   1   6  10    2.10    1.50
  -2  -6 -10    0.20    1.50
   2  -6  10    1.00    1.40
  -2   6 -10    1.10    1.70
   2   6  10    0.50    1.20
  -2   6 -10    1.00    1.40
   3  -6  10    0.80    2.40
  -3  -6 -10   -0.90    1.50
  -3   6 -10   -0.40    1.70
   3   6  10    1.00    1.50
  -3   6 -10    2.60    1.60
  -4  -6 -10    3.40    1.80
  -4   6 -10    0.40    1.70
   4   6  10    2.20    1.40
  -4   6 -10    1.20    1.70
  -5  -6 -10    0.50    1.50
  -5   6 -10   -0.20    1.40
  -5   6 -10    0.40    1.70
   5   6  10    1.10    1.40
   6  -6  10    0.80    1.50
  -6  -6 -10    0.40    1.70
  -6   6 -10    1.00    1.60
   6   6  10    1.40    1.50
  -6   6 -10    1.10    1.90
   7  -6  10    3.30    1.70
  -7  -6 -10   -0.70    1.60
   7   6  10   -0.10    1.50
  -7   6 -10   -0.60    1.70
   8  -6  10    3.10    2.10
  -8  -6 -10    1.70    1.90
   8   6  10    3.90    1.70
  -8   6 -10   -0.10    1.80
  -9  -6 -10    0.50    1.90
   9  -6  10   -1.90    1.50
   9   6  10   -0.80    1.90
  -9   6 -10    2.90    2.20
   4  -7 -10   -1.40    1.70
  -4   7  10   -2.10    1.90
   3  -7 -10    0.70    1.70
  -3   7  10   -0.60    2.20
   2  -7 -10    0.50    1.80
  -2   7  10    1.90    2.10
  -1  -7  10    1.10    2.10
  -1   7  10    2.40    2.10
  -1   7  10   -0.20    1.90
   1   7 -10   -1.10    2.00
   0  -7 -10    3.40    2.10
   0  -7  10    0.40    2.00
   0   7 -10    0.60    2.00
   0   7  10    0.10    1.70
   1  -7  10   -0.40    2.00
  -1  -7 -10    0.70    1.90
   1   7  10    0.70    1.90
  -2  -7 -10   -0.60    1.90
   2  -7  10    1.70    2.10
   2   7  10    2.50    2.00
  -3  -7 -10    1.10    2.40
   3  -7  10   -1.30    2.00
   3   7  10   -0.30    1.60
  18   0 -11    1.20    2.30
 -17   0  11   -1.00    1.30
  17   0 -11   -1.60    1.80
  16   0 -11    0.90    1.50
 -16   0  11   -0.60    1.10
  15   0 -11    1.80    1.70
 -15   0  11    0.80    1.10
  14   0 -11   -0.60    1.20
 -14   0  11   -0.20    0.90
  13   0 -11    1.20    1.10
 -13   0  11    0.80    0.90
 -12   0  11   -0.20    0.70
  12   0 -11    0.90    1.20
  12   0 -11    1.50    1.10
  11   0 -11    3.40    1.00
  11   0 -11    5.20    1.40
 -11   0  11    4.80    1.00
  10   0 -11    0.80    0.80
 -10   0  11    0.40    0.70
 -10   0  11   -0.30    0.80
  10   0 -11   -0.90    0.70
  -9   0  11    6.50    0.90
   9   0 -11    3.10    0.80
  -9   0  11    4.20    0.90
   9   0 -11    7.20    1.10
  -8   0  11    0.20    0.60
  -8   0  11   -0.20    0.50
   8   0 -11   -0.30    0.60
   8   0 -11   -0.50    0.60
   7   0 -11   19.10    1.80
   7   0 -11   20.90    1.70
  -7   0  11   19.00    1.50
  -7   0  11   22.30    1.70
   6   0 -11    0.70    0.60
  -6   0  11    0.00    0.40
   6   0 -11    0.00    0.60
  -6   0  11   -0.40    0.40
   5   0 -11  106.49    6.40
  -5   0  11  113.39    6.20
  -5   0  11  117.59    6.40
   5   0 -11  107.49    6.40
  -4   0  11   -0.20    0.40
   4   0 -11    0.40    0.50
   4   0 -11    0.60    0.50
  -4   0  11   -0.40    0.30
  -3   0  11  199.88   11.30
   3   0 -11  206.98   11.40
   3   0 -11  206.08   11.40
   3   0 -11  204.38   11.10
   2   0 -11    0.10    0.40
   2   0 -11   -0.30    0.20
  -2   0  11   -0.30    0.30
   2   0 -11    0.30    0.50
   1   0 -11  127.79    7.00
   1   0 -11  124.59    7.20
  -1   0  11  128.09    7.10
   0   0 -11   -0.30    0.40
   0   0  11   -0.20    0.30
   0   0  11    0.00    0.30
   0   0 -11    0.20    0.30
  -1   0 -11    4.70    0.60
  -1   0 -11    2.20    0.60
   1   0  11    3.60    0.50
   1   0  11    2.50    0.60
   2   0  11    0.50    0.40
  -2   0 -11   -0.10    0.50
  -2   0 -11   -0.10    0.40
   2   0  11    0.10    0.40
  -3   0 -11   18.80    1.60
   3   0  11   33.50    1.90
  -3   0 -11   27.60    1.90
   3   0  11   27.20    1.70
   4   0  11    0.20    0.40
  -4   0 -11    0.20    0.50
   4   0  11    0.30    0.40
  -4   0 -11   -0.50    0.50
   5   0  11    9.00    1.00
  -5   0 -11    7.40    1.00
   5   0  11    9.30    1.10
  -5   0 -11    9.60    1.00
  -6   0 -11    0.20    0.60
   6   0  11   -0.60    0.60
   6   0  11    0.10    0.50
  -6   0 -11   -0.50    0.60
   7   0  11    6.90    1.10
   7   0  11    8.40    1.00
  -7   0 -11    8.10    1.10
  -7   0 -11    7.30    1.10
   8   0  11    0.60    0.70
   8   0  11   -0.40    0.60
  -8   0 -11   -0.10    0.60
  -8   0 -11    0.70    0.80
  -9   0 -11    2.80    0.90
   9   0  11    0.70    0.80
  10   0  11   -0.50    0.80
 -10   0 -11    0.00    0.80
 -11   0 -11    0.40    0.80
  11   0  11    0.70    1.00
  12   0  11   -0.90    1.00
 -12   0 -11   -1.40    0.80
  13   0  11    3.30    1.30
 -13   0 -11    3.40    1.30
 -14   0 -11    1.00    1.10
  14   0  11    0.00    1.30
 -15   0 -11    1.10    1.30
  15   0  11    0.60    1.30
 -16   0 -11    0.80    1.60
  16   0  11   -0.20    1.50
 -18  -1  11    0.40    1.60
  17  -1 -11    0.10    1.80
 -17  -1  11    0.30    1.40
  17   1 -11    2.00    2.10
  16  -1 -11   -0.10    1.50
 -16  -1  11    2.20    1.30
  16   1 -11   -1.20    1.70
 -15  -1  11    0.50    1.00
  15  -1 -11    0.90    1.50
 -15   1  11   -0.30    1.00
  15   1 -11   -0.70    1.50
  14  -1 -11    1.70    1.30
 -14  -1  11    1.50    1.00
  14   1 -11    0.80    1.30
 -14   1  11    0.10    0.90
  13  -1 -11    1.00    1.10
 -13  -1  11    0.60    0.90
  13  -1 -11    0.80    1.00
  13   1 -11   -0.50    1.10
 -13   1  11   -0.40    0.70
 -12  -1  11    0.50    0.90
  12  -1 -11    1.30    1.20
  12  -1 -11   -0.20    0.70
 -12   1  11    0.00    1.10
  12   1 -11    2.10    1.30
 -12   1  11    2.40    0.90
 -11  -1  11    1.80    1.00
  11  -1 -11    4.20    1.20
  11  -1 -11    1.40    1.00
 -11   1  11    1.50    1.20
 -11   1  11    4.50    1.00
  11   1 -11    2.40    1.10
  10  -1 -11   25.10    2.30
  10  -1 -11   27.40    2.30
 -10  -1  11   21.70    2.00
 -10   1  11   23.60    2.30
  10   1 -11   23.00    2.00
 -10   1  11   27.70    2.10
  10   1 -11   18.90    2.30
   9  -1 -11    1.50    0.90
  -9  -1  11    1.00    0.70
   9  -1 -11    0.90    0.70
   9   1 -11   -0.40    0.70
   9   1 -11    0.70    0.70
  -9   1  11    1.10    0.70
  -9   1  11    1.40    0.80
   8  -1 -11    0.10    0.60
  -8  -1  11    0.70    0.60
   8  -1 -11    1.70    0.80
   8   1 -11   -0.10    0.60
  -8   1  11    1.00    0.70
  -8   1  11    0.60    0.50
   8   1 -11    0.70    0.60
  -7  -1  11    4.70    0.70
  -7  -1  11    4.70    0.80
   7  -1 -11    4.20    0.80
   7  -1 -11    5.30    0.90
  -7   1  11    5.80    0.80
  -7   1  11    6.10    0.90
   7   1 -11    6.30    1.00
   7   1 -11    7.20    0.90
  -6  -1  11    6.20    0.80
   6  -1 -11    6.40    0.90
  -6  -1  11    5.60    0.50
   6  -1 -11    6.40    0.90
   6   1 -11    4.50    0.80
   6   1 -11    3.60    0.90
  -6   1  11    6.40    0.80
  -6   1  11    6.40    0.90
  -5  -1  11  288.47   16.00
   5  -1 -11  301.57   16.00
   5  -1 -11  291.17   16.10
   5   1 -11  279.17   16.20
  -5   1  11  293.77   16.00
   5   1 -11  290.17   16.00
  -5   1  11  290.57   16.00
   4  -1 -11   13.90    1.40
  -4  -1  11   15.40    1.30
   4  -1 -11   16.40    1.30
  -4   1  11   16.80    1.40
   4   1 -11   15.00    1.50
  -4   1  11   16.00    1.40
   4   1 -11   14.30    1.40
   3  -1 -11   57.99    3.70
  -3  -1  11   61.89    3.60
   3  -1 -11   58.39    3.50
   3   1 -11   58.39    3.60
  -3   1  11   60.59    3.60
   3   1 -11   61.29    3.70
  -3   1  11   60.89    3.60
   2  -1 -11  263.97   14.20
  -2  -1  11  244.78   14.00
  -2   1  11  248.88   14.10
  -2   1  11  260.97   14.00
   2   1 -11  256.97   14.20
   2   1 -11  262.07   14.20
   1  -1 -11   31.80    2.00
   1  -1 -11   28.40    2.00
  -1  -1  11   30.40    1.90
   1   1 -11   29.40    1.70
  -1   1  11   32.30    1.90
  -1   1  11   28.50    2.00
   1   1 -11   27.70    2.00
   1   1 -11   28.30    2.10
   0  -1 -11   10.70    1.10
   0  -1  11   10.60    0.90
   0  -1 -11   10.70    1.00
   0  -1  11   10.90    1.10
   0   1 -11   10.00    0.80
   0   1  11   10.60    1.00
   0   1 -11   10.40    1.10
   0   1  11   11.00    0.90
   1  -1  11  159.78    8.80
  -1  -1 -11  158.28    8.90
   1  -1  11  154.08    9.00
  -1   1 -11  157.28    9.00
   1   1  11  161.78    8.80
  -1   1 -11  160.68    8.70
   1   1  11  158.18    8.90
  -2  -1 -11   56.69    3.50
   2  -1  11   56.19    3.40
  -2  -1 -11   59.19    3.50
   2  -1  11   59.09    3.60
   2   1  11   58.99    3.50
  -2   1 -11   59.29    3.40
   2   1  11   59.49    3.50
  -2   1 -11   58.39    3.60
  -3  -1 -11  535.05   28.90
   3  -1  11  545.65   28.80
   3  -1  11  533.45   29.10
  -3  -1 -11  515.35   28.90
  -3   1 -11  524.45   29.00
   3   1  11  537.35   29.00
  -3   1 -11  524.45   28.80
   3   1  11  537.65   28.90
   4  -1  11   -0.50    0.40
  -4  -1 -11   -0.60    0.50
   4  -1  11   -0.30    0.60
  -4  -1 -11   -0.20    0.60
   4   1  11    1.70    0.60
  -4   1 -11    0.00    0.40
  -4   1 -11    0.30    0.70
   4   1  11   -0.10    0.30
   5  -1  11   65.89    3.80
   5  -1  11   70.09    4.20
  -5  -1 -11   66.59    4.00
  -5  -1 -11   64.79    4.10
   5   1  11   68.39    4.10
  -5   1 -11   64.69    4.00
   5   1  11   70.69    4.10
  -5   1 -11   68.09    4.30
   6  -1  11    5.30    0.70
   6  -1  11    5.80    1.00
  -6  -1 -11    4.20    0.90
  -6  -1 -11    6.10    0.80
   6   1  11    3.00    0.80
  -6   1 -11    6.20    0.90
  -6   1 -11    3.00    0.90
   6   1  11    4.30    0.90
  -7  -1 -11    2.20    0.80
   7  -1  11    2.30    0.80
  -7  -1 -11    1.70    0.90
  -7   1 -11    2.40    0.70
   7   1  11    2.40    0.80
   7   1  11    2.70    0.70
  -7   1 -11    4.30    1.00
  -8  -1 -11    3.30    1.00
   8  -1  11    0.50    0.70
   8   1  11    2.10    0.80
  -8   1 -11    3.20    1.00
   8   1  11    1.10    0.80
  -8   1 -11    3.40    0.80
   9  -1  11    9.50    1.40
  -9  -1 -11    7.90    1.20
  -9   1 -11    5.10    1.00
   9   1  11    4.20    1.10
   9   1  11    5.90    1.20
  -9   1 -11    6.60    1.30
  10  -1  11   -0.70    0.80
 -10  -1 -11   -0.60    0.80
 -10   1 -11    0.90    1.10
  10   1  11    0.60    0.90
  10   1  11    0.80    0.90
 -10   1 -11    1.50    0.80
  11  -1  11    8.90    1.70
 -11  -1 -11   12.40    1.70
 -11   1 -11   13.50    1.60
  11   1  11    9.60    1.60
  11   1  11    6.80    1.30
  12  -1  11   29.10    3.00
 -12  -1 -11   34.20    2.80
 -12   1 -11   33.10    2.70
  12   1  11   32.60    3.10
 -13  -1 -11    4.20    1.40
  13  -1  11    2.90    1.40
 -13   1 -11    0.40    1.00
  13   1  11    0.30    1.20
  14  -1  11    2.90    1.40
 -14  -1 -11    2.70    1.30
 -14   1 -11    1.80    1.40
  14   1  11    0.10    1.40
  15  -1  11    4.00    1.90
 -15  -1 -11    0.60    1.30
 -15   1 -11    0.10    1.40
  15   1  11    1.00    1.70
  16  -1  11   -0.40    1.50
 -16  -1 -11   -0.10    1.40
  16   1  11    0.50    2.00
 -16   1 -11    0.70    1.50
 -17  -2  11    1.20    1.70
  17   2 -11    1.20    2.00
 -16  -2  11    0.70    1.40
  16   2 -11   -2.10    1.60
 -15  -2  11    0.30    1.10
  15   2 -11    1.00    1.70
  14  -2 -11   -0.50    1.20
 -14  -2  11   -0.70    0.90
 -14   2  11    0.70    1.50
  14   2 -11    0.50    1.30
  13  -2 -11   -0.40    1.20
 -13  -2  11    0.40    0.80
  13   2 -11    0.40    1.40
 -13   2  11    0.00    0.70
 -13   2  11    0.20    1.40
 -12  -2  11    3.90    1.00
  12  -2 -11    6.70    1.50
 -12   2  11    4.50    1.00
  12   2 -11    5.70    1.60
 -12   2  11    5.40    1.60
  11  -2 -11    4.30    1.30
 -11  -2  11    2.10    1.00
 -11   2  11    2.50    0.80
  11   2 -11    1.20    1.10
 -11   2  11    6.60    1.60
 -10  -2  11   14.00    1.50
  10  -2 -11   12.60    1.70
  10   2 -11   12.30    1.90
 -10   2  11   15.60    1.60
 -10   2  11   11.30    1.70
   9  -2 -11    9.70    1.40
  -9  -2  11    7.80    1.20
   9  -2 -11    9.40    1.40
   9   2 -11    9.80    1.60
  -9   2  11   10.10    1.20
  -9   2  11    9.50    1.60
   9   2 -11   10.40    1.20
   8  -2 -11    1.00    0.70
   8  -2 -11    0.70    0.70
  -8  -2  11    0.20    0.60
  -8   2  11    1.40    0.60
   8   2 -11   -0.40    0.70
  -8   2  11    1.20    0.90
   8   2 -11    0.60    0.70
   7  -2 -11    0.80    0.70
   7  -2 -11    0.40    0.60
  -7  -2  11   -0.20    0.50
   7   2 -11    0.70    0.70
  -7   2  11    1.00    0.80
  -7   2  11    0.80    0.50
   7   2 -11    0.60    0.60
  -6  -2  11   13.80    1.40
   6  -2 -11   15.90    1.70
   6  -2 -11   19.20    1.50
  -6   2  11   21.10    1.60
[truncated: 361,973 more chars]
