# Supplementary material for: Crystal structure of 8-hex­yloxy-2-[(Z)-2-(naph­thal­en-2-yl)ethen­yl]quinoline
Source: Acta Crystallogr E Crystallogr Commun. 2022 Jul 5;78(Pt 8):770–3. doi: 10.1107/S2056989022006740 (PMC9361378; doi:10.1107/S2056989022006740)
Supplement: Supplementary file 2 [file e-78-00770-Isup2.hkl]

data_I                                                                          
_shelx_title ' FY20161026B_0m_a_a.res in P2(1)/n'                               
_shelx_refln_list_code          4                                               
_shelx_F_calc_maximum      224.18                                               
_exptl_crystal_F_000       816.00                                               
_reflns_d_resolution_high  0.7711                                               
                                                                                
loop_                                                                           
 _space_group_symop_operation_xyz                                               
 'x, y, z'                                                                      
 '-x+1/2, y+1/2, -z+1/2'                                                        
 '-x, -y, -z'                                                                   
 'x-1/2, -y-1/2, z-1/2'                                                         
                                                                                
_cell_length_a    14.4165                                                       
_cell_length_b     5.8569                                                       
_cell_length_c    25.3544                                                       
_cell_angle_alpha  90.000                                                       
_cell_angle_beta   96.116                                                       
_cell_angle_gamma  90.000                                                       
                                                                                
_shelx_F_squared_multiplier     1.000                                           
                                                                                
loop_                                                                           
 _refln_index_h                                                                 
 _refln_index_k                                                                 
 _refln_index_l                                                                 
 _refln_F_squared_calc                                                          
 _refln_F_squared_meas                                                          
 _refln_F_squared_sigma                                                         
 _refln_observed_status                                                         
   2   0   0        458.65        408.01        11.17 o                         
   4   0   0         77.64         63.00         2.22 o                         
   6   0   0        495.73        431.11        12.22 o                         
   8   0   0        191.57        209.97         6.54 o                         
  10   0   0          5.36          6.75         1.81 o                         
  12   0   0          2.16         -0.88         1.90 o                         
  14   0   0         74.71         85.60        13.96 o                         
  16   0   0          5.66          8.16         6.98 o                         
  18   0   0          0.13          3.01         5.87 o                         
   1   1   0       1336.15       1281.24        26.28 o                         
   2   1   0       1552.84       1488.88        28.58 o                         
   3   1   0        114.70         99.43         2.26 o                         
   4   1   0         78.77         70.82         2.27 o                         
   5   1   0        101.50        113.70         3.10 o                         
   6   1   0         56.76         56.40         2.13 o                         
   7   1   0         15.74         19.19         0.95 o                         
   8   1   0          3.21          3.04         0.70 o                         
   9   1   0         24.25         30.83         1.53 o                         
  10   1   0         13.31         14.46         1.41 o                         
  11   1   0          6.15          8.19         1.40 o                         
  12   1   0          8.59          7.61         2.04 o                         
  13   1   0          3.29          0.09         2.06 o                         
  14   1   0         21.58         16.15         2.79 o                         
  15   1   0          0.05          0.37         2.47 o                         
  16   1   0          0.34          0.84         3.29 o                         
  17   1   0          0.91          1.30         3.52 o                         
  18   1   0          0.01         -0.86         4.13 o                         
   0   2   0        341.16        343.88        11.49 o                         
   1   2   0         32.26         29.27         1.11 o                         
   2   2   0        964.24        951.61        19.89 o                         
   3   2   0        874.42        817.01        17.11 o                         
   4   2   0         44.02         46.64         1.56 o                         
   5   2   0         99.94        104.79         2.66 o                         
   6   2   0         50.56         50.19         1.68 o                         
   7   2   0        105.11        115.44         3.27 o                         
   8   2   0          4.26          3.20         0.94 o                         
   9   2   0         56.42         59.08         2.85 o                         
  10   2   0          0.77          3.23         1.52 o                         
  11   2   0        271.08        265.55         8.22 o                         
  12   2   0          0.78          0.43         1.78 o                         
  13   2   0          1.30          0.64         2.01 o                         
  14   2   0          0.07         -2.53         2.97 o                         
  15   2   0          0.56          0.54         2.61 o                         
  16   2   0          0.74          4.27         3.16 o                         
  17   2   0          1.77          3.33         3.66 o                         
   1   3   0         59.14         58.03         2.32 o                         
   2   3   0          0.01          1.93         0.81 o                         
   3   3   0       2003.09       2038.11        39.51 o                         
   4   3   0         17.15         18.55         1.27 o                         
   5   3   0        394.14        410.77         8.63 o                         
   6   3   0         63.54         60.50         2.38 o                         
   7   3   0         60.02         51.47         5.45 o                         
   8   3   0          7.38          5.99         1.57 o                         
   9   3   0         29.16         35.56         2.61 o                         
  10   3   0        284.35        276.69         7.98 o                         
  11   3   0         20.92         27.13         2.58 o                         
  12   3   0         44.45         46.09         3.40 o                         
  13   3   0          3.87          7.90         2.54 o                         
  14   3   0          2.87          5.14         2.83 o                         
  15   3   0          1.01          1.04         3.25 o                         
  16   3   0          1.44          7.97         3.60 o                         
  17   3   0          1.94          3.23         5.04 o                         
   0   4   0        191.14        206.48         8.07 o                         
   1   4   0          5.01          4.55         1.18 o                         
   2   4   0        114.24        117.96         3.48 o                         
   3   4   0        197.35        201.45         5.23 o                         
   4   4   0         54.44         55.70         2.35 o                         
   5   4   0         70.24         65.44         3.55 o                         
   6   4   0          1.88         -0.86         1.39 o                         
   7   4   0         66.50         70.54         4.88 o                         
   8   4   0          0.16         -0.74         1.83 o                         
   9   4   0          0.25          0.63         2.06 o                         
  10   4   0          9.67          9.90         2.47 o                         
  11   4   0          2.88          4.80         2.62 o                         
  12   4   0          0.00         -1.65         2.58 o                         
  13   4   0          5.69          3.38         3.03 o                         
  14   4   0          0.26         -1.84         3.36 o                         
  15   4   0          0.38          0.92         3.85 o                         
   1   5   0        111.97        114.71         4.59 o                         
   2   5   0         23.81         19.21         3.74 o                         
   3   5   0         19.43         16.07         4.16 o                         
   4   5   0        113.95        108.54         5.86 o                         
   5   5   0         44.92         40.92         3.47 o                         
   6   5   0         14.80          9.55         2.51 o                         
   7   5   0         11.68         11.97         2.58 o                         
   8   5   0          3.71          6.15         2.60 o                         
   9   5   0          0.81          0.45         2.78 o                         
  10   5   0          0.13          3.33         2.96 o                         
  11   5   0          0.68         -1.38         2.98 o                         
  12   5   0          0.99          8.41         3.70 o                         
  13   5   0          0.33         -2.71         3.88 o                         
   0   6   0         18.25         21.42         4.73 o                         
   1   6   0         17.94         12.85         4.63 o                         
   2   6   0         41.93         47.16         7.12 o                         
   3   6   0         15.95         24.83         6.74 o                         
   4   6   0         22.79         23.24         3.81 o                         
   5   6   0          2.20          2.68         3.17 o                         
   6   6   0          0.90         -0.43         3.11 o                         
   7   6   0          0.22         -2.23         3.27 o                         
   8   6   0          0.01          2.47         3.66 o                         
   9   6   0          7.50          9.09         4.17 o                         
  10   6   0          1.13          3.81         3.92 o                         
  11   6   0          3.29          0.74         4.53 o                         
   1   7   0          0.01         -4.62         4.62 o                         
   2   7   0          0.05         -4.43         4.43 o                         
   3   7   0          2.94          4.89         4.81 o                         
   4   7   0         11.86         19.26         4.69 o                         
   5   7   0         22.17         26.36         4.93 o                         
   6   7   0          0.56          4.09         4.52 o                         
   7   7   0          0.06         -4.21         4.21 o                         
 -17   0   1          1.84          2.55         5.20 o                         
 -15   0   1         28.31         20.58         5.20 o                         
 -13   0   1         15.68         22.89         4.81 o                         
 -11   0   1          2.83          0.74         1.69 o                         
  -9   0   1        445.05        495.12        14.26 o                         
  -7   0   1       1178.80       1121.01        35.66 o                         
  -5   0   1       2729.10       2654.67        83.00 o                         
  -3   0   1        668.78        583.92        18.50 o                         
  -1   0   1       6678.08       4756.58       272.39 o                         
   1   0   1       2966.24       3081.67        82.91 o                         
   3   0   1       2288.13       2091.07        56.52 o                         
   5   0   1        768.17        743.72        20.56 o                         
   7   0   1       6331.33       6706.96       180.87 o                         
   9   0   1        157.12        177.36         5.75 o                         
  11   0   1         16.65         12.40         2.10 o                         
  13   0   1         47.18         46.37         5.52 o                         
  15   0   1         56.58         55.19         6.47 o                         
  17   0   1          1.48          2.27         6.74 o                         
 -18   1   1          0.16          0.14         4.35 o                         
 -17   1   1          0.39          1.14         3.58 o                         
 -16   1   1         12.84         12.30         3.13 o                         
 -15   1   1          8.35          9.71         2.75 o                         
 -14   1   1          6.10         13.01         2.61 o                         
 -13   1   1         12.72          9.48         2.26 o                         
 -12   1   1          3.19          2.39         1.72 o                         
 -11   1   1         11.27         13.74         1.92 o                         
 -10   1   1         11.92         11.86         1.32 o                         
  -9   1   1         43.66         40.75         1.95 o                         
  -8   1   1        670.08        677.62        13.52 o                         
  -7   1   1         13.20         16.26         1.41 o                         
  -6   1   1       1133.66       1118.18        23.22 o                         
  -5   1   1        208.60        218.80         4.59 o                         
  -4   1   1        819.03        818.36        15.91 o                         
  -3   1   1       1033.49       1005.87        19.46 o                         
  -2   1   1       5551.54       5312.94       101.14 o                         
  -1   1   1       1616.12       1607.07        35.56 o                         
   0   1   1        165.40        163.88         3.86 o                         
   1   1   1        852.65        836.05        17.27 o                         
   2   1   1       2494.94       2466.42        50.32 o                         
   3   1   1        115.42        128.45         3.06 o                         
   4   1   1        121.16        121.57         2.77 o                         
   5   1   1        104.27        104.53         2.90 o                         
   6   1   1          3.72          1.86         0.75 o                         
   7   1   1        165.48        160.22         4.04 o                         
   8   1   1         56.24         61.27         2.20 o                         
   9   1   1         25.80         26.41         1.56 o                         
  10   1   1          3.51          2.81         1.04 o                         
  11   1   1          1.31          0.26         1.39 o                         
  12   1   1          9.21          4.86         2.17 o                         
  13   1   1         14.68         15.93         3.32 o                         
  14   1   1          0.36         -0.90         2.18 o                         
  15   1   1          2.98          1.42         2.49 o                         
  16   1   1          0.33          2.15         3.21 o                         
  17   1   1          3.47          1.79         3.77 o                         
  18   1   1          0.27          6.18         4.13 o                         
 -17   2   1          1.82          4.97         3.60 o                         
 -16   2   1          0.07         -2.89         2.89 o                         
 -15   2   1          0.01          0.10         2.83 o                         
 -14   2   1          4.02          5.99         2.66 o                         
 -13   2   1          1.07          2.10         2.07 o                         
 -12   2   1          5.28          3.91         2.18 o                         
 -11   2   1         43.16         45.58         3.64 o                         
 -10   2   1        215.68        200.99         5.96 o                         
  -9   2   1         25.55         31.37         2.09 o                         
  -8   2   1          0.03         -0.07         0.89 o                         
  -7   2   1        300.44        288.96         6.74 o                         
  -6   2   1          7.11         10.50         1.21 o                         
  -5   2   1        184.93        189.80         4.22 o                         
  -4   2   1         14.94         21.27         1.38 o                         
  -3   2   1         79.87         89.08         2.29 o                         
  -2   2   1        934.74        893.41        20.10 o                         
  -1   2   1        102.57         93.26         2.43 o                         
   0   2   1          7.33          5.35         0.66 o                         
   1   2   1        126.05        117.64         2.79 o                         
   2   2   1          0.23         -0.24         0.58 o                         
   3   2   1         35.50         29.47         1.27 o                         
   4   2   1       2262.90       2256.63        40.95 o                         
   5   2   1          8.66          5.54         0.86 o                         
   6   2   1         82.22         89.61         3.20 o                         
   7   2   1         79.25         79.36         2.68 o                         
   8   2   1         30.35         35.65         2.05 o                         
   9   2   1          4.48          4.24         1.43 o                         
  10   2   1         90.73         88.76         5.17 o                         
  11   2   1         82.75         96.81         6.06 o                         
  12   2   1         19.85         19.57         2.19 o                         
  13   2   1          1.05         -2.19         2.19 o                         
  14   2   1          2.80          4.88         2.56 o                         
  15   2   1          1.08          1.44         2.75 o                         
  16   2   1          4.19          7.80         3.26 o                         
  17   2   1          0.39          0.92         3.73 o                         
 -17   3   1          0.76          4.26         5.29 o                         
 -16   3   1          2.75          0.85         3.37 o                         
 -15   3   1          1.92          0.79         3.14 o                         
 -14   3   1          9.45         11.42         2.92 o                         
 -13   3   1         21.68         20.55         2.83 o                         
 -12   3   1         65.35         57.72         4.07 o                         
 -11   3   1          2.09          3.15         2.26 o                         
 -10   3   1        219.08        228.31         6.89 o                         
  -9   3   1        206.85        216.71         6.45 o                         
  -8   3   1          4.55          8.57         1.63 o                         
  -7   3   1          1.15         -0.38         1.21 o                         
  -6   3   1         64.82         70.34         2.46 o                         
  -5   3   1        411.11        434.40         9.08 o                         
  -4   3   1          3.71          5.61         0.89 o                         
  -3   3   1        249.04        273.02         6.01 o                         
  -2   3   1         78.33         75.81         2.90 o                         
  -1   3   1        248.04        252.39         5.94 o                         
   0   3   1         26.58         28.10         1.38 o                         
   1   3   1          6.64          3.64         1.00 o                         
   2   3   1       1500.10       1500.16        29.25 o                         
   3   3   1         95.47        122.85         3.21 o                         
   4   3   1        281.34        310.34         6.73 o                         
   5   3   1        257.86        257.26         6.14 o                         
   6   3   1        110.75        129.31         4.38 o                         
   7   3   1        193.61        180.89         5.33 o                         
   8   3   1         73.15         76.81         3.49 o                         
   9   3   1        368.18        372.22         9.82 o                         
  10   3   1         65.09         68.39         3.58 o                         
  11   3   1          3.32          6.27         2.21 o                         
  12   3   1        102.19        102.41         4.72 o                         
  13   3   1          2.47          7.20         2.55 o                         
  14   3   1          4.34         12.48         3.29 o                         
  15   3   1          0.48          0.44         3.31 o                         
  16   3   1          0.29         -1.37         3.59 o                         
 -15   4   1          0.19         -0.59         3.88 o                         
 -14   4   1          1.09         -0.43         3.35 o                         
 -13   4   1          6.60          3.32         2.64 o                         
 -12   4   1          0.00          0.40         2.78 o                         
 -11   4   1          0.01         -2.37         2.37 o                         
 -10   4   1          7.02          5.65         2.65 o                         
  -9   4   1         31.91         27.65         2.98 o                         
  -8   4   1         86.77         89.17         4.54 o                         
  -7   4   1         71.15         69.36         4.20 o                         
  -6   4   1         97.64         95.33         6.26 o                         
  -5   4   1        148.13        131.28         4.64 o                         
  -4   4   1        151.43        156.82         4.22 o                         
  -3   4   1          3.43          2.62         1.32 o                         
  -2   4   1          1.62          2.56         1.15 o                         
  -1   4   1        185.77        192.48         4.71 o                         
   0   4   1        111.32        104.48         4.12 o                         
   1   4   1         23.45         26.30         1.69 o                         
   2   4   1          3.16          2.24         1.10 o                         
   3   4   1          1.58          1.94         1.06 o                         
   4   4   1         68.45         75.70         3.05 o                         
   5   4   1        146.93        146.43         5.01 o                         
   6   4   1         56.69         62.55         4.70 o                         
   7   4   1          3.09          1.86         1.74 o                         
   8   4   1          0.09         -1.74         1.74 o                         
   9   4   1          4.03          5.89         2.08 o                         
  10   4   1          1.79          0.27         2.24 o                         
  11   4   1         20.13         18.24         3.04 o                         
  12   4   1         14.45         19.59         3.33 o                         
  13   4   1          1.53          1.85         3.15 o                         
  14   4   1          1.46         -1.87         3.08 o                         
  15   4   1          6.10         10.74         4.84 o                         
 -13   5   1          0.67         -3.64         3.64 o                         
 -12   5   1          0.22         -2.22         3.18 o                         
 -11   5   1         14.84         22.03         3.82 o                         
 -10   5   1         21.25         15.48         3.23 o                         
  -9   5   1         34.98         32.23         3.63 o                         
  -8   5   1         17.95         24.28         3.68 o                         
  -7   5   1          0.01         -1.09         2.26 o                         
  -6   5   1         34.29         32.04         3.12 o                         
  -5   5   1         94.06         92.15         4.73 o                         
  -4   5   1         56.93         65.16         4.16 o                         
  -3   5   1         41.95         53.41         3.59 o                         
  -2   5   1         59.26         56.00         4.22 o                         
  -1   5   1         38.96         46.43         4.45 o                         
   0   5   1        146.25        155.63         6.24 o                         
   1   5   1         10.46          6.59         1.97 o                         
   2   5   1          8.55          8.30         2.31 o                         
   3   5   1         65.47         60.56         3.72 o                         
   4   5   1         60.47         67.74         5.49 o                         
   5   5   1          4.58          5.10         2.67 o                         
   6   5   1          0.68          2.68         2.48 o                         
   7   5   1          0.08         -1.66         2.46 o                         
   8   5   1          0.08         -1.24         2.52 o                         
   9   5   1          0.36         -1.92         2.55 o                         
  10   5   1          7.59          9.54         3.12 o                         
  11   5   1          6.00          7.13         3.24 o                         
  12   5   1          3.81          6.26         3.43 o                         
  13   5   1          0.07          4.30         4.66 o                         
 -11   6   1          0.02         -4.52         4.52 o                         
 -10   6   1          0.77          7.92         4.33 o                         
  -9   6   1          0.77          0.98         3.79 o                         
  -8   6   1          0.12          0.03         3.52 o                         
  -7   6   1          0.04         -3.29         3.29 o                         
  -6   6   1          0.18         -0.05         3.12 o                         
  -5   6   1          0.00         -0.01         3.06 o                         
  -4   6   1          2.43          2.13         3.67 o                         
  -3   6   1         29.54         43.12         4.31 o                         
  -2   6   1        109.09        118.10        10.00 o                         
  -1   6   1         29.14         35.42         4.07 o                         
   0   6   1         10.53          9.82         2.91 o                         
   1   6   1          8.49          5.77         2.87 o                         
   2   6   1          0.99          2.87         2.70 o                         
   3   6   1         14.04         22.72         4.45 o                         
   4   6   1          4.74          3.22         3.06 o                         
   5   6   1         10.65          8.96         3.33 o                         
   6   6   1          0.13          1.37         3.17 o                         
   7   6   1          2.24          1.74         3.43 o                         
   8   6   1          0.01         -4.59         4.59 o                         
   9   6   1          1.17         -0.21         3.77 o                         
  10   6   1          8.27         15.15         4.53 o                         
  11   6   1          1.58          1.48         4.78 o                         
  -7   7   1          0.05         -4.51         4.51 o                         
  -6   7   1          3.79          4.50         4.21 o                         
  -5   7   1          5.45          3.50         4.06 o                         
  -4   7   1          0.12         -3.49         3.89 o                         
  -3   7   1          0.18         -3.35         4.71 o                         
  -2   7   1          4.89          3.72         4.87 o                         
  -1   7   1          0.32         -2.41         4.22 o                         
   0   7   1          1.61          2.02         4.00 o                         
   1   7   1          0.19          2.21         4.83 o                         
   2   7   1          0.76         -1.56         5.14 o                         
   3   7   1          4.27         13.86         4.50 o                         
   4   7   1          0.29          2.23         4.13 o                         
   5   7   1          3.27          0.61         4.39 o                         
   6   7   1          1.58          3.52         4.48 o                         
   7   7   1          0.49         -4.81         8.18 o                         
 -18   0   2          0.03          1.90         7.94 o                         
 -16   0   2          0.59         -0.48         4.42 o                         
 -14   0   2        110.29        105.03         6.13 o                         
 -12   0   2         18.67         21.47         2.81 o                         
 -10   0   2         16.73         10.15         2.43 o                         
  -8   0   2       1216.97       1241.16        39.64 o                         
  -6   0   2        121.05        102.06         4.05 o                         
  -4   0   2        318.13        270.76         7.77 o                         
  -2   0   2       5400.63       5468.55       169.85 o                         
   0   0   2        949.45        955.03        61.97 o                         
   2   0   2       1321.94       1232.82        33.33 o                         
   4   0   2         97.02         93.20         3.96 o                         
   6   0   2         29.36         35.35         1.83 o                         
   8   0   2        110.35        116.63         4.16 o                         
  10   0   2        108.90        125.48         5.52 o                         
  12   0   2         11.25         11.07         2.38 o                         
  14   0   2         97.52        109.44         8.49 o                         
  16   0   2          4.90          1.32         4.58 o                         
  18   0   2          0.03         10.11         6.47 o                         
 -18   1   2          0.22          0.40         4.52 o                         
 -17   1   2          1.18          1.67         3.45 o                         
 -16   1   2          8.07          6.91         2.90 o                         
 -15   1   2          8.91          1.36         2.94 o                         
 -14   1   2          7.32          2.49         2.25 o                         
 -13   1   2         11.15         10.50         2.22 o                         
 -12   1   2         73.56         74.62         4.13 o                         
 -11   1   2         18.76         19.60         1.94 o                         
 -10   1   2          5.06          5.99         1.16 o                         
  -9   1   2         73.39         71.07         2.61 o                         
  -8   1   2        555.89        564.56        11.38 o                         
  -7   1   2        145.63        161.76         4.59 o                         
  -6   1   2         82.72         82.45         3.15 o                         
  -5   1   2       1236.08       1232.13        23.84 o                         
  -4   1   2        969.13        923.73        17.95 o                         
  -3   1   2         18.60         15.70         0.73 o                         
  -2   1   2       1664.59       1508.87        28.91 o                         
  -1   1   2       5869.27       5666.20       124.48 o                         
   0   1   2        645.63        561.26        11.66 o                         
   1   1   2       5709.45       5896.17       112.19 o                         
   2   1   2        498.61        479.74        10.10 o                         
   3   1   2       2796.02       2724.74        52.08 o                         
   4   1   2          0.35          2.76         0.81 o                         
   5   1   2          1.11         -0.41         0.55 o                         
   6   1   2         27.90         31.39         2.85 o                         
   7   1   2        311.61        338.36         7.61 o                         
   8   1   2        317.93        323.21         7.37 o                         
   9   1   2        217.15        211.24         5.23 o                         
  10   1   2         40.96         36.39         1.90 o                         
  11   1   2          5.10          4.08         1.52 o                         
  12   1   2         35.50         33.96         3.00 o                         
  13   1   2          0.80         -1.79         1.79 o                         
  14   1   2          3.92          5.28         2.27 o                         
  15   1   2          7.37          7.27         2.99 o                         
  16   1   2          6.59          5.71         4.45 o                         
  17   1   2          1.39          9.01         3.88 o                         
  18   1   2          0.10          0.57         4.38 o                         
 -18   2   2          1.16          0.96         8.18 o                         
 -17   2   2          0.23          3.22         3.75 o                         
 -16   2   2          2.18          4.03         3.05 o                         
 -15   2   2          6.57          7.01         2.93 o                         
 -14   2   2          0.33         -2.57         2.57 o                         
 -13   2   2          3.06          1.05         2.11 o                         
 -12   2   2         11.92         10.59         2.22 o                         
 -11   2   2         32.09         27.57         2.27 o                         
 -10   2   2        274.10        275.09         7.46 o                         
  -9   2   2          9.53         11.59         1.36 o                         
  -8   2   2          0.04         -0.83         0.83 o                         
  -7   2   2        179.15        186.11         4.27 o                         
  -6   2   2         33.48         39.49         2.20 o                         
  -5   2   2        157.81        175.07         4.00 o                         
  -4   2   2        249.01        260.86         5.55 o                         
  -3   2   2          2.63          1.09         0.63 o                         
  -2   2   2         17.05         18.74         1.18 o                         
  -1   2   2       1948.71       1934.86        53.52 o                         
   0   2   2       3277.57       3183.10        60.92 o                         
   1   2   2         34.59         39.14         2.48 o                         
   2   2   2       2666.84       2684.93        51.53 o                         
   3   2   2       2776.30       2700.30        51.83 o                         
   4   2   2        261.89        241.14         5.51 o                         
   5   2   2         27.18         38.46         1.50 o                         
   6   2   2        150.80        142.13         3.71 o                         
   7   2   2         21.47         24.72         1.44 o                         
   8   2   2         69.21         71.56         4.20 o                         
   9   2   2          8.54          8.95         1.80 o                         
  10   2   2          0.15          1.11         1.43 o                         
  11   2   2        181.46        186.09         5.79 o                         
  12   2   2         15.79         16.03         2.37 o                         
  13   2   2          6.83          6.11         2.43 o                         
  14   2   2          2.09          3.64         2.39 o                         
  15   2   2          0.17          3.44         5.20 o                         
  16   2   2          0.72          1.50         3.04 o                         
  17   2   2          1.93         11.08         4.48 o                         
 -17   3   2          0.19         -3.21         5.20 o                         
 -16   3   2          0.88          1.01         4.42 o                         
 -15   3   2          5.62          7.35         3.70 o                         
 -14   3   2         14.49         19.92         3.05 o                         
 -13   3   2         29.38         37.69         3.28 o                         
 -12   3   2         48.60         51.63         3.64 o                         
 -11   3   2         34.20         32.21         2.49 o                         
 -10   3   2         60.54         57.89         4.34 o                         
  -9   3   2        356.74        357.94         9.33 o                         
  -8   3   2         13.27         13.76         1.69 o                         
  -7   3   2        127.01        124.17         3.85 o                         
  -6   3   2         10.16          9.61         1.25 o                         
  -5   3   2        117.37        117.83         3.24 o                         
  -4   3   2         14.43         12.08         1.48 o                         
  -3   3   2          1.61          0.44         0.73 o                         
  -2   3   2         40.42         43.38         1.75 o                         
  -1   3   2        740.55        751.80        17.41 o                         
   0   3   2        806.30        801.47        15.98 o                         
   1   3   2          3.46          3.77         0.86 o                         
   2   3   2       3302.34       3379.30        69.39 o                         
   3   3   2        112.81        103.73         2.98 o                         
   4   3   2        155.27        156.33         3.63 o                         
   5   3   2          0.31          1.14         0.86 o                         
   6   3   2          4.26          4.60         1.27 o                         
   7   3   2          0.17         -0.68         1.36 o                         
   8   3   2         15.30         18.21         1.98 o                         
   9   3   2        481.07        463.06        11.73 o                         
  10   3   2         64.29         67.98         3.54 o                         
  11   3   2        201.55        204.50         7.47 o                         
  12   3   2         45.58         54.65         5.34 o                         
  13   3   2          7.94          5.49         2.48 o                         
  14   3   2          0.02          0.85         2.52 o                         
  15   3   2          6.52          9.81         3.51 o                         
  16   3   2          0.32          3.07         3.68 o                         
 -15   4   2          1.48          6.19         4.27 o                         
 -14   4   2          1.83          4.30         4.03 o                         
 -13   4   2         14.38         12.97         3.25 o                         
 -12   4   2          0.04         -2.34         2.34 o                         
 -11   4   2          2.22          2.92         2.51 o                         
 -10   4   2          1.13          2.27         2.39 o                         
  -9   4   2         37.99         30.93         3.09 o                         
  -8   4   2        115.01        121.27         5.40 o                         
  -7   4   2         61.66         56.59         4.69 o                         
  -6   4   2          9.34          9.30         2.09 o                         
  -5   4   2          4.31          0.11         1.28 o                         
  -4   4   2          4.16          3.50         1.40 o                         
  -3   4   2        246.92        267.69         7.18 o                         
  -2   4   2         24.06         23.40         1.63 o                         
  -1   4   2        254.66        239.18         6.00 o                         
   0   4   2         30.37         30.44         1.82 o                         
   1   4   2         72.29         68.63         2.48 o                         
   2   4   2        116.60        123.81         3.78 o                         
   3   4   2        130.91        121.74         3.61 o                         
   4   4   2         60.05         63.90         2.84 o                         
   5   4   2        254.69        243.83         6.89 o                         
   6   4   2         78.23         74.83         3.50 o                         
   7   4   2         58.43         61.28         3.37 o                         
   8   4   2          0.00         -1.76         1.76 o                         
   9   4   2          3.74         -0.59         1.89 o                         
  10   4   2          8.94          7.59         2.29 o                         
  11   4   2         10.40         10.84         2.67 o                         
  12   4   2          0.04         -0.78         2.83 o                         
  13   4   2          0.02         -1.27         3.20 o                         
  14   4   2         12.07         11.70         3.97 o                         
  15   4   2          0.45          6.41         4.72 o                         
 -14   5   2          0.13         -2.47         6.47 o                         
 -13   5   2          0.44         -3.36         3.95 o                         
 -12   5   2          0.00         -3.29         3.62 o                         
 -11   5   2          0.32         -2.96         2.96 o                         
 -10   5   2          4.09          4.45         3.07 o                         
  -9   5   2         11.66          9.20         2.85 o                         
  -8   5   2          0.12          1.28         2.45 o                         
  -7   5   2          1.09         -0.22         2.21 o                         
  -6   5   2         16.41         18.23         2.77 o                         
  -5   5   2          3.92          3.47         2.25 o                         
  -4   5   2         47.67         56.28         3.68 o                         
  -3   5   2         46.25         51.56         3.23 o                         
  -2   5   2         86.46         87.06         3.91 o                         
  -1   5   2         39.72         41.52         2.62 o                         
   0   5   2          6.88          6.31         1.91 o                         
   1   5   2         52.82         52.37         3.05 o                         
   2   5   2        120.60        121.98         6.01 o                         
   3   5   2         11.48         15.44         2.55 o                         
   4   5   2         33.22         31.67         3.47 o                         
   5   5   2          0.37         -2.20         2.20 o                         
   6   5   2         25.43         26.74         6.39 o                         
   7   5   2          0.00         -0.85         2.44 o                         
   8   5   2          0.04         -0.41         2.67 o                         
   9   5   2          0.95          3.63         3.05 o                         
  10   5   2          0.07         -1.43         2.97 o                         
  11   5   2          0.13         -0.02         3.27 o                         
  12   5   2          0.07         -3.34         3.34 o                         
  13   5   2         10.12         10.39         5.76 o                         
 -11   6   2          3.34          7.59         5.10 o                         
 -10   6   2          2.12          2.44         4.90 o                         
  -9   6   2          0.86          1.38         4.05 o                         
  -8   6   2          0.14          2.39         3.32 o                         
  -7   6   2          0.01         -3.16         3.16 o                         
  -6   6   2          1.48          1.31         4.17 o                         
  -5   6   2          0.86         -0.43         3.01 o                         
  -4   6   2          1.08          2.50         3.29 o                         
  -3   6   2         14.53         13.57         4.30 o                         
  -2   6   2         18.57         10.28         2.90 o                         
  -1   6   2         24.09         27.82         5.58 o                         
   0   6   2          6.37          1.75         2.87 o                         
   1   6   2          4.16          2.85         2.70 o                         
   2   6   2          1.18          1.66         3.11 o                         
   3   6   2          9.69         12.26         3.54 o                         
   4   6   2          0.62          3.02         3.14 o                         
   5   6   2          4.53          5.85         3.16 o                         
   6   6   2          8.40          9.03         3.60 o                         
   7   6   2          0.73         -0.47         3.36 o                         
   8   6   2          1.28         -3.33         3.53 o                         
   9   6   2          0.97          2.06         3.76 o                         
  10   6   2          0.47          2.00         3.85 o                         
  11   6   2          0.92          0.30         4.41 o                         
  -7   7   2          0.00          1.94         5.02 o                         
  -6   7   2          0.85         -1.12         4.40 o                         
  -5   7   2          5.34          3.31         4.57 o                         
  -4   7   2          2.20          3.25         4.18 o                         
  -3   7   2          0.28          5.70         5.15 o                         
  -2   7   2          0.02          0.63         4.66 o                         
  -1   7   2          4.50         -0.14         4.33 o                         
   0   7   2          0.01         -1.64         3.58 o                         
   1   7   2          1.07         -3.85         4.15 o                         
   2   7   2          2.52          8.39         4.08 o                         
   3   7   2         12.79         10.02         4.38 o                         
   4   7   2          9.82         10.52         4.39 o                         
   5   7   2          0.02          0.84         3.96 o                         
   6   7   2          1.36          0.09         4.57 o                         
 -17   0   3          0.65          4.27        10.59 o                         
 -15   0   3         19.57         22.38         5.07 o                         
 -13   0   3         18.32         26.75         4.70 o                         
 -11   0   3         14.98         12.83         6.43 o                         
  -9   0   3          1.62          2.44         1.25 o                         
  -7   0   3        186.29        184.63         5.77 o                         
  -5   0   3        715.87        729.00        20.08 o                         
  -3   0   3          0.30         -0.48         0.52 o                         
  -1   0   3       9584.15       9788.45       303.89 o                         
   1   0   3       7740.86       7679.37       238.32 o                         
   3   0   3       5978.30       5909.55       159.06 o                         
   5   0   3         22.00         17.26         1.25 o                         
   7   0   3         46.51         48.36         2.32 o                         
   9   0   3        106.34        109.09         4.10 o                         
  11   0   3          0.01         -1.67         1.69 o                         
  13   0   3          9.19         13.92         3.70 o                         
  15   0   3          0.12          2.01         3.90 o                         
  17   0   3          0.44          2.07         5.53 o                         
 -18   1   3          0.57          2.43         5.43 o                         
 -17   1   3          0.31          1.95         3.81 o                         
 -16   1   3          1.14          6.03         3.03 o                         
 -15   1   3          3.96          5.28         2.70 o                         
 -14   1   3          1.75          5.38         2.29 o                         
 -13   1   3         42.55         40.59         3.08 o                         
 -12   1   3         19.55         16.56         1.76 o                         
 -11   1   3         28.16         26.47         1.91 o                         
 -10   1   3         22.20         24.51         2.05 o                         
  -9   1   3        214.31        208.22         4.82 o                         
  -8   1   3        152.80        135.48         3.31 o                         
  -7   1   3        127.11        126.95         3.28 o                         
  -6   1   3       2574.54       2758.82        52.73 o                         
  -5   1   3        560.78        597.64        11.78 o                         
  -4   1   3        129.33        127.46         2.86 o                         
  -3   1   3        608.08        618.88        12.94 o                         
  -2   1   3       3871.52       3625.24        69.18 o                         
  -1   1   3      12065.36      12207.48       267.97 o                         
   0   1   3       2553.62       2522.91        48.15 o                         
   1   1   3        229.98        269.42         5.77 o                         
   2   1   3       6298.98       6489.25       132.07 o                         
   3   1   3        348.63        348.33         8.06 o                         
   4   1   3          2.86          3.73         0.84 o                         
   5   1   3        368.90        359.63         7.87 o                         
   6   1   3        213.09        203.91         4.80 o                         
   7   1   3        243.26        244.45         5.35 o                         
   8   1   3        113.79        114.59         3.28 o                         
   9   1   3        324.89        296.80         7.01 o                         
  10   1   3         29.37         30.38         2.13 o                         
  11   1   3         41.38         49.77         3.20 o                         
  12   1   3         67.58         64.52         4.13 o                         
  13   1   3         30.73         27.90         4.91 o                         
  14   1   3          0.35          1.68         2.19 o                         
  15   1   3         15.17         25.56         3.77 o                         
  16   1   3          1.52          7.30         3.48 o                         
  17   1   3          0.00          0.73         3.61 o                         
  18   1   3          1.27          3.88         4.33 o                         
 -18   2   3          0.00         -6.74         6.74 o                         
 -17   2   3          0.01         -1.10         4.00 o                         
 -16   2   3          0.23          5.13         3.38 o                         
 -15   2   3          0.59          1.40         2.79 o                         
 -14   2   3          0.05          0.07         2.31 o                         
 -13   2   3          9.48          9.82         2.93 o                         
 -12   2   3         62.72         72.42         5.02 o                         
 -11   2   3         83.68         81.97         3.66 o                         
 -10   2   3         26.54         26.14         1.90 o                         
  -9   2   3         85.62         81.39         2.93 o                         
  -8   2   3        177.96        185.62         4.49 o                         
  -7   2   3        210.91        215.67         4.89 o                         
  -6   2   3          1.28          2.01         0.74 o                         
  -5   2   3        565.83        572.37        11.52 o                         
  -4   2   3        315.02        336.93         6.98 o                         
  -3   2   3        750.82        715.55        14.13 o                         
  -2   2   3         69.62         52.38         2.57 o                         
  -1   2   3          2.74          1.28         0.51 o                         
   0   2   3         22.94         22.03         1.10 o                         
   1   2   3         18.38         16.62         0.96 o                         
   2   2   3        153.83        153.67         3.50 o                         
   3   2   3        158.86        149.26         3.43 o                         
   4   2   3        176.38        136.28         3.20 o                         
   5   2   3        164.56        168.58         3.82 o                         
   6   2   3        366.73        377.56         8.49 o                         
   7   2   3         23.44         20.96         2.05 o                         
   8   2   3         27.11         25.32         1.92 o                         
   9   2   3        470.13        465.89        11.56 o                         
  10   2   3        434.71        443.00        12.23 o                         
  11   2   3          6.28          8.22         2.04 o                         
  12   2   3         44.71         36.12         3.20 o                         
  13   2   3          0.07          1.48         2.33 o                         
  14   2   3          7.86         12.24         2.86 o                         
  15   2   3          1.37          4.41         2.74 o                         
  16   2   3          6.60          0.15         3.03 o                         
  17   2   3          3.35         10.76         4.52 o                         
 -17   3   3          0.03         -1.53         5.02 o                         
 -16   3   3          1.14          3.72         5.41 o                         
 -15   3   3          0.18         -0.18         4.83 o                         
 -14   3   3          2.88          9.79         3.06 o                         
 -13   3   3         23.53         24.95         4.15 o                         
 -12   3   3          0.01          4.01         2.76 o                         
 -11   3   3          0.52          0.08         1.88 o                         
 -10   3   3        234.67        236.66         6.43 o                         
  -9   3   3        149.02        149.99         5.25 o                         
  -8   3   3          1.58          1.39         1.43 o                         
  -7   3   3          0.32          1.46         1.09 o                         
  -6   3   3        131.92        129.92         3.42 o                         
  -5   3   3         35.93         45.85         2.08 o                         
  -4   3   3         34.35         29.91         1.50 o                         
  -3   3   3          9.58          9.14         1.16 o                         
  -2   3   3       1135.29       1114.90        23.41 o                         
  -1   3   3         56.10         59.94         4.07 o                         
   0   3   3          0.53         -0.41         0.74 o                         
   1   3   3          9.09          6.20         1.09 o                         
   2   3   3        484.44        524.68        11.44 o                         
   3   3   3         31.49         35.51         1.99 o                         
   4   3   3        140.32        143.99         3.59 o                         
   5   3   3          4.89          2.53         1.05 o                         
   6   3   3         92.89         88.49         4.34 o                         
   7   3   3         86.70         81.54         4.41 o                         
   8   3   3          1.88         -0.43         1.45 o                         
   9   3   3        170.97        170.46         5.75 o                         
  10   3   3         17.30         21.81         2.45 o                         
  11   3   3         34.51         39.52         3.45 o                         
  12   3   3         23.32         20.06         2.73 o                         
  13   3   3          8.99          8.57         2.66 o                         
  14   3   3          0.00         -0.58         2.80 o                         
  15   3   3          0.74          0.19         3.19 o                         
  16   3   3          2.06          7.65         3.70 o                         
 -15   4   3          3.28          6.10         4.08 o                         
 -14   4   3         12.94         20.30         4.05 o                         
 -13   4   3          3.38          0.45         3.27 o                         
 -12   4   3          3.19          1.61         2.75 o                         
 -11   4   3          9.49          8.61         2.56 o                         
 -10   4   3         49.31         48.81         3.92 o                         
  -9   4   3          0.90          2.00         2.21 o                         
  -8   4   3        147.23        154.98         6.15 o                         
  -7   4   3         45.77         42.54         3.13 o                         
  -6   4   3          1.29          0.76         1.71 o                         
  -5   4   3         21.75         28.48         2.05 o                         
  -4   4   3        169.60        179.30         5.32 o                         
  -3   4   3         61.82         55.27         2.72 o                         
  -2   4   3         63.93         73.56         3.65 o                         
  -1   4   3         64.92         64.97         3.05 o                         
   0   4   3        675.15        660.97        13.60 o                         
   1   4   3        138.54        149.17         3.93 o                         
   2   4   3         13.21         13.51         1.40 o                         
   3   4   3          0.58         -0.57         1.15 o                         
   4   4   3          0.20          0.45         1.24 o                         
   5   4   3          5.55          6.88         1.77 o                         
   6   4   3          9.08          4.77         1.90 o                         
   7   4   3        331.68        309.48         8.57 o                         
   8   4   3         61.74         53.54         3.60 o                         
   9   4   3          0.00         -1.87         1.87 o                         
  10   4   3          4.24          8.81         2.29 o                         
  11   4   3          0.22         -0.97         2.23 o                         
  12   4   3          2.92         -0.52         3.01 o                         
  13   4   3          0.23         -0.62         2.91 o                         
  14   4   3         25.27         30.53         4.38 o                         
  15   4   3          0.12          4.11         4.48 o                         
 -14   5   3          0.30         -4.14         6.29 o                         
 -13   5   3          0.14          3.77         4.10 o                         
 -12   5   3          0.40          0.81         3.50 o                         
 -11   5   3         11.22          9.33         3.74 o                         
 -10   5   3         31.95         39.08         4.20 o                         
  -9   5   3         34.48         36.98         3.79 o                         
  -8   5   3         23.24         21.02         3.20 o                         
  -7   5   3          5.98          2.92         2.27 o                         
  -6   5   3          0.07         -0.57         2.12 o                         
  -5   5   3         25.47         19.37         3.28 o                         
  -4   5   3         93.87         98.01         4.46 o                         
  -3   5   3         83.37         83.63         3.84 o                         
  -2   5   3          1.52          4.24         1.70 o                         
  -1   5   3         45.46         51.33         3.34 o                         
   0   5   3         10.17          8.34         1.76 o                         
   1   5   3         82.72         85.59         4.33 o                         
   2   5   3          6.33          7.23         2.18 o                         
   3   5   3         34.12         36.33         3.20 o                         
   4   5   3         16.47         19.49         3.09 o                         
   5   5   3          5.43          4.38         2.63 o                         
   6   5   3         17.40         18.82         3.23 o                         
   7   5   3          1.66         -1.34         3.47 o                         
   8   5   3          1.13          2.61         2.81 o                         
   9   5   3          2.07          0.24         2.90 o                         
  10   5   3          3.73          4.37         3.22 o                         
  11   5   3          0.03          0.23         3.55 o                         
  12   5   3          0.00         -4.65         4.65 o                         
  13   5   3         17.65         23.06         4.83 o                         
 -11   6   3         18.66         20.40         4.70 o                         
 -10   6   3         29.15         35.15         5.90 o                         
  -9   6   3          7.65          9.84         4.66 o                         
  -8   6   3          2.81          7.03         4.05 o                         
  -7   6   3          6.02          8.65         3.76 o                         
  -6   6   3          0.65          1.67         3.40 o                         
  -5   6   3          7.57          7.59         3.30 o                         
  -4   6   3          0.19         -1.05         2.91 o                         
  -3   6   3         68.34         79.35         6.25 o                         
  -2   6   3         13.10          5.86         3.36 o                         
  -1   6   3         18.46         12.57         3.01 o                         
   0   6   3          0.65          4.27         2.73 o                         
   1   6   3          0.77         -2.75         2.75 o                         
   2   6   3         14.83          8.18         3.36 o                         
   3   6   3         56.05         64.59         5.42 o                         
   4   6   3          7.42          2.21         3.17 o                         
   5   6   3          2.83          2.54         3.23 o                         
   6   6   3          2.27         -1.26         3.21 o                         
   7   6   3          0.54          0.89         3.39 o                         
   8   6   3          0.52          0.54         3.60 o                         
   9   6   3          0.52         -0.02         3.76 o                         
  10   6   3          4.10          7.88         4.11 o                         
  11   6   3         18.63          3.85        10.11 o                         
  -7   7   3          0.27         -1.67         5.49 o                         
  -6   7   3          0.01          3.39         5.07 o                         
  -5   7   3          0.01         -1.10         4.16 o                         
  -4   7   3          6.89          1.56         6.78 o                         
  -3   7   3          6.97          1.49         8.18 o                         
  -2   7   3          6.78         -0.08         4.50 o                         
  -1   7   3          0.06          0.14         4.43 o                         
   0   7   3          2.57         -0.07         4.17 o                         
   1   7   3          1.22         -1.30         4.78 o                         
   2   7   3          0.71          8.41         4.05 o                         
   3   7   3          2.87          1.61         4.03 o                         
   4   7   3         33.00         37.91         5.14 o                         
   5   7   3          0.82          4.05         4.57 o                         
   6   7   3          0.10         -0.42         4.06 o                         
 -18   0   4          0.02          5.59         6.29 o                         
 -16   0   4          6.35          2.89         4.76 o                         
 -14   0   4          5.89          3.70         2.55 o                         
 -12   0   4        150.82        141.91         8.19 o                         
 -10   0   4         86.37         88.40         3.89 o                         
  -8   0   4          3.14          0.54         1.32 o                         
  -6   0   4          1.89          0.16         0.76 o                         
  -4   0   4       1545.48       1578.59        42.90 o                         
  -2   0   4       2053.43       1792.73        48.40 o                         
   0   0   4        670.97        593.96        18.71 o                         
   2   0   4      35859.71      38444.54      1033.07 o                         
   4   0   4          1.63          0.90         1.32 o                         
   6   0   4        544.99        493.07        13.97 o                         
   8   0   4        588.71        545.28        15.65 o                         
  10   0   4         93.75        104.15         4.94 o                         
  12   0   4          2.06          0.79         2.89 o                         
  14   0   4          8.98         12.76         6.26 o                         
  16   0   4          0.85          5.17         5.05 o                         
  18   0   4          1.37         12.11         6.29 o                         
 -18   1   4          0.92         -0.08         5.28 o                         
 -17   1   4          0.02          6.80         3.80 o                         
 -16   1   4          0.02          2.44         2.90 o                         
 -15   1   4          0.83          2.13         2.58 o                         
 -14   1   4         13.52         22.12         3.61 o                         
 -13   1   4         63.30         59.51         3.21 o                         
 -12   1   4         32.63         33.93         2.32 o                         
 -11   1   4         39.91         33.29         1.97 o                         
 -10   1   4         15.01         15.96         1.84 o                         
  -9   1   4          0.23         -0.78         0.85 o                         
  -8   1   4        195.26        189.54         4.63 o                         
  -7   1   4        532.69        587.39        12.56 o                         
  -6   1   4        398.47        426.39         8.68 o                         
  -5   1   4        772.92        781.15        16.43 o                         
  -4   1   4         19.11         19.36         1.10 o                         
  -3   1   4        482.25        398.22         7.92 o                         
  -2   1   4        461.92        424.85         8.95 o                         
  -1   1   4        761.91        698.80        14.53 o                         
   0   1   4       2619.90       2413.35        46.03 o                         
   1   1   4      30829.23      32498.45       617.49 o                         
   2   1   4      50256.84      56850.70      1155.59 o                         
   3   1   4        761.00        736.04        16.64 o                         
   4   1   4        198.99        223.20         4.67 o                         
   5   1   4         50.84         56.06         1.64 o                         
   6   1   4          4.67          3.32         0.71 o                         
   7   1   4        192.01        187.44         4.18 o                         
   8   1   4         23.58         32.73         2.00 o                         
   9   1   4         34.69         38.64         2.17 o                         
  10   1   4          3.15          4.26         1.68 o                         
  11   1   4          0.17         -0.47         1.55 o                         
  12   1   4         63.04         61.75         3.60 o                         
  13   1   4         17.76         21.55         2.95 o                         
  14   1   4          1.67          5.30         2.36 o                         
  15   1   4          0.33          1.82         5.00 o                         
  16   1   4          8.04          3.83         3.75 o                         
  17   1   4          0.89          4.49         3.82 o                         
 -18   2   4          0.69          7.70         7.70 o                         
 -17   2   4          0.02          1.72         3.90 o                         
 -16   2   4          1.24         -0.25         3.46 o                         
 -15   2   4          1.42          1.58         2.73 o                         
 -14   2   4          2.63          0.49         2.54 o                         
 -13   2   4         11.99          8.86         2.24 o                         
 -12   2   4          5.89          7.85         1.88 o                         
 -11   2   4         64.35         67.16         3.62 o                         
 -10   2   4        142.89        147.46         4.32 o                         
  -9   2   4          6.39          3.75         1.23 o                         
  -8   2   4         16.55         17.19         2.01 o                         
  -7   2   4          2.37          0.80         0.78 o                         
  -6   2   4         69.70         70.10         2.06 o                         
  -5   2   4          6.26          6.56         0.86 o                         
  -4   2   4         13.57         15.13         1.02 o                         
  -3   2   4        505.03        502.61        10.11 o                         
  -2   2   4          3.55          3.81         0.57 o                         
  -1   2   4       1255.14       1202.04        23.33 o                         
   0   2   4       1089.16       1082.73        20.98 o                         
   1   2   4       1056.40       1016.27        21.19 o                         
   2   2   4          1.40         -0.16         0.57 o                         
   3   2   4          1.63          3.25         0.64 o                         
   4   2   4        683.49        709.27        15.17 o                         
   5   2   4        253.41        257.37         6.53 o                         
   6   2   4          0.56          0.32         1.01 o                         
   7   2   4         87.92         86.25         3.41 o                         
   8   2   4         26.37         23.84         3.34 o                         
   9   2   4          9.49          9.51         1.69 o                         
  10   2   4         17.89         15.22         2.83 o                         
  11   2   4         52.14         45.40         2.90 o                         
  12   2   4         76.96         73.32         3.72 o                         
  13   2   4          0.00          0.56         2.31 o                         
  14   2   4          1.03          2.82         2.34 o                         
  15   2   4          2.47          3.79         2.82 o                         
  16   2   4          3.76          1.43         3.57 o                         
  17   2   4          0.76          2.78         4.17 o                         
 -17   3   4          0.63          5.87         4.75 o                         
 -16   3   4          0.46          6.83         4.72 o                         
 -15   3   4          0.13         -1.91         3.73 o                         
 -14   3   4          0.01         -1.34         2.83 o                         
 -13   3   4         12.56          8.22         2.66 o                         
 -12   3   4         10.76          9.05         2.98 o                         
 -11   3   4          3.20          4.01         2.09 o                         
 -10   3   4         32.69         39.55         2.79 o                         
  -9   3   4        147.50        137.17         4.56 o                         
  -8   3   4          2.76          2.92         1.29 o                         
  -7   3   4          0.99          0.37         1.13 o                         
  -6   3   4        154.43        161.26         4.02 o                         
  -5   3   4         12.34         12.10         1.29 o                         
  -4   3   4          1.38          1.77         0.83 o                         
  -3   3   4        104.55        117.21         4.00 o                         
  -2   3   4        700.30        723.18        18.35 o                         
  -1   3   4        519.65        551.60        12.01 o                         
   0   3   4         78.92         87.82         2.72 o                         
   1   3   4        161.50        202.12         4.91 o                         
   2   3   4        111.62        126.90         3.48 o                         
   3   3   4        391.17        383.74         8.12 o                         
   4   3   4         39.12         35.78         1.55 o                         
   5   3   4          4.01          1.99         1.00 o                         
   6   3   4        269.41        300.00         7.92 o                         
   7   3   4         87.23         73.56         3.10 o                         
   8   3   4         16.54         13.53         1.86 o                         
   9   3   4         83.24         71.82         3.59 o                         
  10   3   4         19.68         19.72         2.87 o                         
  11   3   4         19.11         25.11         2.68 o                         
  12   3   4          5.95          8.77         2.41 o                         
  13   3   4          4.70          3.52         2.42 o                         
  14   3   4          0.00         -2.72         2.72 o                         
  15   3   4          0.05          0.50         3.01 o                         
  16   3   4          0.95          2.03         3.66 o                         
 -15   4   4          1.12          0.93         3.93 o                         
 -14   4   4          0.33         -0.05         3.40 o                         
 -13   4   4          3.44          1.44         3.12 o                         
 -12   4   4          0.39         -0.37         2.87 o                         
 -11   4   4          1.37          4.27         2.54 o                         
 -10   4   4         43.77         45.36         3.19 o                         
  -9   4   4          0.13          0.96         2.36 o                         
  -8   4   4        308.43        316.55         9.67 o                         
  -7   4   4          4.02          2.72         1.91 o                         
  -6   4   4          1.01          0.36         1.53 o                         
  -5   4   4         33.55         32.29         2.06 o                         
  -4   4   4         30.80         30.76         1.95 o                         
  -3   4   4        109.00        115.39         4.86 o                         
  -2   4   4         29.78         23.41         5.04 o                         
  -1   4   4        412.59        399.25         9.35 o                         
   0   4   4         45.24         45.47         2.33 o                         
   1   4   4        110.32        103.18         3.83 o                         
   2   4   4          7.68         10.23         2.27 o                         
   3   4   4         35.49         33.15         2.21 o                         
   4   4   4        112.41        110.27         4.89 o                         
   5   4   4        328.07        332.87         8.28 o                         
   6   4   4        248.23        236.13         6.86 o                         
   7   4   4         87.38         76.61         4.23 o                         
   8   4   4         19.14         16.67         2.30 o                         
   9   4   4          2.75          3.71         2.09 o                         
  10   4   4          0.55         -1.32         2.05 o                         
  11   4   4          4.57          2.30         2.34 o                         
  12   4   4          2.20          2.91         2.71 o                         
  13   4   4         10.33         13.72         3.23 o                         
  14   4   4          7.18          6.71         3.48 o                         
  15   4   4          0.00          0.19         4.25 o                         
 -13   5   4          2.27          2.25         4.08 o                         
 -12   5   4          0.80         -1.90         4.24 o                         
 -11   5   4          1.06         -1.91         3.21 o                         
 -10   5   4          0.27          3.07         3.35 o                         
  -9   5   4          0.21         -0.98         2.70 o                         
  -8   5   4         12.65          9.81         3.05 o                         
  -7   5   4         12.21         16.10         2.80 o                         
  -6   5   4          8.52         10.67         2.55 o                         
  -5   5   4          0.22         -0.17         2.09 o                         
  -4   5   4          8.50         10.39         3.44 o                         
  -3   5   4         18.12         14.88         2.98 o                         
  -2   5   4          4.49          3.97         1.68 o                         
  -1   5   4          6.64          6.32         1.84 o                         
   0   5   4         36.20         31.27         2.38 o                         
   1   5   4         32.23         38.17         4.26 o                         
   2   5   4         19.37         15.00         2.42 o                         
   3   5   4          7.10          7.77         2.27 o                         
   4   5   4         34.70         34.46         3.49 o                         
   5   5   4          1.96          2.83         2.71 o                         
   6   5   4         38.03         29.09         3.60 o                         
   7   5   4          0.35          1.78         2.59 o                         
   8   5   4          0.21         -2.63         2.63 o                         
   9   5   4          1.04         -0.65         2.84 o                         
  10   5   4          0.05         -1.32         3.12 o                         
  11   5   4          4.04          3.50         3.86 o                         
  12   5   4          0.62          1.02         4.17 o                         
  13   5   4          2.11          0.05         5.70 o                         
 -11   6   4          1.09         -2.50         5.00 o                         
 -10   6   4          5.16         -2.05         3.89 o                         
  -9   6   4          1.55          2.89         4.22 o                         
  -8   6   4          4.10          6.74         4.05 o                         
  -7   6   4          0.00         -3.39         3.39 o                         
  -6   6   4          0.65          0.04         3.06 o                         
  -5   6   4          0.34          1.74         3.09 o                         
  -4   6   4          0.69          0.28         3.08 o                         
  -3   6   4        112.83        115.72         7.60 o                         
  -2   6   4          0.42         -0.63         3.17 o                         
  -1   6   4         16.40         12.42         2.87 o                         
   0   6   4          3.50          1.53         2.79 o                         
   1   6   4          5.49          4.23         2.80 o                         
   2   6   4         40.27         36.20         7.26 o                         
   3   6   4         11.05         20.14         5.33 o                         
   4   6   4          4.09          7.74         3.46 o                         
   5   6   4          0.91         -2.91         5.35 o                         
   6   6   4          0.00         -3.03         3.03 o                         
   7   6   4          0.43         -1.37         3.25 o                         
   8   6   4          0.00         -1.48         3.59 o                         
   9   6   4          1.39          3.90         4.20 o                         
  10   6   4          3.91          4.11         4.25 o                         
  -7   7   4          0.00         -8.18         8.18 o                         
  -6   7   4          0.41          0.48         5.00 o                         
  -5   7   4          0.19         -4.14         4.81 o                         
  -4   7   4          0.77         -0.89         5.15 o                         
  -3   7   4          0.93          3.52         4.46 o                         
  -2   7   4          8.49          7.55         7.63 o                         
  -1   7   4          0.70         -2.37         3.72 o                         
   0   7   4          0.52         -1.32         4.67 o                         
   1   7   4          0.16         -4.40         4.40 o                         
   2   7   4         16.63         15.03         4.56 o                         
   3   7   4         22.04         26.60         5.10 o                         
   4   7   4          2.56         -2.32         4.01 o                         
   5   7   4          3.94          0.96         4.41 o                         
   6   7   4          1.20         -3.42         4.22 o                         
 -17   0   5          0.02         -3.70         4.93 o                         
 -15   0   5         25.96         15.60         6.08 o                         
 -13   0   5         27.80         43.15         5.18 o                         
 -11   0   5          0.57          0.82         1.63 o                         
  -9   0   5         20.86         25.89         2.78 o                         
  -7   0   5       1619.95       1698.77        46.49 o                         
  -5   0   5        632.37        639.93        17.84 o                         
  -3   0   5       2675.16       2684.36        72.47 o                         
  -1   0   5        986.85        934.18        25.35 o                         
   1   0   5         51.06         67.94         2.68 o                         
   3   0   5        150.76        141.79         4.39 o                         
   5   0   5         55.85         52.75         2.32 o                         
   7   0   5        381.76        366.18        10.71 o                         
   9   0   5        278.16        281.95         8.70 o                         
  11   0   5         72.95         64.32         4.09 o                         
  13   0   5          0.15         -2.79         6.98 o                         
  15   0   5          5.70         -0.72         4.04 o                         
  17   0   5          1.77          2.42         6.26 o                         
 -18   1   5          1.26          4.62         5.34 o                         
 -17   1   5          0.03         -0.92         3.52 o                         
 -16   1   5          0.02         -0.45         3.21 o                         
 -15   1   5          3.12          2.65         2.51 o                         
 -14   1   5          0.00         -2.08         2.17 o                         
 -13   1   5         24.30         26.48         2.55 o                         
 -12   1   5          1.79          0.14         1.48 o                         
 -11   1   5          0.76          1.96         1.25 o                         
 -10   1   5          0.09         -0.06         1.03 o                         
  -9   1   5         63.09         67.05         3.91 o                         
  -8   1   5        429.85        447.62         9.82 o                         
  -7   1   5          1.06          0.08         0.62 o                         
  -6   1   5        271.44        282.02         6.39 o                         
  -5   1   5         63.49         76.16         2.04 o                         
  -4   1   5        450.02        457.18         9.09 o                         
  -3   1   5        531.43        502.39         9.93 o                         
  -2   1   5        890.27        869.19        16.75 o                         
  -1   1   5        885.13        834.64        16.16 o                         
   0   1   5       7918.32       8097.76       164.68 o                         
   1   1   5      14392.03      14834.10       281.99 o                         
   2   1   5       7041.91       6887.70       130.75 o                         
   3   1   5          0.51          2.49         0.62 o                         
   4   1   5        336.84        345.67         7.04 o                         
   5   1   5         65.89         65.82         2.31 o                         
   6   1   5        218.67        202.59         4.47 o                         
   7   1   5        583.64        602.30        12.06 o                         
   8   1   5        165.55        178.34         4.53 o                         
   9   1   5        202.93        215.87         7.54 o                         
  10   1   5          1.64          1.32         1.41 o                         
  11   1   5          2.24          0.08         1.66 o                         
  12   1   5         75.83         75.25         3.98 o                         
  13   1   5         20.79         19.26         2.56 o                         
  14   1   5          0.34         -0.24         2.41 o                         
  15   1   5          6.05          6.18         3.54 o                         
  16   1   5         19.95         19.73         4.58 o                         
  17   1   5          4.21          0.81         3.95 o                         
 -17   2   5          0.43          2.90         4.08 o                         
 -16   2   5          0.48          1.62         3.63 o                         
 -15   2   5          0.11          0.24         3.18 o                         
 -14   2   5          1.29          5.87         2.60 o                         
 -13   2   5          1.48          1.91         2.05 o                         
 -12   2   5          5.87          4.35         1.92 o                         
 -11   2   5         79.19         88.49         3.42 o                         
 -10   2   5        192.77        184.37         5.00 o                         
  -9   2   5          1.62          1.12         1.16 o                         
  -8   2   5        221.44        235.07         5.35 o                         
  -7   2   5        335.19        335.04         7.13 o                         
  -6   2   5          0.24          0.11         0.71 o                         
  -5   2   5       1714.34       1750.41        33.86 o                         
  -4   2   5       1500.87       1571.13        32.50 o                         
  -3   2   5        125.68        119.87         2.71 o                         
  -2   2   5         37.28         33.43         1.62 o                         
  -1   2   5          0.00         -0.51         0.62 o                         
   0   2   5         50.80         51.23         1.99 o                         
   1   2   5        177.53        162.29         4.18 o                         
   2   2   5        119.43        102.35         2.56 o                         
   3   2   5        269.43        255.19         5.47 o                         
   4   2   5       3429.13       3624.51        74.35 o                         
   5   2   5         90.02         88.24         3.00 o                         
   6   2   5          9.21          6.82         0.95 o                         
   7   2   5          4.91          9.24         1.60 o                         
   8   2   5         48.86         52.49         2.67 o                         
   9   2   5         12.16         12.49         1.76 o                         
  10   2   5         17.77         12.25         1.77 o                         
  11   2   5        262.62        283.33         8.02 o                         
  12   2   5         23.34         21.93         2.56 o                         
  13   2   5         31.09         34.44         3.20 o                         
  14   2   5          1.91          1.96         2.68 o                         
  15   2   5          0.04          1.40         2.88 o                         
  16   2   5          0.40         -4.01         4.65 o                         
  17   2   5          2.69          6.94         4.29 o                         
 -17   3   5          1.17          5.83         6.57 o                         
 -16   3   5          0.20          1.22         4.45 o                         
 -15   3   5          1.57          7.34         4.24 o                         
 -14   3   5          1.53          3.52         3.35 o                         
 -13   3   5         15.12          9.66         3.05 o                         
 -12   3   5         33.81         33.87         3.32 o                         
 -11   3   5          0.01         -2.10         2.10 o                         
 -10   3   5         32.99         36.54         2.73 o                         
  -9   3   5        146.87        147.68         5.15 o                         
  -8   3   5         15.04         12.61         1.56 o                         
  -7   3   5          3.76          2.63         1.08 o                         
  -6   3   5          0.36         -0.05         1.01 o                         
  -5   3   5         10.25         11.85         1.13 o                         
  -4   3   5        167.59        166.39         4.03 o                         
  -3   3   5         47.61         57.55         2.39 o                         
  -2   3   5          1.73          1.33         0.64 o                         
  -1   3   5         21.69         22.89         1.26 o                         
   0   3   5         30.90         37.40         1.62 o                         
   1   3   5         29.01         37.92         2.70 o                         
   2   3   5          0.13          0.15         0.77 o                         
   3   3   5         25.62         30.21         1.81 o                         
   4   3   5         74.57         89.73         3.10 o                         
   5   3   5        218.94        226.46         5.69 o                         
   6   3   5         71.48         71.72         3.91 o                         
   7   3   5          7.20          4.31         1.69 o                         
   8   3   5        143.28        145.25         4.83 o                         
   9   3   5         88.09         88.62         5.08 o                         
  10   3   5         20.16         18.78         2.48 o                         
  11   3   5          7.13          7.30         2.30 o                         
  12   3   5          0.01          0.60         2.33 o                         
  13   3   5          5.06          4.03         2.47 o                         
  14   3   5          0.48         -2.47         2.90 o                         
  15   3   5          0.01          2.82         3.32 o                         
  16   3   5          0.16          3.01         3.92 o                         
 -15   4   5          0.00         -3.76         3.76 o                         
 -14   4   5          4.82          8.70         3.80 o                         
 -13   4   5          7.66         10.75         3.68 o                         
 -12   4   5          0.41         -0.85         2.73 o                         
 -11   4   5          2.54          0.93         2.81 o                         
 -10   4   5          4.86          6.80         2.58 o                         
  -9   4   5         13.38         11.31         2.28 o                         
  -8   4   5        234.87        244.34        17.44 o                         
  -7   4   5        231.58        221.63         7.41 o                         
  -6   4   5         81.50         80.01         5.85 o                         
  -5   4   5         14.36         14.75         1.72 o                         
  -4   4   5         29.69         27.02         1.99 o                         
  -3   4   5         18.47         17.50         2.28 o                         
  -2   4   5          1.14         -0.25         1.04 o                         
  -1   4   5        151.83        148.43         4.73 o                         
   0   4   5         44.01         39.93         2.24 o                         
   1   4   5        180.20        172.46         5.06 o                         
   2   4   5        126.51        124.03         4.28 o                         
   3   4   5          2.14         -1.47         1.47 o                         
   4   4   5          3.24          1.79         1.40 o                         
   5   4   5         58.40         58.46         3.09 o                         
   6   4   5        111.82        131.39         6.71 o                         
   7   4   5          0.26          1.90         1.84 o                         
   8   4   5          5.50          5.59         2.09 o                         
   9   4   5          8.81          5.50         2.06 o                         
  10   4   5         13.35         12.40         2.56 o                         
  11   4   5          0.47          1.51         2.42 o                         
  12   4   5          1.02         -2.35         2.68 o                         
  13   4   5         17.05         17.69         3.36 o                         
  14   4   5         11.69         20.85         3.78 o                         
  15   4   5          5.15          8.29         4.62 o                         
 -13   5   5          0.19          1.45         4.05 o                         
 -12   5   5          0.29         -0.05         3.35 o                         
 -11   5   5          9.46          9.42         3.79 o                         
 -10   5   5         39.26         41.79         4.43 o                         
  -9   5   5         28.89         20.51         4.59 o                         
  -8   5   5          3.75          7.91         3.01 o                         
  -7   5   5          0.82         -1.65         2.25 o                         
  -6   5   5         24.50         25.04         4.71 o                         
  -5   5   5          5.85          6.34         2.37 o                         
  -4   5   5          4.37          6.87         2.02 o                         
  -3   5   5         58.58         62.85         3.82 o                         
  -2   5   5         95.86        106.16         4.52 o                         
  -1   5   5        316.31        339.27         8.58 o                         
   0   5   5         62.94         57.92         4.72 o                         
   1   5   5         72.26         77.43         4.15 o                         
   2   5   5          1.88          1.33         2.01 o                         
   3   5   5          1.03         -0.36         1.92 o                         
   4   5   5         13.95         11.72         2.65 o                         
   5   5   5          0.91          1.27         2.26 o                         
   6   5   5          2.07         -2.38         2.38 o                         
   7   5   5          0.01          1.81         2.92 o                         
   8   5   5          0.18          2.35         3.05 o                         
   9   5   5          0.84         -1.44         3.05 o                         
  10   5   5          0.08          3.98         3.34 o                         
  11   5   5          7.30         10.13         3.96 o                         
  12   5   5          2.25         -1.16         4.31 o                         
  13   5   5          0.00          0.70         4.39 o                         
 -11   6   5          0.06          0.92         4.10 o                         
 -10   6   5         11.71         15.14         4.51 o                         
  -9   6   5          2.34         -1.21         4.10 o                         
  -8   6   5          1.06          1.20         3.94 o                         
  -7   6   5          0.37          0.69         3.68 o                         
  -6   6   5          0.37         -3.45         3.45 o                         
  -5   6   5          4.65          0.49         2.93 o                         
  -4   6   5         46.70         49.26         4.51 o                         
  -3   6   5          0.02         -1.19         3.06 o                         
  -2   6   5         55.90         49.69         5.80 o                         
  -1   6   5          0.01          1.39         2.75 o                         
   0   6   5         32.18         28.19         3.48 o                         
   1   6   5         23.11         13.01         5.39 o                         
   2   6   5          2.53          1.52         2.77 o                         
   3   6   5          2.16         -2.06         3.33 o                         
   4   6   5          6.15         10.12         3.45 o                         
   5   6   5         19.53         32.73         4.30 o                         
   6   6   5          5.95          4.64         3.54 o                         
   7   6   5          0.13         -2.53         3.57 o                         
   8   6   5          0.01          0.44         3.79 o                         
   9   6   5          0.04          0.70         3.91 o                         
  10   6   5          0.31          0.25         4.28 o                         
  -6   7   5          0.17          2.83         5.09 o                         
  -5   7   5          0.08         -1.90         6.10 o                         
  -4   7   5          0.79         -0.05         6.01 o                         
  -3   7   5          1.41         -2.38         5.27 o                         
  -2   7   5          0.03         -1.08         4.62 o                         
  -1   7   5          0.33         -4.02         4.02 o                         
   0   7   5          1.50         -3.50         4.74 o                         
   1   7   5         11.34          8.72         6.24 o                         
   2   7   5          0.55          0.27         4.08 o                         
   3   7   5          1.16          1.75         4.36 o                         
   4   7   5          1.36         -1.01         4.48 o                         
   5   7   5          3.71          6.94         4.87 o                         
   6   7   5          0.31         -4.06         4.48 o                         
 -18   0   6          0.00         -2.41         9.14 o                         
 -16   0   6          0.82          2.17         4.76 o                         
 -14   0   6         70.18         54.52         4.66 o                         
 -12   0   6        109.35         96.48         6.64 o                         
 -10   0   6         44.73         42.95         3.99 o                         
  -8   0   6        137.92        119.55         4.24 o                         
  -6   0   6       1787.90       1807.16        49.31 o                         
  -4   0   6        108.86        101.12         3.36 o                         
  -2   0   6       1407.92       1356.12        36.86 o                         
   0   0   6      22692.60      23144.04       718.67 o                         
   2   0   6      11248.32      11090.46       298.11 o                         
   4   0   6         12.67         11.16         1.13 o                         
   6   0   6         32.27         36.10         2.71 o                         
   8   0   6        124.04        117.54         4.41 o                         
  10   0   6        271.09        279.86        10.36 o                         
  12   0   6          0.00         -0.65         2.88 o                         
  14   0   6         19.14          9.82         4.81 o                         
  16   0   6          0.56          0.48         4.42 o                         
 -18   1   6          0.19         -2.68         6.63 o                         
 -17   1   6          0.31          4.40         3.91 o                         
 -16   1   6          0.47         -3.54         3.54 o                         
 -15   1   6          6.26          5.58         2.87 o                         
 -14   1   6         46.30         47.52         4.34 o                         
 -13   1   6         18.73         12.71         2.04 o                         
 -12   1   6          7.07          6.14         1.56 o                         
 -11   1   6          2.20         -1.18         1.18 o                         
 -10   1   6          6.67          6.60         1.16 o                         
  -9   1   6         25.93         27.07         1.56 o                         
  -8   1   6        184.19        192.12         4.77 o                         
  -7   1   6         21.10         27.02         1.69 o                         
  -6   1   6        823.80        823.69        16.24 o                         
  -5   1   6        213.59        243.40         5.16 o                         
  -4   1   6        337.57        342.72         7.00 o                         
  -3   1   6          0.71          0.73         0.45 o                         
  -2   1   6        132.55        145.62         3.14 o                         
  -1   1   6        125.64        121.46         2.68 o                         
   0   1   6        931.98        950.76        19.66 o                         
   1   1   6      10480.29      10486.57       199.44 o                         
   2   1   6       7653.01       7657.21       155.85 o                         
   3   1   6       8126.60       8250.73       167.92 o                         
   4   1   6        183.28        167.95         3.73 o                         
   5   1   6         33.81         35.73         1.34 o                         
   6   1   6          4.46          3.71         0.78 o                         
   7   1   6         13.38         14.52         1.03 o                         
   8   1   6        104.78        107.51         4.39 o                         
   9   1   6        157.21        177.17         5.20 o                         
  10   1   6         49.90         52.03         2.72 o                         
  11   1   6          1.20         -0.25         1.66 o                         
  12   1   6         30.47         29.12         2.86 o                         
  13   1   6          5.58          7.06         3.91 o                         
  14   1   6          0.22         -1.54         2.63 o                         
  15   1   6         14.58         24.20         3.84 o                         
  16   1   6          4.46          3.94         3.46 o                         
  17   1   6          1.29         -3.47         3.86 o                         
 -17   2   6          0.89         -2.85         4.01 o                         
 -16   2   6          0.10          0.43         3.74 o                         
 -15   2   6          0.03         -1.00         3.03 o                         
 -14   2   6          0.95         -2.73         2.73 o                         
 -13   2   6         23.39         15.37         4.14 o                         
 -12   2   6         22.58         17.36         2.24 o                         
 -11   2   6        412.05        393.54         9.34 o                         
 -10   2   6         17.97         15.87         2.55 o                         
  -9   2   6         38.28         41.37         2.09 o                         
  -8   2   6         20.58         16.17         1.34 o                         
  -7   2   6          1.22          0.53         1.04 o                         
  -6   2   6          3.35          3.71         0.85 o                         
  -5   2   6        146.09        151.75         3.88 o                         
  -4   2   6        434.65        452.06         9.23 o                         
  -3   2   6         14.34         16.59         0.93 o                         
  -2   2   6         40.86         59.31         2.03 o                         
  -1   2   6        100.42         78.70         2.99 o                         
   0   2   6        268.35        268.44         5.33 o                         
   1   2   6        223.22        202.48         4.41 o                         
   2   2   6         40.13         36.95         1.46 o                         
   3   2   6        170.65        143.96         3.39 o                         
   4   2   6       3036.76       3164.31        64.97 o                         
   5   2   6        322.78        311.82         7.16 o                         
   6   2   6          0.00         -0.61         0.93 o                         
   7   2   6          5.77          7.17         1.50 o                         
   8   2   6         14.68          9.20         2.51 o                         
   9   2   6         18.25         18.97         2.54 o                         
  10   2   6         17.20         15.44         2.62 o                         
  11   2   6        570.41        564.07        14.08 o                         
  12   2   6         16.67         18.08         2.60 o                         
  13   2   6          8.62          6.86         2.49 o                         
  14   2   6          0.15          2.28         2.68 o                         
  15   2   6          0.10         -2.61         2.61 o                         
  16   2   6          0.00          3.75         3.67 o                         
  17   2   6          0.01          2.44         4.25 o                         
 -17   3   6          0.01         -2.82         5.46 o                         
 -16   3   6          1.98         -4.24         4.24 o                         
 -15   3   6          0.03         -1.76         3.63 o                         
 -14   3   6          0.21         -1.81         2.97 o                         
 -13   3   6          6.68          8.17         3.01 o                         
 -12   3   6         29.13         28.64         3.45 o                         
 -11   3   6         28.12         23.21         3.47 o                         
 -10   3   6          4.87          1.23         2.06 o                         
  -9   3   6         40.74         45.75         2.67 o                         
  -8   3   6         41.21         37.25         2.52 o                         
  -7   3   6          1.58          1.53         1.17 o                         
  -6   3   6         27.57         24.25         1.61 o                         
  -5   3   6          3.63          4.25         0.92 o                         
  -4   3   6         64.99         65.92         2.50 o                         
  -3   3   6         55.27         58.21         2.12 o                         
  -2   3   6          8.05          5.93         1.46 o                         
  -1   3   6        141.49        157.06         4.17 o                         
   0   3   6        257.43        271.57         5.94 o                         
   1   3   6         65.93         68.98         2.52 o                         
   2   3   6          7.20          3.44         0.83 o                         
   3   3   6         84.64         89.80         2.65 o                         
   4   3   6        121.58        131.30         4.05 o                         
   5   3   6         39.48         35.19         2.28 o                         
   6   3   6          6.32          8.05         1.54 o                         
   7   3   6        199.65        199.75         5.95 o                         
   8   3   6        209.13        220.73         6.51 o                         
   9   3   6          2.39          2.18         1.87 o                         
  10   3   6          0.02         -1.73         1.73 o                         
  11   3   6          7.56          6.42         2.25 o                         
  12   3   6         34.85         33.91         3.77 o                         
  13   3   6          1.71          1.19         2.54 o                         
  14   3   6          0.18          1.36         2.99 o                         
  15   3   6          0.00         -0.65         3.54 o                         
  16   3   6          0.02         -2.91         3.49 o                         
 -15   4   6          4.88          8.50         4.16 o                         
 -14   4   6          1.98          0.94         3.89 o                         
 -13   4   6          0.10          0.33         3.21 o                         
 -12   4   6          1.02          1.64         2.96 o                         
 -11   4   6          1.16         -1.28         2.65 o                         
 -10   4   6          0.98          2.13         2.54 o                         
  -9   4   6        104.24        111.46         5.93 o                         
  -8   4   6         55.57         47.96         3.43 o                         
  -7   4   6         13.04         13.92         1.91 o                         
  -6   4   6          2.97          4.88         1.61 o                         
  -5   4   6          0.00         -0.59         1.31 o                         
  -4   4   6          6.16          4.62         1.36 o                         
  -3   4   6         30.24         23.78         2.70 o                         
  -2   4   6         40.63         40.16         2.27 o                         
  -1   4   6         99.77        101.66         3.87 o                         
   0   4   6        297.85        310.66         7.50 o                         
   1   4   6        127.64        124.43         4.35 o                         
   2   4   6         45.65         48.24         3.84 o                         
   3   4   6         28.77         30.08         2.25 o                         
   4   4   6          0.92          2.45         1.81 o                         
   5   4   6        243.70        248.68         7.96 o                         
   6   4   6         15.35         19.30         2.21 o                         
   7   4   6         36.80         45.33         3.55 o                         
   8   4   6         16.70         19.29         3.01 o                         
   9   4   6          6.19          2.97         2.83 o                         
  10   4   6          6.80          4.99         2.39 o                         
  11   4   6          0.01          0.21         2.52 o                         
  12   4   6          2.21          2.97         2.74 o                         
  13   4   6         20.14         18.95         3.46 o                         
  14   4   6          0.13          3.44         3.56 o                         
  15   4   6          0.43          0.51         5.90 o                         
 -13   5   6          0.03         -0.57         4.07 o                         
 -12   5   6          1.31          4.41         3.99 o                         
 -11   5   6          0.00         -1.40         3.23 o                         
 -10   5   6          0.34          7.58         4.65 o                         
  -9   5   6          6.81          5.47         3.26 o                         
  -8   5   6         11.72          8.26         2.74 o                         
  -7   5   6          2.93         -0.14         2.52 o                         
  -6   5   6         68.82         71.60         4.35 o                         
  -5   5   6          9.94          9.65         2.33 o                         
  -4   5   6          4.58          5.21         1.93 o                         
  -3   5   6         25.01         19.16         2.52 o                         
  -2   5   6          0.17         -0.20         1.68 o                         
  -1   5   6        280.47        318.56         8.16 o                         
   0   5   6          0.01         -1.88         1.88 o                         
   1   5   6         10.98         11.52         2.19 o                         
   2   5   6         39.95         37.68         2.86 o                         
   3   5   6         12.56         10.36         2.39 o                         
   4   5   6         17.36         10.88         2.56 o                         
   5   5   6         38.00         37.69         3.11 o                         
   6   5   6        100.91         83.01         4.82 o                         
   7   5   6          2.24         -1.96         2.46 o                         
   8   5   6          0.10          0.96         3.12 o                         
   9   5   6          0.74         -1.41         3.01 o                         
  10   5   6          2.42         -3.11         3.11 o                         
  11   5   6          0.26         -0.20         3.52 o                         
  12   5   6          0.54          2.76         4.32 o                         
  13   5   6         14.52         27.03         5.83 o                         
 -11   6   6          0.08          2.81         4.85 o                         
 -10   6   6          0.07         -0.39         3.99 o                         
  -9   6   6          3.05         -3.60         3.60 o                         
  -8   6   6          0.04         -3.30         3.30 o                         
  -7   6   6          0.02         -2.75         2.75 o                         
  -6   6   6          0.50         -0.56         3.41 o                         
  -5   6   6          2.02          3.59         3.49 o                         
  -4   6   6          0.90          0.11         3.06 o                         
  -3   6   6          3.43         -1.30         2.69 o                         
  -2   6   6          0.93          2.86         2.61 o                         
  -1   6   6         12.04          9.72         2.90 o                         
   0   6   6          0.30          2.09         2.83 o                         
   1   6   6          1.79          1.06         2.86 o                         
   2   6   6          2.93          4.79         3.19 o                         
   3   6   6         22.31         22.86         4.00 o                         
   4   6   6         20.28         23.81         4.25 o                         
   5   6   6         12.11         16.50         3.77 o                         
   6   6   6          2.90          1.39         4.03 o                         
   7   6   6          0.27         -3.26         3.26 o                         
   8   6   6          3.08         -1.12         3.88 o                         
   9   6   6          0.76         -0.78         3.94 o                         
  10   6   6          0.56         -1.36         4.42 o                         
  -6   7   6          0.12         -4.14         4.14 o                         
  -5   7   6          0.75          0.76         6.10 o                         
  -4   7   6          5.35          7.66         6.58 o                         
  -3   7   6         10.22         10.93         6.63 o                         
  -2   7   6          2.14         -2.17         5.78 o                         
  -1   7   6          0.65          0.45         4.29 o                         
   0   7   6          0.30         -2.58         4.51 o                         
   1   7   6          0.55          0.39         3.84 o                         
   2   7   6          0.02         -2.20         4.27 o                         
   3   7   6          0.93         -1.56         4.26 o                         
   4   7   6          0.71         -2.76         4.43 o                         
   5   7   6         12.17         13.22         4.94 o                         
 -17   0   7          0.31         -3.85         8.66 o                         
 -15   0   7          1.30          3.09         3.47 o                         
 -13   0   7         11.53         23.61         5.45 o                         
 -11   0   7          8.45         10.61         1.95 o                         
  -9   0   7          0.00         -1.17         1.17 o                         
  -7   0   7       3171.53       3070.89        83.36 o                         
  -5   0   7         61.51         72.91         3.68 o                         
  -3   0   7       1312.91       1234.00        33.66 o                         
  -1   0   7       4594.51       4193.85       113.01 o                         
   1   0   7      12910.17      12360.10       332.29 o                         
   3   0   7        657.50        662.53        18.38 o                         
   5   0   7         99.15         93.10         3.47 o                         
   7   0   7         13.59         12.54         1.55 o                         
   9   0   7         52.06         54.22         3.22 o                         
  11   0   7         61.81         61.98         5.41 o                         
  13   0   7         35.83         36.58         8.90 o                         
  15   0   7         15.03         16.57         5.29 o                         
  17   0   7          0.68          4.57         5.78 o                         
 -18   1   7          0.81          1.21         4.88 o                         
 -17   1   7          0.01         -0.22         3.94 o                         
 -16   1   7          0.44          0.89         3.34 o                         
 -15   1   7          2.38          0.88         2.96 o                         
 -14   1   7         18.29         22.26         2.73 o                         
 -13   1   7          0.51          0.35         1.78 o                         
 -12   1   7         22.63         19.30         2.49 o                         
 -11   1   7          1.37          1.43         1.22 o                         
 -10   1   7         50.54         59.85         3.57 o                         
  -9   1   7         73.21         77.80         2.70 o                         
  -8   1   7         11.21          9.14         1.03 o                         
  -7   1   7         98.35        103.48         2.71 o                         
  -6   1   7        635.57        675.85        13.42 o                         
  -5   1   7        836.16        815.62        16.05 o                         
  -4   1   7       1241.09       1241.70        25.74 o                         
  -3   1   7          1.67          1.99         0.51 o                         
  -2   1   7         25.26         27.66         1.14 o                         
  -1   1   7        525.49        463.51         9.18 o                         
   0   1   7         34.51         31.22         1.96 o                         
   1   1   7       2019.13       1944.44        37.33 o                         
   2   1   7       1051.42       1091.75        21.19 o                         
   3   1   7        220.06        199.00         4.30 o                         
   4   1   7          3.65          1.60         0.63 o                         
   5   1   7        890.27        872.43        17.15 o                         
   6   1   7        101.93         99.20         2.66 o                         
   7   1   7          2.03          1.03         0.84 o                         
   8   1   7         68.99         67.74         2.91 o                         
   9   1   7         20.53         19.54         1.79 o                         
  10   1   7        158.57        160.81         5.12 o                         
  11   1   7          5.68          1.57         1.74 o                         
  12   1   7         47.59         52.53         3.70 o                         
  13   1   7          1.06         -0.54         2.48 o                         
  14   1   7          5.58          6.09         2.97 o                         
  15   1   7          0.03         -0.76         3.03 o                         
  16   1   7          2.96          7.12         3.61 o                         
  17   1   7          2.37          1.71         4.19 o                         
 -17   2   7          2.73         -1.46         4.83 o                         
 -16   2   7          1.53         -0.59         3.57 o                         
 -15   2   7          0.60          1.91         3.38 o                         
 -14   2   7          2.29         -0.81         2.61 o                         
 -13   2   7          1.74         -1.31         2.11 o                         
 -12   2   7         32.59         39.35         4.74 o                         
 -11   2   7          2.16          3.78         1.55 o                         
 -10   2   7         12.44         12.20         1.59 o                         
  -9   2   7          2.62          2.22         1.87 o                         
  -8   2   7         93.17        100.22         3.00 o                         
  -7   2   7        162.09        171.15         4.09 o                         
  -6   2   7         50.54         53.68         2.12 o                         
  -5   2   7         24.31         24.07         1.22 o                         
  -4   2   7         62.24         67.05         2.05 o                         
  -3   2   7        105.71        135.60         3.42 o                         
  -2   2   7        263.72        280.21         6.39 o                         
  -1   2   7         17.49         18.74         1.14 o                         
   0   2   7        140.81        139.89         3.40 o                         
   1   2   7       1093.39       1117.23        21.79 o                         
   2   2   7       1944.26       2024.73        41.78 o                         
   3   2   7         35.05         42.73         1.75 o                         
   4   2   7        510.74        548.45        11.93 o                         
   5   2   7        121.11        124.75         3.49 o                         
   6   2   7          0.54          0.67         1.05 o                         
   7   2   7         10.99         13.30         1.60 o                         
   8   2   7         36.10         42.02         3.62 o                         
   9   2   7        106.92        108.92         4.25 o                         
  10   2   7         86.24         89.47         4.84 o                         
  11   2   7        109.18        115.37         4.63 o                         
  12   2   7         34.49         32.29         3.02 o                         
  13   2   7          0.19          0.09         2.31 o                         
  14   2   7          1.27          3.64         2.70 o                         
  15   2   7          5.39          2.96         3.40 o                         
  16   2   7          0.00          3.59         3.95 o                         
  17   2   7          2.88          0.96         8.18 o                         
 -17   3   7          1.09          6.26         7.22 o                         
 -16   3   7          0.41          5.82         5.21 o                         
 -15   3   7          0.07          0.85         3.44 o                         
 -14   3   7          0.09         -3.01         3.01 o                         
 -13   3   7          0.73          1.54         4.03 o                         
 -12   3   7         23.54         23.30         3.75 o                         
 -11   3   7         27.19         24.63         3.57 o                         
 -10   3   7          4.88          6.82         2.34 o                         
  -9   3   7         54.14         52.07         2.98 o                         
  -8   3   7         26.09         28.14         2.26 o                         
  -7   3   7          0.09         -0.66         1.06 o                         
  -6   3   7         13.12         14.75         1.45 o                         
  -5   3   7         71.83         76.65         4.24 o                         
  -4   3   7        130.09        119.74         4.53 o                         
  -3   3   7        118.63        121.93         4.27 o                         
  -2   3   7        441.51        441.47         9.93 o                         
  -1   3   7         77.60         72.41         3.41 o                         
   0   3   7         26.04         22.59         1.50 o                         
   1   3   7        184.45        201.06         4.89 o                         
   2   3   7        834.48        873.02        17.40 o                         
   3   3   7        207.18        222.67         5.14 o                         
   4   3   7         40.23         40.07         2.24 o                         
   5   3   7        163.11        154.51         4.83 o                         
   6   3   7        134.15        140.36         4.72 o                         
   7   3   7          0.62          0.74         1.47 o                         
   8   3   7        115.23         97.02         7.20 o                         
   9   3   7         75.16         68.04         3.62 o                         
  10   3   7          0.44         -0.78         1.86 o                         
  11   3   7         63.44         68.63         3.87 o                         
  12   3   7         16.19         21.25         2.83 o                         
  13   3   7          1.50          2.68         2.72 o                         
  14   3   7          0.51          0.74         3.03 o                         
  15   3   7          1.24         -2.79         3.32 o                         
  16   3   7          0.15          0.01         3.85 o                         
 -15   4   7          1.39          4.62         4.17 o                         
 -14   4   7          0.52         -1.28         3.53 o                         
 -13   4   7          0.00          2.87         3.56 o                         
 -12   4   7          0.76          5.96         3.20 o                         
 -11   4   7          0.23          0.37         2.76 o                         
 -10   4   7          1.43         -1.03         2.53 o                         
  -9   4   7         79.61         82.39         5.16 o                         
  -8   4   7        359.30        368.97        12.32 o                         
  -7   4   7          0.00         -1.53         1.53 o                         
  -6   4   7          0.00         -0.56         1.58 o                         
  -5   4   7          0.00         -1.19         1.19 o                         
  -4   4   7          0.01         -0.42         1.11 o                         
  -3   4   7          0.10          0.05         1.32 o                         
  -2   4   7         12.10         10.85         1.60 o                         
  -1   4   7         72.40         66.07         4.23 o                         
   0   4   7         44.51         47.55         2.57 o                         
   1   4   7         27.58         23.41         1.90 o                         
   2   4   7         35.54         39.82         2.56 o                         
   3   4   7         55.43         52.53         2.93 o                         
   4   4   7         52.62         54.79         3.40 o                         
   5   4   7         18.00         16.20         2.42 o                         
   6   4   7          7.31          8.25         2.27 o                         
   7   4   7          1.40         -0.17         1.82 o                         
   8   4   7          2.39          1.17         1.85 o                         
   9   4   7          4.99          0.53         2.21 o                         
  10   4   7          0.14         -0.46         2.28 o                         
  11   4   7          3.90          5.79         2.68 o                         
  12   4   7          1.92          1.95         2.91 o                         
  13   4   7          3.66          4.25         3.21 o                         
  14   4   7          0.08         -1.32         3.46 o                         
 -13   5   7          1.40          2.23         4.04 o                         
 -12   5   7          1.51          4.69         3.73 o                         
 -11   5   7          1.01         -0.78         3.38 o                         
 -10   5   7          7.07          6.96         3.30 o                         
  -9   5   7         49.60         54.71         9.03 o                         
  -8   5   7         13.27         10.95         5.90 o                         
  -7   5   7         14.69         14.60         4.51 o                         
  -6   5   7        124.76        116.23         7.92 o                         
  -5   5   7          0.76          0.45         2.48 o                         
  -4   5   7          9.49          5.35         1.89 o                         
  -3   5   7         78.73         43.68        15.12 o                         
  -2   5   7        253.19        302.97         7.89 o                         
  -1   5   7         24.53         24.23         3.84 o                         
   0   5   7          1.95          3.21         1.95 o                         
   1   5   7        103.89        115.17         5.23 o                         
   2   5   7         19.53         20.67         3.23 o                         
   3   5   7         11.54         12.33         2.62 o                         
   4   5   7          4.46         -0.29         2.27 o                         
   5   5   7          0.14          1.52         2.34 o                         
   6   5   7          3.01         -0.16         2.29 o                         
   7   5   7          0.28          1.46         2.55 o                         
   8   5   7         20.46         21.44         4.41 o                         
   9   5   7          2.78          5.16         3.09 o                         
  10   5   7          0.78          0.26         3.27 o                         
  11   5   7          0.03          2.22         3.93 o                         
  12   5   7          2.94          1.63         4.10 o                         
 -11   6   7          0.47         -4.12         5.20 o                         
 -10   6   7          0.32          0.97         5.21 o                         
  -9   6   7          0.12         -0.47         3.90 o                         
  -8   6   7          0.02         -0.25         3.55 o                         
  -7   6   7          0.47          0.00         3.34 o                         
  -6   6   7          0.00         -3.28         3.28 o                         
  -5   6   7          0.04         -2.67         2.67 o                         
  -4   6   7          0.25         -1.45         3.21 o                         
  -3   6   7          1.02          1.41         3.70 o                         
  -2   6   7        107.41        115.19         8.08 o                         
  -1   6   7          8.50         10.50         3.20 o                         
   0   6   7         63.03         54.52         8.46 o                         
   1   6   7          4.82          1.85         3.11 o                         
   2   6   7          4.85          5.22         2.91 o                         
   3   6   7          5.85          8.50         3.55 o                         
   4   6   7          0.04         -3.14         3.14 o                         
   5   6   7          1.49          4.93         3.46 o                         
   6   6   7          4.74          2.02         3.75 o                         
   7   6   7          0.19          2.47         3.70 o                         
   8   6   7          1.94          0.00         3.79 o                         
   9   6   7          0.15         -3.67         4.06 o                         
  10   6   7          0.02         -0.07         4.62 o                         
  -6   7   7          0.04         -5.00         6.70 o                         
  -5   7   7          1.36          3.04         7.05 o                         
  -4   7   7          3.48         -4.63         6.44 o                         
  -3   7   7          1.02         -0.47         5.61 o                         
  -2   7   7          0.01         -2.28         5.95 o                         
  -1   7   7          2.71          2.27         4.68 o                         
   0   7   7          2.27          4.53         6.29 o                         
   1   7   7          9.57         14.70         4.39 o                         
   2   7   7          4.39          0.10         5.11 o                         
   3   7   7          2.38          5.94         4.59 o                         
   4   7   7          1.76         -1.97         4.30 o                         
   5   7   7          6.73         13.37         5.12 o                         
 -18   0   8          0.11         -1.92         9.14 o                         
 -16   0   8          0.33         -2.85         3.92 o                         
 -14   0   8         10.30         10.27         3.31 o                         
 -12   0   8        172.87        157.18         7.32 o                         
 -10   0   8         15.68         19.25         3.40 o                         
  -8   0   8         17.24         16.26         1.74 o                         
  -6   0   8       2002.46       2063.45        65.05 o                         
  -4   0   8        977.11        927.88        25.58 o                         
  -2   0   8        718.42        714.84        22.84 o                         
   0   0   8       8126.91       7642.84       237.41 o                         
   2   0   8       4177.51       3951.79       123.27 o                         
   4   0   8        362.04        376.91        10.90 o                         
   6   0   8          6.68          8.28         2.29 o                         
   8   0   8          8.38          8.22         1.55 o                         
  10   0   8         57.27         60.21         3.87 o                         
  12   0   8         20.36         15.20         3.81 o                         
  14   0   8         85.15         99.78         8.29 o                         
  16   0   8          0.95          1.79         4.72 o                         
 -18   1   8          0.42          6.21         5.02 o                         
 -17   1   8          0.30          0.51         4.14 o                         
 -16   1   8          0.67          5.43         4.39 o                         
 -15   1   8          0.31          3.31         3.12 o                         
 -14   1   8          0.76         -2.03         2.03 o                         
 -13   1   8          0.01          1.72         1.84 o                         
 -12   1   8          0.00         -0.29         1.52 o                         
 -11   1   8        180.66        179.59         5.01 o                         
 -10   1   8         70.56         75.84         3.38 o                         
  -9   1   8        193.59        187.44         4.47 o                         
  -8   1   8         52.38         52.29         2.11 o                         
  -7   1   8        278.91        288.07         6.18 o                         
  -6   1   8         13.65         16.93         1.40 o                         
  -5   1   8         53.73         37.59         2.00 o                         
  -4   1   8          5.20          7.41         0.75 o                         
  -3   1   8        114.69        104.92         2.74 o                         
  -2   1   8        577.21        594.72        12.57 o                         
  -1   1   8          5.24          6.70         1.33 o                         
   0   1   8          6.02          8.43         0.74 o                         
   1   1   8          0.54          2.01         0.54 o                         
   2   1   8         76.70         85.56         2.27 o                         
   3   1   8       1001.75       1030.57        20.09 o                         
   4   1   8       1234.28       1219.17        25.33 o                         
   5   1   8         56.26         61.29         2.00 o                         
   6   1   8         94.18         92.45         2.58 o                         
   7   1   8         10.26         11.87         1.45 o                         
   8   1   8        169.11        158.58         4.74 o                         
   9   1   8         20.79         22.36         2.69 o                         
  10   1   8         23.20         29.08         2.29 o                         
  11   1   8          0.88         -1.13         1.69 o                         
  12   1   8         49.54         51.09         4.16 o                         
  13   1   8         52.39         53.81         4.24 o                         
  14   1   8          4.98          3.95         3.00 o                         
  15   1   8          4.47          5.31         3.30 o                         
  16   1   8          0.90          1.31         3.58 o                         
  17   1   8          0.33          1.70         4.23 o                         
 -17   2   8          0.26          3.62         4.82 o                         
 -16   2   8          0.05          6.66         4.07 o                         
 -15   2   8          0.04          1.50         3.26 o                         
 -14   2   8          0.02         -2.48         2.48 o                         
 -13   2   8         16.21         14.54         2.62 o                         
 -12   2   8         17.76         18.36         2.39 o                         
 -11   2   8         92.58         87.28         4.60 o                         
 -10   2   8        215.15        205.36         5.57 o                         
  -9   2   8         63.25         64.05         2.95 o                         
  -8   2   8         45.18         41.21         2.18 o                         
  -7   2   8         57.31         58.17         2.11 o                         
  -6   2   8        170.95        184.55         4.30 o                         
  -5   2   8        110.84        103.73         2.74 o                         
  -4   2   8       1375.48       1427.52        27.73 o                         
  -3   2   8         65.23         83.27         2.26 o                         
  -2   2   8          7.85         10.48         1.02 o                         
  -1   2   8        127.03        129.43         3.37 o                         
   0   2   8          0.81          0.15         0.89 o                         
   1   2   8        112.18        128.46         3.07 o                         
   2   2   8        866.42        908.80        17.87 o                         
   3   2   8       8443.58       8721.95       166.28 o                         
   4   2   8       1529.81       1513.29        31.59 o                         
   5   2   8        643.63        608.74        13.24 o                         
   6   2   8          3.92          2.68         1.51 o                         
   7   2   8          8.17         10.72         1.63 o                         
   8   2   8         87.85         87.64         3.63 o                         
   9   2   8        295.60        310.93         8.38 o                         
  10   2   8         14.39         16.44         2.32 o                         
  11   2   8         65.81         64.62         3.65 o                         
  12   2   8         14.39         12.37         2.61 o                         
  13   2   8          4.20          5.54         2.86 o                         
  14   2   8          2.01          5.77         3.27 o                         
  15   2   8          0.63         -1.45         3.37 o                         
  16   2   8          2.86         12.50         5.70 o                         
 -16   3   8          0.11          0.71         4.59 o                         
 -15   3   8          1.84          0.67         3.52 o                         
 -14   3   8          4.35          5.12         3.96 o                         
 -13   3   8          0.01         -2.60         2.60 o                         
 -12   3   8         30.29         28.92         6.67 o                         
 -11   3   8          0.16          6.38         2.52 o                         
 -10   3   8         18.68         15.00         2.24 o                         
  -9   3   8         24.83         20.94         2.38 o                         
  -8   3   8          1.83          2.20         1.95 o                         
  -7   3   8          7.94          6.99         1.35 o                         
  -6   3   8         38.40         46.42         2.43 o                         
  -5   3   8          5.38          7.16         1.45 o                         
  -4   3   8          0.91          0.49         1.24 o                         
  -3   3   8        102.95        102.13         3.60 o                         
  -2   3   8         64.80         64.21         2.50 o                         
  -1   3   8        108.39        114.28         3.35 o                         
   0   3   8        144.41        153.46         4.42 o                         
   1   3   8        106.06         87.37         4.14 o                         
   2   3   8        222.94        208.32         5.13 o                         
   3   3   8        132.24        140.78         4.00 o                         
   4   3   8         76.44         85.21         3.73 o                         
   5   3   8         39.83         47.16         2.60 o                         
   6   3   8          0.17         -0.95         1.29 o                         
   7   3   8        104.89        110.07         4.34 o                         
   8   3   8        157.52        156.64         6.07 o                         
   9   3   8        152.17        148.96         8.72 o                         
  10   3   8         76.94         65.49         3.71 o                         
  11   3   8          1.35         -2.07         2.07 o                         
  12   3   8          4.79          6.03         2.45 o                         
  13   3   8          9.17          1.69         2.80 o                         
  14   3   8          0.03         -0.55         2.92 o                         
  15   3   8          0.09         -3.29         3.29 o                         
 -15   4   8          0.05         -4.02         4.02 o                         
 -14   4   8          0.35         -1.47         3.84 o                         
 -13   4   8          0.14          1.04         3.29 o                         
 -12   4   8          4.15          2.77         3.32 o                         
 -11   4   8          0.17         -2.37         2.72 o                         
 -10   4   8          1.87          5.53         2.63 o                         
  -9   4   8          0.96          3.00         2.52 o                         
  -8   4   8        155.22        146.77         6.90 o                         
  -7   4   8        105.17        103.99         4.95 o                         
  -6   4   8        103.70        107.86         4.52 o                         
  -5   4   8         45.11         42.03         2.39 o                         
  -4   4   8          3.44          2.62         1.81 o                         
  -3   4   8         18.99         19.66         3.11 o                         
  -2   4   8         22.64         22.27         1.96 o                         
  -1   4   8         50.99         55.41         2.52 o                         
   0   4   8         61.92         68.89         5.63 o                         
   1   4   8          3.60          0.68         1.35 o                         
   2   4   8         16.20         16.92         2.02 o                         
   3   4   8         36.42         34.62         2.49 o                         
   4   4   8         10.27          8.65         3.13 o                         
   5   4   8        143.38        141.29         5.83 o                         
   6   4   8          1.20          7.76         2.11 o                         
   7   4   8        139.44        130.57         5.69 o                         
   8   4   8         31.77         26.38         3.06 o                         
   9   4   8          9.28          9.60         2.50 o                         
  10   4   8          1.23         -1.88         2.26 o                         
  11   4   8          0.32          0.49         2.59 o                         
  12   4   8          0.05          0.09         2.81 o                         
  13   4   8          6.63         10.23         3.52 o                         
  14   4   8         24.10         24.66         4.16 o                         
 -13   5   8          0.31         -2.57         4.06 o                         
 -12   5   8          0.63          1.71         3.90 o                         
 -11   5   8          2.91         -1.65         3.13 o                         
 -10   5   8          0.58         -2.97         2.97 o                         
  -9   5   8         15.94         27.99         3.77 o                         
  -8   5   8        114.88        126.22        14.07 o                         
  -7   5   8        115.93        140.19        14.52 o                         
  -6   5   8          4.82          6.90         3.63 o                         
  -5   5   8          4.17          2.26         2.31 o                         
  -4   5   8         20.79         14.55         2.77 o                         
  -3   5   8          9.67         10.25         2.65 o                         
  -2   5   8         71.79         64.62         3.73 o                         
  -1   5   8          9.51         14.42         2.34 o                         
   0   5   8          3.13          3.95         2.01 o                         
   1   5   8        139.21        144.28         6.06 o                         
   2   5   8          2.15          0.29         1.99 o                         
   3   5   8          1.94          0.31         2.21 o                         
   4   5   8         32.80         30.15         4.17 o                         
   5   5   8          2.17         -2.14         2.18 o                         
   6   5   8         10.92         10.40         2.68 o                         
   7   5   8          2.32          0.21         2.41 o                         
   8   5   8          0.18          0.19         2.70 o                         
   9   5   8          2.03          3.29         3.15 o                         
  10   5   8          0.34         -2.47         3.15 o                         
  11   5   8          0.04         -3.71         3.71 o                         
  12   5   8          0.37         -4.39         4.39 o                         
 -10   6   8          4.48          3.60         4.29 o                         
  -9   6   8          4.08          5.83         3.78 o                         
  -8   6   8          1.93          2.66         3.37 o                         
  -7   6   8          0.11         -2.09         3.34 o                         
  -6   6   8          0.56         -0.88         3.20 o                         
  -5   6   8          0.01         -1.44         3.03 o                         
  -4   6   8          1.83         -2.45         2.73 o                         
  -3   6   8          6.36          5.16         2.77 o                         
  -2   6   8          0.49          5.37         2.95 o                         
  -1   6   8          6.34          2.45         2.60 o                         
   0   6   8          0.65          3.68         2.95 o                         
   1   6   8          4.58          2.13         3.09 o                         
   2   6   8          1.33          4.20         3.48 o                         
   3   6   8          0.05         -1.02         3.22 o                         
   4   6   8         11.68         15.34         3.44 o                         
   5   6   8          6.89         10.79         3.79 o                         
   6   6   8         14.27         10.58         4.00 o                         
   7   6   8          0.59          2.14         3.91 o                         
   8   6   8          7.49         11.58         4.32 o                         
   9   6   8          0.06          0.96         4.35 o                         
  -5   7   8          0.00         -3.61         6.81 o                         
  -4   7   8          0.28         -5.77         6.29 o                         
  -3   7   8          0.03         -1.40         5.61 o                         
  -2   7   8          1.27         -0.49         6.10 o                         
  -1   7   8          0.14          0.94         5.15 o                         
   0   7   8          0.03         -1.82         4.99 o                         
   1   7   8          0.20          1.03         4.87 o                         
   2   7   8          1.79          6.97         4.45 o                         
   3   7   8          0.38         -0.57         4.44 o                         
   4   7   8         21.03         32.82         5.40 o                         
   5   7   8          0.09         17.32         9.14 o                         
 -17   0   9          0.12         -3.59         5.95 o                         
 -15   0   9          0.06          0.88         3.92 o                         
 -13   0   9          0.06         -2.71         2.71 o                         
 -11   0   9         24.11         32.08         3.06 o                         
  -9   0   9         49.33         48.08         3.25 o                         
  -7   0   9        368.13        341.43        11.67 o                         
  -5   0   9        226.87        249.74         7.52 o                         
  -3   0   9        451.45        515.73        14.51 o                         
  -1   0   9         32.71         27.09         1.46 o                         
   1   0   9       1369.50       1239.55        33.95 o                         
   3   0   9          0.92         -0.58         0.82 o                         
   5   0   9         52.10         54.22         3.13 o                         
   7   0   9         57.85         54.77         2.87 o                         
   9   0   9         72.79         75.06         5.90 o                         
  11   0   9          0.04          1.05         2.88 o                         
  13   0   9         45.75         68.29         6.44 o                         
  15   0   9          5.00         -1.00         4.33 o                         
  17   0   9          0.03         -2.59         5.27 o                         
 -18   1   9          0.05         -0.75         5.49 o                         
 -17   1   9          0.05         -0.65         4.08 o                         
 -16   1   9          0.21         -1.31         3.61 o                         
 -15   1   9          0.87          0.24         2.61 o                         
 -14   1   9          0.50          0.57         2.31 o                         
 -13   1   9         21.27         13.86         3.32 o                         
 -12   1   9         33.83         33.73         2.68 o                         
 -11   1   9         93.87        128.66         5.13 o                         
 -10   1   9          0.47          2.01         1.13 o                         
  -9   1   9        265.42        259.39         5.88 o                         
  -8   1   9        239.52        234.63         5.28 o                         
  -7   1   9          0.79          2.69         0.88 o                         
  -6   1   9        999.12       1027.59        20.16 o                         
  -5   1   9          4.00          2.18         0.68 o                         
  -4   1   9        300.30        332.82         6.87 o                         
  -3   1   9          3.41          4.81         0.76 o                         
  -2   1   9        694.48        604.51        12.81 o                         
  -1   1   9        100.48        100.74         2.58 o                         
   0   1   9        368.14        382.93         8.29 o                         
   1   1   9         15.76         16.79         0.93 o                         
   2   1   9       2227.85       2175.95        41.83 o                         
   3   1   9       2200.46       2179.68        44.79 o                         
   4   1   9        483.56        449.10         9.78 o                         
   5   1   9        981.58        965.67        19.01 o                         
   6   1   9        107.95        100.70         2.81 o                         
   7   1   9         48.16         44.94         2.08 o                         
   8   1   9          9.44          7.11         1.50 o                         
   9   1   9        130.04        127.31         4.45 o                         
  10   1   9         44.24         36.99         2.51 o                         
  11   1   9         10.30         12.39         2.13 o                         
  12   1   9          0.11          0.67         2.07 o                         
  13   1   9        133.91        136.68         6.64 o                         
  14   1   9          0.03          1.13         4.79 o                         
  15   1   9          2.67          4.83         3.25 o                         
  16   1   9          3.91          5.73         3.70 o                         
  17   1   9          0.23          2.94         4.41 o                         
 -17   2   9          1.24         -2.97         5.55 o                         
 -16   2   9          0.03         -1.50         4.24 o                         
 -15   2   9          1.88          1.17         3.81 o                         
 -14   2   9          0.70          1.45         2.91 o                         
 -13   2   9          0.21         -0.17         2.30 o                         
 -12   2   9         63.07         57.19         3.47 o                         
 -11   2   9          8.94          8.42         1.93 o                         
 -10   2   9         12.87          7.75         2.22 o                         
  -9   2   9          2.10          2.70         1.40 o                         
  -8   2   9         35.29         32.36         1.86 o                         
  -7   2   9          0.75          0.20         0.88 o                         
  -6   2   9         23.08         25.39         1.40 o                         
  -5   2   9         29.45         27.20         1.35 o                         
  -4   2   9         42.42         47.04         1.83 o                         
  -3   2   9       1236.26       1253.58        24.37 o                         
  -2   2   9         57.78         68.49         3.53 o                         
  -1   2   9         24.22         25.50         1.39 o                         
   0   2   9        890.75        874.01        18.35 o                         
   1   2   9       1299.73       1278.10        24.93 o                         
   2   2   9          0.34          2.74         0.87 o                         
   3   2   9       2003.07       1901.71        39.27 o                         
   4   2   9        515.26        480.61        10.63 o                         
   5   2   9         55.13         57.96         2.33 o                         
   6   2   9         76.72         88.65         3.85 o                         
   7   2   9        173.91        187.02         7.71 o                         
   8   2   9          8.63          6.04         1.54 o                         
   9   2   9         54.38         59.04         3.13 o                         
  10   2   9        380.27        375.90         9.99 o                         
  11   2   9         12.63         18.44         2.39 o                         
  12   2   9          2.57          0.48         2.22 o                         
  13   2   9          2.95          4.80         2.59 o                         
  14   2   9          2.07          5.80         2.92 o                         
  15   2   9          0.00          1.95         3.70 o                         
  16   2   9          0.23         -3.23         5.00 o                         
 -16   3   9          0.38          3.95         4.91 o                         
 -15   3   9          0.03         -2.57         3.69 o                         
 -14   3   9          0.15          0.96         3.24 o                         
 -13   3   9          0.53          0.79         2.81 o                         
 -12   3   9          3.45          4.37         2.73 o                         
 -11   3   9          6.59          9.07         2.69 o                         
 -10   3   9          6.96          6.14         2.06 o                         
  -9   3   9          6.12          6.32         2.22 o                         
  -8   3   9          4.99          3.03         1.84 o                         
  -7   3   9          1.54          1.34         1.22 o                         
  -6   3   9        133.61        134.09         4.03 o                         
  -5   3   9         89.13         80.95         3.42 o                         
  -4   3   9          4.64          2.25         0.97 o                         
  -3   3   9        393.00        400.25         9.96 o                         
  -2   3   9        260.89        272.23         6.54 o                         
  -1   3   9          4.31          2.91         1.15 o                         
   0   3   9         14.39         17.37         3.22 o                         
   1   3   9          1.11         -0.17         0.98 o                         
   2   3   9        149.02        134.09         3.53 o                         
   3   3   9        193.62        184.86         4.87 o                         
   4   3   9          2.54         -0.26         1.11 o                         
   5   3   9          4.82          4.90         1.72 o                         
   6   3   9         23.80         27.22         2.21 o                         
   7   3   9         53.80         63.00         3.29 o                         
   8   3   9         10.62          9.73         2.15 o                         
   9   3   9         11.33         10.39         2.15 o                         
  10   3   9          0.71          0.31         2.00 o                         
  11   3   9          4.28          4.78         2.19 o                         
  12   3   9          5.29          5.43         2.48 o                         
  13   3   9          1.24         -2.34         2.78 o                         
  14   3   9          0.53         -3.10         3.10 o                         
  15   3   9          1.12         -1.31         3.31 o                         
 -15   4   9          0.87          3.33         4.72 o                         
 -14   4   9          0.56         -1.93         3.58 o                         
 -13   4   9          7.02          8.22         3.74 o                         
 -12   4   9          1.88          5.40         3.21 o                         
 -11   4   9          4.08          6.53         3.88 o                         
 -10   4   9          1.70          0.71         2.64 o                         
  -9   4   9         16.57         27.83         3.63 o                         
  -8   4   9          0.80         -0.20         2.15 o                         
  -7   4   9         65.30         67.88         4.19 o                         
  -6   4   9          3.93          7.11         1.79 o                         
  -5   4   9          9.60          9.79         1.82 o                         
  -4   4   9         10.40          7.97         1.58 o                         
  -3   4   9          7.89          7.22         1.51 o                         
  -2   4   9          0.91          1.97         1.34 o                         
  -1   4   9        100.15         94.87         3.51 o                         
   0   4   9          5.36          1.97         1.30 o                         
   1   4   9        226.66        208.09         6.74 o                         
   2   4   9         57.33         50.07         3.12 o                         
   3   4   9          1.47         -1.18         1.68 o                         
   4   4   9         54.08         52.13         4.78 o                         
   5   4   9          5.71          2.85         1.92 o                         
   6   4   9         22.27         21.97         2.70 o                         
   7   4   9         11.92         13.58         2.62 o                         
   8   4   9          1.98         -0.06         2.23 o                         
   9   4   9          6.94          4.85         2.63 o                         
  10   4   9          0.07          2.85         2.78 o                         
  11   4   9          0.00          1.21         2.92 o                         
  12   4   9          0.32         -0.90         3.09 o                         
  13   4   9          0.20         -2.00         3.65 o                         
  14   4   9          0.16          0.60         4.50 o                         
 -13   5   9          1.02          0.72         4.20 o                         
 -12   5   9          0.01         -3.69         3.69 o                         
 -11   5   9          0.01         -1.10         3.24 o                         
 -10   5   9          1.25         -2.00         3.14 o                         
  -9   5   9          0.09         -1.59         3.26 o                         
  -8   5   9         51.56         48.91         4.65 o                         
  -7   5   9        134.77        128.48         6.89 o                         
  -6   5   9          0.09         -1.40         2.48 o                         
  -5   5   9          0.13         -1.74         1.91 o                         
  -4   5   9          1.13         -0.97         2.19 o                         
  -3   5   9          0.31          1.14         1.88 o                         
  -2   5   9          9.53          9.33         1.90 o                         
  -1   5   9        143.28        147.60         5.66 o                         
   0   5   9         45.40         31.54         4.15 o                         
   1   5   9          4.26          6.01         2.26 o                         
   2   5   9          2.72          1.42         1.97 o                         
   3   5   9         16.84         11.86         2.72 o                         
   4   5   9          6.97         10.68         2.63 o                         
   5   5   9          5.86          6.12         2.56 o                         
   6   5   9         17.43         11.14         2.82 o                         
   7   5   9         20.96         20.56         4.30 o                         
   8   5   9          5.87          7.52         3.94 o                         
   9   5   9          2.70          1.43         3.11 o                         
  10   5   9          0.67         -3.15         3.15 o                         
  11   5   9          0.99          0.04         3.42 o                         
  12   5   9          7.80          8.41         4.64 o                         
 -10   6   9          3.36          3.76         4.33 o                         
  -9   6   9          2.75          4.42         3.98 o                         
  -8   6   9          1.73          4.25         3.92 o                         
  -7   6   9          0.01         -3.34         3.34 o                         
  -6   6   9          0.80          1.79         3.45 o                         
  -5   6   9          0.96         -3.08         3.08 o                         
  -4   6   9         12.85         14.39         6.23 o                         
  -3   6   9          1.35          3.57         3.01 o                         
  -2   6   9          8.16         10.51         2.90 o                         
  -1   6   9         14.38         12.41         5.59 o                         
   0   6   9         80.18         76.75         9.07 o                         
   1   6   9          5.46          2.00         3.11 o                         
   2   6   9          0.43          3.60         3.46 o                         
   3   6   9         16.22         28.75         4.18 o                         
   4   6   9          0.71         -1.47         3.52 o                         
   5   6   9          5.15          4.02         3.83 o                         
   6   6   9          0.41         -1.63         3.71 o                         
   7   6   9          0.56          0.02         3.83 o                         
   8   6   9          0.39          2.77         4.08 o                         
   9   6   9          0.00         -2.44         4.12 o                         
  -5   7   9          0.13          3.58         7.52 o                         
  -4   7   9          0.00         -3.82         6.23 o                         
  -3   7   9          1.46         -0.20         7.70 o                         
  -2   7   9          0.17          0.94         6.29 o                         
  -1   7   9          3.44          5.32         6.36 o                         
   0   7   9         10.48         10.32         8.40 o                         
   1   7   9          4.52          6.18         5.24 o                         
   2   7   9          1.57          3.20         5.02 o                         
   3   7   9         11.97         13.96         5.71 o                         
   4   7   9          2.80          1.48         4.85 o                         
 -18   0  10          0.09          3.85        11.07 o                         
 -16   0  10          1.66          3.88         4.72 o                         
 -14   0  10          0.39         -2.41         7.22 o                         
 -12   0  10        176.12        177.16         9.93 o                         
 -10   0  10         32.06         35.54         4.91 o                         
  -8   0  10          3.83          0.19         1.68 o                         
  -6   0  10          0.43          0.88         1.13 o                         
  -4   0  10         54.04         58.45         2.85 o                         
  -2   0  10       1348.56       1382.60        37.74 o                         
   0   0  10        134.75        146.24         5.27 o                         
   2   0  10         54.78         53.00         2.39 o                         
   4   0  10         33.74         39.99         3.96 o                         
   6   0  10         43.61         47.82         2.74 o                         
   8   0  10          0.89          2.31         1.55 o                         
  10   0  10         18.27         29.10         3.90 o                         
  12   0  10          9.35         12.60         3.81 o                         
  14   0  10         44.99         41.37        12.03 o                         
  16   0  10          0.03         -0.55         9.86 o                         
 -18   1  10          1.72         -3.32         4.94 o                         
 -17   1  10          1.14         -0.79         4.58 o                         
 -16   1  10          0.01          3.02         5.14 o                         
 -15   1  10          0.19         -0.29         2.77 o                         
 -14   1  10          0.70         -2.36         2.52 o                         
 -13   1  10         34.12         22.33         2.41 o                         
 -12   1  10          5.72          3.71         2.03 o                         
 -11   1  10          1.94          5.09         1.76 o                         
 -10   1  10          0.54          0.57         1.39 o                         
  -9   1  10        370.92        358.31         7.83 o                         
  -8   1  10         14.51         16.37         1.27 o                         
  -7   1  10         54.95         63.77         2.15 o                         
  -6   1  10         79.33         83.95         3.19 o                         
  -5   1  10        168.44        177.48         4.02 o                         
  -4   1  10        189.19        230.10         5.40 o                         
  -3   1  10        670.38        675.84        14.34 o                         
  -2   1  10        267.91        272.28         6.13 o                         
  -1   1  10        302.31        276.10         5.74 o                         
   0   1  10        142.30        145.80         3.33 o                         
   1   1  10        317.32        320.10         7.07 o                         
   2   1  10       1415.24       1393.87        27.00 o                         
   3   1  10         10.16          7.69         0.84 o                         
   4   1  10       2721.81       2732.13        56.12 o                         
   5   1  10       1498.85       1490.22        28.99 o                         
   6   1  10        109.69        102.55         2.92 o                         
   7   1  10         39.92         44.65         2.13 o                         
   8   1  10         67.33         65.72         2.99 o                         
   9   1  10         19.00         19.29         2.51 o                         
  10   1  10         64.33         63.41         3.21 o                         
  11   1  10         92.50         85.07         4.18 o                         
  12   1  10        166.75        192.87         8.27 o                         
  13   1  10         47.43         43.51         4.17 o                         
  14   1  10          2.14          5.11         3.05 o                         
  15   1  10          3.22          2.17         3.37 o                         
  16   1  10          0.45         -1.60         3.94 o                         
 -17   2  10          0.05          8.12         6.36 o                         
 -16   2  10          0.59         -1.11         4.97 o                         
 -15   2  10          0.13          1.34         3.90 o                         
 -14   2  10          0.24         -2.67         2.67 o                         
 -13   2  10          2.71          3.23         2.21 o                         
 -12   2  10          6.45          5.85         2.06 o                         
 -11   2  10         48.95         46.95         3.31 o                         
 -10   2  10         64.15         67.02         5.54 o                         
  -9   2  10          0.81         -0.61         1.19 o                         
  -8   2  10          8.24          8.75         1.45 o                         
  -7   2  10          0.01          0.35         1.07 o                         
  -6   2  10        290.05        301.85         6.56 o                         
  -5   2  10         20.37         23.55         1.36 o                         
  -4   2  10         64.84         61.18         2.37 o                         
  -3   2  10          8.62         11.77         1.06 o                         
  -2   2  10          1.66          4.28         0.69 o                         
  -1   2  10          0.34          0.45         0.62 o                         
   0   2  10        194.92        183.51         4.17 o                         
   1   2  10       1412.62       1445.04        28.10 o                         
   2   2  10        977.45        926.44        18.30 o                         
   3   2  10        594.16        651.10        13.11 o                         
   4   2  10        548.75        526.56        11.62 o                         
   5   2  10        525.46        530.59        11.72 o                         
   6   2  10         65.18         57.35         2.82 o                         
   7   2  10         23.99         29.56         2.17 o                         
   8   2  10         29.19         38.92         2.91 o                         
   9   2  10         73.44         80.83         3.75 o                         
  10   2  10          0.41         -0.28         1.85 o                         
  11   2  10          0.08         -0.76         2.02 o                         
  12   2  10          3.66          1.63         2.33 o                         
  13   2  10          3.12          1.48         2.78 o                         
  14   2  10          5.35          2.09         3.96 o                         
  15   2  10          0.10          1.87         3.55 o                         
  16   2  10          0.02          3.07         3.96 o                         
 -16   3  10          1.54          8.79         4.96 o                         
 -15   3  10          3.38          3.10         3.58 o                         
 -14   3  10          3.55          3.65         3.30 o                         
 -13   3  10          4.33          1.60         2.97 o                         
 -12   3  10         13.57         14.37         3.34 o                         
 -11   3  10          0.43          3.24         2.14 o                         
 -10   3  10         19.83         16.81         2.42 o                         
  -9   3  10         95.17         86.00         4.21 o                         
  -8   3  10         23.11         23.06         2.68 o                         
  -7   3  10          8.26          5.69         1.57 o                         
  -6   3  10         46.35         51.52         2.70 o                         
  -5   3  10         95.04         91.44         3.56 o                         
  -4   3  10        103.09         89.28         3.61 o                         
  -3   3  10          1.60          2.43         1.07 o                         
  -2   3  10         37.35         36.66         2.50 o                         
  -1   3  10        105.09        103.64         3.32 o                         
   0   3  10          0.16         -0.48         0.99 o                         
   1   3  10         59.70         69.52         3.44 o                         
   2   3  10        120.71        131.22         4.84 o                         
   3   3  10        204.94        220.12         6.06 o                         
   4   3  10         83.96         73.84         2.88 o                         
   5   3  10          5.52          5.77         1.55 o                         
   6   3  10          2.26          2.43         1.55 o                         
   7   3  10         51.41         50.81         2.99 o                         
   8   3  10          3.74          4.76         1.89 o                         
   9   3  10         27.49         27.53         4.50 o                         
  10   3  10         16.16         13.82         2.46 o                         
  11   3  10          6.52          7.20         2.62 o                         
  12   3  10         13.32         16.10         3.48 o                         
  13   3  10          5.23          1.83         3.22 o                         
  14   3  10          1.71          1.55         3.28 o                         
  15   3  10          0.24         -2.02         3.53 o                         
 -15   4  10          0.70          4.52         4.16 o                         
 -14   4  10          0.20         -0.72         3.80 o                         
 -13   4  10          0.01         -1.50         3.37 o                         
 -12   4  10          0.20          0.52         3.24 o                         
 -11   4  10          0.15         -2.76         2.76 o                         
 -10   4  10          8.90          3.72         3.65 o                         
  -9   4  10          4.18          5.35         2.61 o                         
  -8   4  10         23.44         28.51         3.02 o                         
  -7   4  10          1.91          5.28         2.05 o                         
  -6   4  10         50.60         48.06         3.44 o                         
  -5   4  10         30.63         33.60         2.49 o                         
  -4   4  10          9.16          6.77         1.66 o                         
  -3   4  10         14.25          9.58         1.62 o                         
  -2   4  10          0.10         -0.98         1.42 o                         
  -1   4  10          5.88          6.07         1.72 o                         
   0   4  10        125.51        128.97         4.56 o                         
   1   4  10        208.38        216.00         6.47 o                         
   2   4  10         24.13         26.71         2.33 o                         
   3   4  10         13.14         15.69         2.48 o                         
   4   4  10         46.69         47.97         3.34 o                         
   5   4  10         13.63         13.79         2.39 o                         
   6   4  10          8.57          7.92         2.72 o                         
   7   4  10          1.84          1.00         2.32 o                         
   8   4  10         60.45         48.49         5.76 o                         
   9   4  10          2.95          2.02         2.60 o                         
  10   4  10          0.10          0.22         2.64 o                         
  11   4  10          1.32         -1.44         2.90 o                         
  12   4  10          2.69          0.25         3.14 o                         
  13   4  10          0.57          1.96         3.58 o                         
  14   4  10          1.28          1.55         4.64 o                         
 -13   5  10          1.80         -0.25         4.62 o                         
 -12   5  10          0.62          4.62         3.82 o                         
 -11   5  10          0.04          3.18         3.41 o                         
 -10   5  10          0.13          0.09         3.46 o                         
  -9   5  10          4.74          5.05         2.94 o                         
  -8   5  10         21.54         20.18         5.90 o                         
  -7   5  10         17.70         18.31         3.47 o                         
  -6   5  10          3.86          4.31         2.48 o                         
  -5   5  10         15.40         16.39         2.98 o                         
  -4   5  10         14.80         11.03         2.52 o                         
  -3   5  10          0.58         -0.06         1.88 o                         
  -2   5  10         31.83         42.11         3.52 o                         
  -1   5  10         24.56         18.61         2.65 o                         
   0   5  10         49.43         44.26         5.06 o                         
   1   5  10          4.03          3.31         2.08 o                         
   2   5  10          1.33          2.99         2.02 o                         
   3   5  10          3.71          5.52         2.60 o                         
   4   5  10          3.59          0.80         2.42 o                         
   5   5  10          3.95          4.90         2.62 o                         
   6   5  10          1.68          7.47         2.82 o                         
   7   5  10         83.79         81.07         5.10 o                         
   8   5  10         10.29          3.62         3.13 o                         
   9   5  10          0.05         -1.13         2.98 o                         
  10   5  10          0.00          1.01         3.30 o                         
  11   5  10          0.12          0.47         3.82 o                         
  12   5  10          1.82          3.73         4.02 o                         
 -10   6  10          1.31          1.07         4.16 o                         
  -9   6  10          2.34          2.82         4.31 o                         
  -8   6  10          0.95         -0.69         3.65 o                         
  -7   6  10          0.29          1.28         3.49 o                         
  -6   6  10          0.01         -3.12         3.22 o                         
  -5   6  10          0.97          1.64         3.35 o                         
  -4   6  10          3.22          1.10         4.43 o                         
  -3   6  10          8.39          7.37         3.14 o                         
  -2   6  10         18.47         19.40         4.08 o                         
  -1   6  10          1.43          0.07         2.91 o                         
   0   6  10          0.04         -1.19         3.05 o                         
   1   6  10          2.68          7.98         3.48 o                         
   2   6  10          6.46          3.59         3.04 o                         
   3   6  10          2.86          2.91         3.59 o                         
   4   6  10          7.36          8.66         3.91 o                         
   5   6  10          0.17          2.17         3.58 o                         
   6   6  10          4.51          4.55         3.49 o                         
   7   6  10          1.02          2.11         3.89 o                         
   8   6  10         11.62         10.33         4.47 o                         
   9   6  10          1.06         -0.24         4.38 o                         
  -4   7  10          0.08         -6.10         6.10 o                         
  -3   7  10          0.79          0.64         6.47 o                         
  -2   7  10          0.28          5.52         6.58 o                         
  -1   7  10          1.11          2.46         4.86 o                         
   0   7  10          0.93          5.08         4.65 o                         
   1   7  10          1.68          1.66         5.37 o                         
   2   7  10          1.14          5.58         5.54 o                         
   3   7  10          3.33         -1.18         5.33 o                         
 -17   0  11          0.00         -5.07         5.07 o                         
 -15   0  11          1.42          5.74         4.44 o                         
 -13   0  11          2.19          4.72         3.35 o                         
 -11   0  11         23.98         21.46         3.04 o                         
  -9   0  11         26.77         26.42         4.45 o                         
  -7   0  11        100.08         97.99         4.00 o                         
  -5   0  11        452.93        536.89        15.29 o                         
  -3   0  11        942.01        985.74        27.25 o                         
  -1   0  11        672.82        611.66        19.76 o                         
   1   0  11         17.50         17.11         2.50 o                         
   3   0  11        138.71        130.91        10.50 o                         
   5   0  11         29.52         42.77         2.46 o                         
   7   0  11         43.97         37.34         2.58 o                         
   9   0  11          3.78          8.22         5.05 o                         
  11   0  11          0.98          2.57         3.01 o                         
  13   0  11         12.56         16.12         4.42 o                         
  15   0  11          1.71          4.09         4.42 o                         
 -18   1  11          0.13          1.92         7.70 o                         
 -17   1  11          0.63          3.37         4.71 o                         
 -16   1  11          0.00          2.19         4.49 o                         
 -15   1  11          0.28          0.48         2.83 o                         
 -14   1  11          1.76          4.66         2.60 o                         
 -13   1  11          0.24          1.21         1.98 o                         
 -12   1  11          1.68          4.40         1.97 o                         
 -11   1  11         19.64         13.52         2.59 o                         
 -10   1  11        112.16        116.58         4.83 o                         
  -9   1  11          4.11          4.12         1.33 o                         
  -8   1  11          1.78          3.01         1.11 o                         
  -7   1  11         30.31         26.78         1.48 o                         
  -6   1  11         33.14         27.96         1.47 o                         
  -5   1  11       1395.58       1403.93        29.27 o                         
  -4   1  11         73.88         74.57         2.51 o                         
  -3   1  11        298.08        288.68         6.58 o                         
  -2   1  11       1224.70       1237.74        27.82 o                         
  -1   1  11        144.31        143.14         3.30 o                         
   0   1  11         50.21         50.96         1.65 o                         
   1   1  11        782.14        764.98        16.16 o                         
   2   1  11        306.39        281.35         5.96 o                         
   3   1  11       2690.08       2574.80        49.51 o                         
   4   1  11          0.52         -0.10         0.83 o                         
   5   1  11        326.75        324.52         6.93 o                         
   6   1  11         22.11         24.33         2.02 o                         
   7   1  11         12.92         12.59         1.45 o                         
   8   1  11         13.67         10.88         2.22 o                         
   9   1  11         30.35         32.18         3.22 o                         
  10   1  11          3.26          1.83         1.70 o                         
  11   1  11         49.54         50.71         5.36 o                         
  12   1  11        137.67        156.26         6.95 o                         
  13   1  11         10.87          8.44         4.45 o                         
  14   1  11          9.50          9.10         3.30 o                         
  15   1  11          2.45          5.98         3.66 o                         
  16   1  11          1.41          0.72         3.75 o                         
 -17   2  11          1.92          5.77         6.23 o                         
 -16   2  11          0.13         -2.92         6.74 o                         
 -15   2  11          1.44          2.77         4.44 o                         
 -14   2  11          1.17         -0.49         2.79 o                         
 -13   2  11          0.20          0.58         2.09 o                         
 -12   2  11         26.07         24.34         2.68 o                         
 -11   2  11         11.08         15.42         4.00 o                         
 -10   2  11         68.48         64.83         3.58 o                         
  -9   2  11         40.91         46.13         2.44 o                         
  -8   2  11          2.68          3.18         1.24 o                         
  -7   2  11          2.59          2.63         1.10 o                         
  -6   2  11         82.48         84.56         4.12 o                         
  -5   2  11        249.96        280.40         7.19 o                         
  -4   2  11         11.97         10.77         1.36 o                         
  -3   2  11          8.71         14.92         1.30 o                         
  -2   2  11         83.21         81.46         2.34 o                         
  -1   2  11         59.17         61.91         2.05 o                         
   0   2  11         60.82         58.41         1.89 o                         
   1   2  11        582.99        556.11        11.28 o                         
   2   2  11        375.39        335.33         7.13 o                         
   3   2  11        944.11        943.66        18.68 o                         
   4   2  11       2202.25       2236.81        50.04 o                         
   5   2  11         15.25         17.01         1.59 o                         
   6   2  11        236.15        238.80         6.61 o                         
   7   2  11         42.14         43.01         3.99 o                         
   8   2  11         21.16         21.37         2.14 o                         
   9   2  11          0.04          1.48         1.81 o                         
  10   2  11         10.44         13.03         2.22 o                         
  11   2  11         19.56         18.56         2.60 o                         
  12   2  11          3.08          3.15         2.34 o                         
  13   2  11          4.42          2.04         2.82 o                         
  14   2  11          2.05          5.49         3.44 o                         
  15   2  11          0.38          1.74         3.61 o                         
  16   2  11          0.04         -3.84         4.23 o                         
 -16   3  11          1.02         -2.66         5.77 o                         
 -15   3  11          1.81          2.64         3.95 o                         
 -14   3  11          0.03         -0.86         3.26 o                         
 -13   3  11          0.02         -1.88         2.93 o                         
 -12   3  11          0.03          0.95         2.87 o                         
 -11   3  11          0.00          2.35         2.51 o                         
 -10   3  11         15.80         15.28         2.90 o                         
  -9   3  11         34.76         32.00         3.78 o                         
  -8   3  11         40.14         35.93         2.80 o                         
  -7   3  11         28.95         29.91         2.94 o                         
  -6   3  11         62.55         64.15         3.05 o                         
  -5   3  11         68.43         65.97         3.91 o                         
  -4   3  11         25.88         25.61         1.97 o                         
  -3   3  11         36.56         38.28         2.24 o                         
  -2   3  11        100.18        111.20         3.79 o                         
  -1   3  11        118.76        125.14         3.85 o                         
   0   3  11         62.92         74.65         2.97 o                         
   1   3  11         87.14         95.85         3.54 o                         
   2   3  11        142.39        132.30         4.48 o                         
   3   3  11        149.46        142.97         4.65 o                         
   4   3  11          0.00         -1.19         1.19 o                         
   5   3  11        131.50        133.45         4.70 o                         
   6   3  11         70.54         72.37         7.02 o                         
   7   3  11         19.88         19.77         2.19 o                         
   8   3  11          7.79          5.70         2.88 o                         
   9   3  11          2.71          2.21         1.95 o                         
  10   3  11         18.58         19.51         2.69 o                         
  11   3  11          0.00          1.10         2.44 o                         
  12   3  11          0.72         -1.57         2.40 o                         
  13   3  11          0.30         -1.09         2.92 o                         
  14   3  11          0.07         -3.66         3.66 o                         
  15   3  11          0.05          0.25         3.71 o                         
 -15   4  11          0.99         -3.00         4.31 o                         
 -14   4  11          0.00         -2.86         3.65 o                         
 -13   4  11          0.44         -3.55         3.55 o                         
 -12   4  11          3.48          0.61         3.08 o                         
 -11   4  11          0.55          4.09         2.76 o                         
 -10   4  11          0.29         -2.58         2.58 o                         
  -9   4  11          6.26          2.49         2.40 o                         
  -8   4  11         67.06         78.38         4.37 o                         
  -7   4  11         67.51         67.65         3.93 o                         
  -6   4  11        240.72        242.69         7.14 o                         
  -5   4  11         88.23         89.81         4.08 o                         
  -4   4  11          5.65          2.68         1.67 o                         
  -3   4  11          6.42          4.98         1.72 o                         
  -2   4  11          1.99          1.22         1.51 o                         
  -1   4  11        122.73        120.30         4.43 o                         
   0   4  11        507.51        543.29        14.73 o                         
   1   4  11         29.13         42.01         2.82 o                         
   2   4  11         10.09          9.21         1.98 o                         
   3   4  11         35.91         40.05         3.12 o                         
   4   4  11         10.48         10.45         2.31 o                         
   5   4  11         38.20         43.16         6.00 o                         
   6   4  11         28.63         28.48         4.19 o                         
   7   4  11         23.52         13.88         2.60 o                         
   8   4  11          0.08         -1.72         3.06 o                         
   9   4  11          0.12          3.47         2.58 o                         
  10   4  11          0.79         -2.62         2.62 o                         
  11   4  11          0.01          0.32         3.46 o                         
  12   4  11          4.60          1.19         3.37 o                         
  13   4  11         11.65         11.19         3.81 o                         
 -13   5  11          0.66         -2.84         4.08 o                         
 -12   5  11          1.03          2.94         3.86 o                         
 -11   5  11          0.22         -1.49         3.40 o                         
 -10   5  11          0.04         -2.20         3.26 o                         
  -9   5  11          8.75          4.68         3.39 o                         
  -8   5  11         16.91         17.72         5.11 o                         
  -7   5  11          1.20         -0.98         2.85 o                         
  -6   5  11         61.41         48.49         9.59 o                         
  -5   5  11          0.23         -1.69         2.11 o                         
  -4   5  11          2.59          0.68         2.10 o                         
  -3   5  11          6.55          2.76         2.57 o                         
  -2   5  11          0.43         -0.02         2.34 o                         
  -1   5  11         77.79         76.54         4.98 o                         
   0   5  11          0.83          1.00         3.36 o                         
   1   5  11          0.15          0.80         2.05 o                         
   2   5  11         68.36         73.08         4.54 o                         
   3   5  11          2.22          2.00         2.53 o                         
   4   5  11          5.09          1.67         2.39 o                         
   5   5  11          1.20         -1.12         2.51 o                         
   6   5  11         17.50         15.41         3.18 o                         
   7   5  11         12.90         15.55         3.40 o                         
   8   5  11          0.90         -2.78         2.78 o                         
   9   5  11          0.49         -1.84         2.89 o                         
  10   5  11          0.11         -0.03         3.38 o                         
  11   5  11          0.63         -3.35         3.65 o                         
 -10   6  11          1.10          8.69         7.43 o                         
  -9   6  11          4.74          6.18         4.31 o                         
  -8   6  11          3.42          4.06         3.65 o                         
  -7   6  11          1.46          0.31         3.58 o                         
  -6   6  11          3.42         -0.37         3.48 o                         
  -5   6  11          6.83         15.02         5.76 o                         
  -4   6  11          8.82          9.39         3.84 o                         
  -3   6  11          0.99          1.02         2.88 o                         
  -2   6  11         18.36         14.19         3.56 o                         
  -1   6  11          0.01         -0.74         2.86 o                         
   0   6  11         59.67         48.67         7.63 o                         
   1   6  11          4.86          6.81         3.47 o                         
   2   6  11         29.87         30.94         4.51 o                         
   3   6  11         13.55         21.57         3.80 o                         
   4   6  11          0.01          0.08         3.08 o                         
   5   6  11          0.57         -3.16         3.62 o                         
   6   6  11          2.83          2.03         4.10 o                         
   7   6  11          1.50          1.33         3.76 o                         
   8   6  11          0.39         -1.48         4.57 o                         
  -3   7  11          0.15         -2.59         7.22 o                         
  -2   7  11          0.01         -6.02         6.47 o                         
  -1   7  11          0.81         -2.70         5.09 o                         
   0   7  11         12.81          8.46         5.74 o                         
   1   7  11          1.60          2.98         5.47 o                         
   2   7  11          3.65          8.32         4.76 o                         
 -16   0  12          0.75          4.78         4.52 o                         
 -14   0  12          0.74         -1.09         4.57 o                         
 -12   0  12         30.39         25.96         3.42 o                         
 -10   0  12        102.35         90.09         5.17 o                         
  -8   0  12        211.01        201.90         6.72 o                         
  -6   0  12        429.47        410.71        12.10 o                         
  -4   0  12          2.19          1.66         1.46 o                         
  -2   0  12        184.18        196.87         6.00 o                         
   0   0  12        778.85        730.80        23.38 o                         
   2   0  12          4.47          6.01         1.25 o                         
   4   0  12        438.52        405.59        12.51 o                         
   6   0  12        113.08        102.26         4.24 o                         
   8   0  12          7.41          3.48         1.84 o                         
  10   0  12          6.16          9.99         3.35 o                         
  12   0  12        128.27        142.77         9.66 o                         
  14   0  12          0.02          6.02        10.35 o                         
  16   0  12          4.30         17.15         6.29 o                         
 -17   1  12          1.42          3.02         4.95 o                         
 -16   1  12          0.19          3.77         3.40 o                         
 -15   1  12          0.38          0.05         3.11 o                         
 -14   1  12          0.52         -0.21         2.69 o                         
 -13   1  12          2.05         -1.33         2.30 o                         
 -12   1  12          0.65         -0.85         1.82 o                         
 -11   1  12         41.40         32.30         2.54 o                         
 -10   1  12        363.21        352.53         8.49 o                         
  -9   1  12         55.59         56.51         2.61 o                         
  -8   1  12          2.10          4.29         1.24 o                         
  -7   1  12         61.24         53.41         2.40 o                         
  -6   1  12         78.70         82.92         2.85 o                         
  -5   1  12        220.93        207.77         5.18 o                         
  -4   1  12         49.19         54.85         2.78 o                         
  -3   1  12        659.50        688.63        14.70 o                         
  -2   1  12          2.39          3.29         0.89 o                         
  -1   1  12          1.67         -0.05         0.59 o                         
   0   1  12        254.80        255.83         5.48 o                         
   1   1  12        432.42        408.90         8.99 o                         
   2   1  12        324.10        302.44         6.42 o                         
   3   1  12         61.85         60.82         2.06 o                         
   4   1  12       1347.69       1330.42        30.07 o                         
   5   1  12         39.32         37.40         1.73 o                         
   6   1  12          6.34         12.75         1.61 o                         
   7   1  12         14.02         15.92         1.62 o                         
   8   1  12          6.50          8.06         1.71 o                         
   9   1  12          2.44          3.26         1.64 o                         
  10   1  12         71.73         85.21         4.24 o                         
  11   1  12          3.31          3.66         2.38 o                         
  12   1  12         53.44         51.74         4.15 o                         
  13   1  12          1.70          2.94         3.75 o                         
  14   1  12          7.55         11.44         3.89 o                         
  15   1  12          0.70          2.08         3.41 o                         
  16   1  12          8.16         15.00         4.16 o                         
 -17   2  12          0.51          1.96         6.12 o                         
 -16   2  12          0.38          0.24         8.66 o                         
 -15   2  12          0.00          3.92         4.73 o                         
 -14   2  12          4.43          3.94         2.97 o                         
 -13   2  12         15.90         15.25         2.74 o                         
 -12   2  12          5.42          8.24         2.29 o                         
 -11   2  12         47.57         54.87         4.24 o                         
 -10   2  12         32.49         36.65         3.55 o                         
  -9   2  12         13.97         15.03         1.89 o                         
  -8   2  12         49.74         51.88         2.73 o                         
  -7   2  12         41.19         45.74         2.43 o                         
  -6   2  12         12.89         12.16         2.07 o                         
  -5   2  12        152.26        150.93         4.11 o                         
  -4   2  12        169.10        186.64         4.72 o                         
  -3   2  12          4.55          8.26         1.02 o                         
  -2   2  12         85.58         91.61         3.49 o                         
  -1   2  12        174.91        160.88         3.79 o                         
   0   2  12          0.19          0.61         0.73 o                         
   1   2  12          6.59          7.71         0.91 o                         
   2   2  12        196.04        179.79         4.22 o                         
   3   2  12        187.73        175.44         4.23 o                         
   4   2  12         64.52         65.98         2.85 o                         
   5   2  12        226.54        240.26         6.02 o                         
   6   2  12        269.51        268.94         7.27 o                         
   7   2  12         67.00         71.06         3.77 o                         
   8   2  12         20.81         19.05         2.06 o                         
   9   2  12          0.13          0.29         1.78 o                         
  10   2  12        202.02        220.38         6.99 o                         
  11   2  12        177.08        180.37         7.61 o                         
  12   2  12         10.51         13.75         2.87 o                         
  13   2  12         15.16          6.84         3.11 o                         
  14   2  12          4.25          3.68         3.44 o                         
  15   2  12          0.33         -0.08         3.65 o                         
 -16   3  12          0.88         -2.42         5.42 o                         
 -15   3  12          0.86         -2.57         3.78 o                         
 -14   3  12          0.09         -3.42         3.42 o                         
 -13   3  12          1.08         -1.58         2.88 o                         
 -12   3  12          1.31         -0.87         2.71 o                         
 -11   3  12         10.37          6.54         2.13 o                         
 -10   3  12          6.92          7.08         2.35 o                         
  -9   3  12         25.14         22.44         2.62 o                         
  -8   3  12         16.77         13.66         1.99 o                         
  -7   3  12          0.32          0.58         1.53 o                         
  -6   3  12         45.30         47.91         3.09 o                         
  -5   3  12         57.31         52.31         4.27 o                         
  -4   3  12         15.85         18.42         1.92 o                         
  -3   3  12         12.77         10.52         1.55 o                         
  -2   3  12         34.62         40.42         2.10 o                         
  -1   3  12         21.07         25.14         2.11 o                         
   0   3  12          0.29         -0.41         1.21 o                         
   1   3  12          1.39          2.36         1.20 o                         
   2   3  12         63.02         59.83         4.16 o                         
   3   3  12         27.22         28.97         2.18 o                         
   4   3  12         46.73         46.56         2.92 o                         
   5   3  12        159.11        172.39         6.22 o                         
   6   3  12        152.32        161.16         5.51 o                         
   7   3  12        116.51        127.67         4.91 o                         
   8   3  12         17.02         15.89         2.40 o                         
   9   3  12         81.42         78.43         4.27 o                         
  10   3  12         37.55         43.56         3.44 o                         
  11   3  12          1.08          1.79         2.39 o                         
  12   3  12          2.47          1.12         2.63 o                         
  13   3  12          0.16          3.24         3.22 o                         
  14   3  12          1.28          3.30         3.54 o                         
 -14   4  12          1.09         -3.29         4.02 o                         
 -13   4  12          0.25          2.49         3.53 o                         
 -12   4  12          0.00          2.66         3.31 o                         
 -11   4  12          0.16         -2.16         2.91 o                         
 -10   4  12          2.58          2.25         2.66 o                         
  -9   4  12          0.13         -0.81         2.22 o                         
  -8   4  12          1.55          3.28         2.35 o                         
  -7   4  12        150.24        165.02         6.61 o                         
  -6   4  12         61.35         69.49         3.60 o                         
  -5   4  12         94.35         96.87         4.60 o                         
  -4   4  12         42.77         52.55         3.23 o                         
  -3   4  12         19.18         19.78         2.16 o                         
  -2   4  12         80.48         85.72         5.74 o                         
  -1   4  12          1.19         -0.87         1.61 o                         
   0   4  12        147.29        164.30         5.81 o                         
   1   4  12         30.42         29.90         3.52 o                         
   2   4  12          1.40         -0.26         1.69 o                         
   3   4  12         14.85         12.88         2.07 o                         
   4   4  12         20.07         16.20         2.48 o                         
   5   4  12          5.11          2.51         1.99 o                         
   6   4  12          0.06          2.48         2.75 o                         
   7   4  12          3.88          2.17         2.39 o                         
   8   4  12          0.46         -1.44         2.84 o                         
   9   4  12          2.15         -0.64         2.64 o                         
  10   4  12          1.98          0.42         2.79 o                         
  11   4  12          0.74         -1.58         3.35 o                         
  12   4  12          3.39         -3.57         3.57 o                         
  13   4  12          3.82          7.71         3.95 o                         
 -12   5  12          0.61         -1.90         4.06 o                         
 -11   5  12          0.60         -1.27         3.50 o                         
 -10   5  12          0.53         -0.30         3.38 o                         
  -9   5  12          2.61          4.66         3.52 o                         
  -8   5  12         24.43         20.83         3.92 o                         
  -7   5  12         20.39         13.80         4.19 o                         
  -6   5  12         82.57         84.10         4.79 o                         
  -5   5  12          3.37          5.35         2.36 o                         
  -4   5  12          1.52         -1.11         2.19 o                         
  -3   5  12          1.35         -1.99         2.08 o                         
  -2   5  12          2.66          3.84         2.29 o                         
  -1   5  12          2.07          3.04         2.37 o                         
   0   5  12          1.53          3.73         2.21 o                         
   1   5  12         42.48         36.03         3.37 o                         
   2   5  12         10.80          8.66         2.66 o                         
   3   5  12          4.34          0.85         2.50 o                         
   4   5  12          1.62         -0.84         2.39 o                         
   5   5  12          0.09          2.34         2.63 o                         
   6   5  12          1.44         -0.33         2.65 o                         
   7   5  12         27.57         40.92         4.12 o                         
   8   5  12          2.28          2.65         3.00 o                         
   9   5  12         11.46         14.47         3.68 o                         
  10   5  12          4.69          4.79         3.50 o                         
  11   5  12          0.24         -3.84         3.84 o                         
  -9   6  12          0.00         -4.13         4.13 o                         
  -8   6  12          0.06         -2.79         4.03 o                         
  -7   6  12          0.36         -0.21         4.17 o                         
  -6   6  12          8.24          5.35         3.79 o                         
  -5   6  12         28.88         32.22         6.80 o                         
  -4   6  12          0.56         -1.72         3.09 o                         
  -3   6  12          2.27          8.59         3.32 o                         
  -2   6  12          0.15          0.32         3.00 o                         
  -1   6  12          0.68          0.81         3.03 o                         
   0   6  12          2.47          7.77         3.08 o                         
   1   6  12          1.77         -1.35         3.51 o                         
   2   6  12          5.74          3.06         3.61 o                         
   3   6  12          9.16         10.74         4.05 o                         
   4   6  12          2.64          3.39         3.63 o                         
   5   6  12          1.66          1.01         3.63 o                         
   6   6  12          9.22         15.63         4.44 o                         
   7   6  12          0.50          0.65         4.37 o                         
   8   6  12          6.76          3.72         4.70 o                         
  -2   7  12          0.17         -4.58         9.62 o                         
  -1   7  12          0.58         -1.55         5.09 o                         
   0   7  12          0.03          0.04         5.43 o                         
   1   7  12          0.01          2.54         6.23 o                         
 -17   0  13          0.27         -1.94         5.42 o                         
 -15   0  13          1.50         -0.65         4.27 o                         
 -13   0  13          1.13          0.43         3.85 o                         
 -11   0  13         16.40         28.94         3.43 o                         
  -9   0  13        293.34        294.78        11.02 o                         
  -7   0  13        864.99        810.34        26.71 o                         
  -5   0  13          0.03          0.59         1.06 o                         
  -3   0  13        526.78        541.56        15.41 o                         
  -1   0  13         43.25         35.05         2.27 o                         
   1   0  13        875.61        851.86        23.68 o                         
   3   0  13         78.36         74.40         7.14 o                         
   5   0  13        111.99        110.90         4.50 o                         
   7   0  13        386.95        373.74        11.43 o                         
   9   0  13         17.92         21.85         3.56 o                         
  11   0  13         11.07         10.98         6.98 o                         
  13   0  13         54.86         52.79         9.87 o                         
  15   0  13         43.29         46.31         6.92 o                         
 -17   1  13          0.06         -2.03         5.68 o                         
 -16   1  13          0.48         -0.60         3.65 o                         
 -15   1  13          0.50         -1.54         3.05 o                         
 -14   1  13          0.16          1.57         2.57 o                         
 -13   1  13          0.00         -2.03         2.03 o                         
 -12   1  13         14.07         11.38         2.40 o                         
 -11   1  13          2.00          1.21         1.78 o                         
 -10   1  13         80.62         89.99         3.82 o                         
  -9   1  13         59.41         72.30         3.00 o                         
  -8   1  13         33.05         26.84         1.95 o                         
  -7   1  13         49.16         47.50         2.60 o                         
  -6   1  13         31.22         25.18         1.56 o                         
  -5   1  13          1.78          0.55         0.91 o                         
  -4   1  13        240.45        256.74         6.05 o                         
  -3   1  13         64.34         72.49         4.38 o                         
  -2   1  13        104.69        105.09         2.99 o                         
  -1   1  13         13.05         14.30         1.40 o                         
   0   1  13          6.22          7.65         0.86 o                         
   1   1  13         92.48        101.09         2.68 o                         
   2   1  13        419.29        395.51         8.78 o                         
   3   1  13         64.34         64.41         2.93 o                         
   4   1  13         18.62         16.33         1.75 o                         
   5   1  13        225.87        231.22         5.31 o                         
   6   1  13          0.04          0.98         1.19 o                         
   7   1  13         31.56         25.34         2.59 o                         
   8   1  13          1.00          1.04         1.48 o                         
   9   1  13          1.47          0.77         1.64 o                         
  10   1  13         38.80         44.16         3.84 o                         
  11   1  13         25.73         31.88         4.03 o                         
  12   1  13         56.58         57.82         7.80 o                         
  13   1  13         10.00          7.88         3.03 o                         
  14   1  13          0.61          0.86         3.29 o                         
  15   1  13         13.11         11.94         3.99 o                         
  16   1  13          2.55          4.07         9.38 o                         
 -17   2  13          0.12         -1.24         5.77 o                         
 -16   2  13          2.58          3.34         5.16 o                         
 -15   2  13          0.13         -3.74         4.27 o                         
 -14   2  13          0.05         -2.56         2.56 o                         
 -13   2  13          6.23         10.87         2.79 o                         
 -12   2  13          0.44         -0.67         2.18 o                         
 -11   2  13          9.62          6.51         2.19 o                         
 -10   2  13         32.02         33.35         4.06 o                         
  -9   2  13          3.42          4.80         2.15 o                         
  -8   2  13          1.84         -0.20         1.47 o                         
  -7   2  13          0.02         -0.71         1.22 o                         
  -6   2  13         36.19         41.21         2.29 o                         
  -5   2  13         22.21         21.12         2.08 o                         
  -4   2  13        248.24        241.38         6.41 o                         
  -3   2  13         60.65         49.52         2.62 o                         
  -2   2  13         64.79         57.86         2.49 o                         
  -1   2  13          0.02         -0.47         0.75 o                         
   0   2  13          0.40          0.40         0.81 o                         
   1   2  13         25.99         26.93         1.39 o                         
   2   2  13        284.61        284.11         6.22 o                         
   3   2  13        148.55        169.43         4.55 o                         
   4   2  13        100.50         80.76         2.95 o                         
   5   2  13        622.14        595.74        13.26 o                         
   6   2  13         82.81         71.93         3.35 o                         
   7   2  13         22.62         19.96         4.27 o                         
   8   2  13         10.10          7.93         1.93 o                         
   9   2  13         71.72         71.94         4.34 o                         
  10   2  13         55.07         56.71         3.54 o                         
  11   2  13          0.71          2.43         2.40 o                         
  12   2  13          2.16          3.96         2.72 o                         
  13   2  13          0.07         -2.00         3.07 o                         
  14   2  13          3.01          0.42         4.79 o                         
  15   2  13          0.11          3.09         3.89 o                         
 -16   3  13          0.00          6.03         6.12 o                         
 -15   3  13          0.04          4.58         4.20 o                         
 -14   3  13          0.01         -3.00         3.53 o                         
 -13   3  13          2.33          5.42         3.33 o                         
 -12   3  13          9.98          9.24         2.58 o                         
 -11   3  13         12.66         13.90         3.28 o                         
 -10   3  13          1.34          3.51         2.18 o                         
  -9   3  13          0.66         -1.05         1.77 o                         
  -8   3  13         23.14         18.59         2.95 o                         
  -7   3  13         29.05         25.92         2.91 o                         
  -6   3  13        159.58        152.67         7.09 o                         
  -5   3  13         41.41         40.65         2.49 o                         
  -4   3  13          1.96          2.01         1.46 o                         
  -3   3  13          9.74          8.61         1.57 o                         
  -2   3  13          4.57          5.26         2.04 o                         
  -1   3  13         42.80         44.29         3.44 o                         
   0   3  13         46.02         56.24         2.51 o                         
   1   3  13          0.13          0.17         1.66 o                         
   2   3  13          2.16          3.87         1.54 o                         
   3   3  13         37.05         39.34         2.53 o                         
   4   3  13          5.24          5.22         1.57 o                         
   5   3  13        400.60        425.61        12.14 o                         
   6   3  13        182.16        170.38        11.41 o                         
   7   3  13         21.08         19.48         2.40 o                         
   8   3  13         39.33         42.78         3.07 o                         
   9   3  13         20.70         17.54         2.55 o                         
  10   3  13          3.73          0.93         2.35 o                         
  11   3  13          0.94          0.95         2.48 o                         
  12   3  13          8.14          9.13         3.52 o                         
  13   3  13          1.69          2.25         3.34 o                         
  14   3  13          3.40          2.30         3.71 o                         
 -14   4  13          0.02          0.14         3.99 o                         
 -13   4  13          0.01          2.65         3.58 o                         
 -12   4  13          0.69         -1.23         3.25 o                         
 -11   4  13          0.00         -0.53         3.23 o                         
 -10   4  13          1.10         -2.57         2.57 o                         
  -9   4  13          0.05         -2.13         2.13 o                         
  -8   4  13          0.52         -2.08         2.31 o                         
  -7   4  13          2.81          3.27         2.21 o                         
  -6   4  13         60.08         56.76         3.70 o                         
  -5   4  13         29.49         28.78         2.50 o                         
  -4   4  13          0.00         -1.26         1.64 o                         
  -3   4  13          1.12          0.76         1.75 o                         
  -2   4  13         71.82         76.87         6.87 o                         
  -1   4  13         69.08         71.04         4.50 o                         
   0   4  13         11.19         10.23         2.32 o                         
   1   4  13         43.35         37.59         2.84 o                         
   2   4  13         18.02          9.74         2.06 o                         
   3   4  13         27.04         21.52         2.68 o                         
   4   4  13          7.40         11.74         3.05 o                         
   5   4  13          5.18          1.66         2.15 o                         
   6   4  13         24.93         28.00         3.47 o                         
   7   4  13          6.57          6.76         2.72 o                         
   8   4  13          2.49          2.27         2.61 o                         
   9   4  13         24.68         25.21         3.51 o                         
  10   4  13          0.07          1.17         3.08 o                         
  11   4  13          0.01         -1.16         3.39 o                         
  12   4  13          0.05         -0.89         3.44 o                         
  13   4  13          0.62         -0.98         4.23 o                         
 -12   5  13          0.00         -4.31         4.39 o                         
 -11   5  13          2.17          3.07         3.65 o                         
 -10   5  13          0.30          0.21         4.58 o                         
  -9   5  13          5.77          7.87         3.44 o                         
  -8   5  13          1.53          0.63         2.99 o                         
  -7   5  13          0.00         -1.28         2.63 o                         
  -6   5  13         49.19         57.57         4.97 o                         
  -5   5  13          1.55         -1.55         2.05 o                         
  -4   5  13          0.42         -0.62         2.18 o                         
  -3   5  13          0.04         -1.75         2.15 o                         
  -2   5  13         10.17          8.82         2.63 o                         
  -1   5  13         23.26         23.40         3.28 o                         
   0   5  13          5.28          7.79         2.68 o                         
   1   5  13         62.60         62.62         4.26 o                         
   2   5  13         40.47         35.85         4.06 o                         
   3   5  13          2.65         -1.69         2.75 o                         
   4   5  13          0.03         -0.60         2.48 o                         
   5   5  13          0.25          1.92         2.66 o                         
   6   5  13         12.51         20.60         3.74 o                         
   7   5  13          0.04         -2.60         2.84 o                         
   8   5  13         10.89          5.90         3.22 o                         
   9   5  13          0.00          1.74         3.39 o                         
  10   5  13          0.00         -0.14         3.72 o                         
  11   5  13          0.76          0.62         4.39 o                         
  -9   6  13          0.74         -0.88         4.12 o                         
  -8   6  13          0.00         -3.76         3.76 o                         
  -7   6  13          1.13          2.15         3.86 o                         
  -6   6  13          0.19          2.40         4.66 o                         
  -5   6  13         17.00         20.30         4.83 o                         
  -4   6  13          0.01         -2.68         3.13 o                         
  -3   6  13          0.25         -2.61         3.07 o                         
  -2   6  13          0.04         -3.02         3.02 o                         
  -1   6  13          1.48          0.24         3.27 o                         
   0   6  13         34.51         37.58         4.78 o                         
   1   6  13          7.03         11.59         4.03 o                         
   2   6  13          2.50          7.65         3.71 o                         
   3   6  13          0.71          2.73         3.70 o                         
   4   6  13          1.10          2.72         3.93 o                         
   5   6  13          9.01         12.82         4.25 o                         
   6   6  13          1.22         -3.69         4.17 o                         
   7   6  13          0.13          5.30         4.08 o                         
 -16   0  14          0.04          3.79         5.25 o                         
 -14   0  14          0.38          3.04         4.08 o                         
 -12   0  14          1.02         -1.51         2.53 o                         
 -10   0  14          4.96         10.26         2.75 o                         
  -8   0  14        384.44        378.93        13.52 o                         
  -6   0  14        587.70        572.31        19.28 o                         
  -4   0  14         65.26         59.45         2.67 o                         
  -2   0  14       1566.14       1623.83        51.29 o                         
   0   0  14        742.55        691.42        22.44 o                         
   2   0  14         32.77         37.83         2.32 o                         
   4   0  14         35.50         27.99         2.15 o                         
   6   0  14         79.31         87.26         4.65 o                         
   8   0  14         43.28         39.75         7.33 o                         
  10   0  14         74.17         84.12         6.78 o                         
  12   0  14          3.81          3.15         3.70 o                         
  14   0  14        151.58        175.03        28.88 o                         
 -17   1  14          0.13          6.62        10.83 o                         
 -16   1  14          1.38         -0.93         3.98 o                         
 -15   1  14          0.07          2.21         3.19 o                         
 -14   1  14          0.57          1.80         2.95 o                         
 -13   1  14          1.59         -2.16         2.16 o                         
 -12   1  14          1.45          2.29         2.11 o                         
 -11   1  14         18.52         12.31         2.06 o                         
 -10   1  14         55.76         61.80         3.72 o                         
  -9   1  14         15.62         19.13         2.00 o                         
  -8   1  14         43.59         38.77         2.43 o                         
  -7   1  14         10.78          5.89         1.33 o                         
  -6   1  14          1.16          0.76         1.01 o                         
  -5   1  14         93.14         96.90         3.18 o                         
  -4   1  14         20.47         20.97         1.72 o                         
  -3   1  14         74.78         74.03         2.83 o                         
  -2   1  14        122.88        144.72         3.44 o                         
  -1   1  14        468.43        483.10         9.81 o                         
   0   1  14         81.40         85.12         2.49 o                         
   1   1  14          1.57          2.98         0.87 o                         
   2   1  14          0.67          0.23         0.77 o                         
   3   1  14        116.81        117.16         3.16 o                         
   4   1  14         15.70         15.23         1.47 o                         
   5   1  14          1.53          0.29         1.17 o                         
   6   1  14         42.31         44.07         2.24 o                         
   7   1  14         12.11         18.35         1.98 o                         
   8   1  14          0.10         -1.55         1.55 o                         
   9   1  14          9.51          9.65         2.01 o                         
  10   1  14          2.00          3.20         2.34 o                         
  11   1  14         38.30         46.07         3.88 o                         
  12   1  14         28.41         29.33         3.70 o                         
  13   1  14         11.88          7.16         3.09 o                         
  14   1  14         14.81         10.81         3.58 o                         
  15   1  14          5.31          4.74         3.91 o                         
 -16   2  14          0.32          5.92         5.16 o                         
 -15   2  14          0.00         -4.00         4.00 o                         
 -14   2  14          0.12         -0.82         2.93 o                         
 -13   2  14          0.00          0.26         2.41 o                         
 -12   2  14          0.31          1.32         2.38 o                         
 -11   2  14         66.04         53.22         6.39 o                         
 -10   2  14          0.12          0.60         1.89 o                         
  -9   2  14         33.29         36.19         3.71 o                         
  -8   2  14         29.09         32.07         3.00 o                         
  -7   2  14         39.96         38.77         2.86 o                         
  -6   2  14          9.07          9.23         1.64 o                         
  -5   2  14         16.68         22.23         2.70 o                         
  -4   2  14          8.00          9.82         1.44 o                         
  -3   2  14         72.86         73.02         3.48 o                         
  -2   2  14         41.04         32.15         2.13 o                         
  -1   2  14         50.35         52.59         2.34 o                         
   0   2  14        102.48        107.90         3.02 o                         
   1   2  14        242.96        227.94         5.21 o                         
   2   2  14         73.11         70.51         2.55 o                         
   3   2  14        842.24        861.30        18.52 o                         
   4   2  14        110.90        105.17         3.53 o                         
   5   2  14        212.21        206.47         5.94 o                         
   6   2  14        151.90        157.92         6.57 o                         
   7   2  14         49.76         48.71         3.19 o                         
   8   2  14          2.92          6.89         6.00 o                         
   9   2  14          9.02         12.47         2.21 o                         
  10   2  14         23.26         25.60         2.76 o                         
  11   2  14          4.39          6.20         2.52 o                         
  12   2  14          0.01          1.16         2.96 o                         
  13   2  14         10.49          8.86         3.58 o                         
  14   2  14          0.06         -1.13         3.61 o                         
  15   2  14          0.91          1.90         4.13 o                         
 -15   3  14          0.88          4.72         4.82 o                         
 -14   3  14          0.01          2.80         3.89 o                         
 -13   3  14          0.36          2.80         3.39 o                         
 -12   3  14          2.55          0.61         2.61 o                         
 -11   3  14          0.27          2.07         2.39 o                         
 -10   3  14         11.16          4.61         2.39 o                         
  -9   3  14          7.60          9.40         2.21 o                         
  -8   3  14          1.29          1.20         2.30 o                         
  -7   3  14          9.25         11.52         2.01 o                         
  -6   3  14          4.84          7.78         1.99 o                         
  -5   3  14          1.08         -0.44         1.54 o                         
  -4   3  14        178.73        189.92         5.70 o                         
  -3   3  14        245.16        257.59         9.86 o                         
  -2   3  14         44.84         38.23         2.56 o                         
  -1   3  14         71.87         65.15         3.02 o                         
   0   3  14         30.64         27.95         2.47 o                         
   1   3  14         36.45         35.01         2.36 o                         
   2   3  14        102.30        100.14         4.06 o                         
   3   3  14        512.61        513.36        12.80 o                         
   4   3  14        486.58        498.78        12.50 o                         
   5   3  14        165.16        166.18         7.13 o                         
   6   3  14         97.80        117.79         5.43 o                         
   7   3  14         47.47         43.79         3.42 o                         
   8   3  14          3.24          5.23         2.27 o                         
   9   3  14         28.30         29.58         3.30 o                         
  10   3  14          7.08          6.26         2.91 o                         
  11   3  14          0.20          2.94         2.65 o                         
  12   3  14         26.66         27.28         3.51 o                         
  13   3  14          0.47          1.26         3.34 o                         
  14   3  14          0.27         -3.90         3.90 o                         
 -14   4  14          1.93         -1.99         5.35 o                         
 -13   4  14          0.05         -2.01         3.71 o                         
 -12   4  14          0.00         -3.14         3.14 o                         
 -11   4  14          0.01         -1.15         3.02 o                         
 -10   4  14          1.96          1.54         2.80 o                         
  -9   4  14          0.19         -1.35         2.27 o                         
  -8   4  14         33.66         31.67         3.17 o                         
  -7   4  14         57.35         55.65         3.53 o                         
  -6   4  14          5.49          5.95         2.01 o                         
  -5   4  14         21.36         27.14         5.01 o                         
  -4   4  14         34.35         35.25         4.05 o                         
  -3   4  14         27.82         28.13         2.48 o                         
  -2   4  14          9.86          5.58         1.83 o                         
  -1   4  14         14.56         15.81         4.67 o                         
   0   4  14         39.54         38.67         3.22 o                         
   1   4  14         31.68         28.25         2.91 o                         
   2   4  14         11.27         12.02         2.29 o                         
   3   4  14          0.47         -0.32         2.07 o                         
   4   4  14         13.01         12.45         3.41 o                         
   5   4  14         23.11         22.88         5.90 o                         
   6   4  14          3.03          2.53         2.36 o                         
   7   4  14         19.56         16.32         3.36 o                         
   8   4  14          5.83          7.03         3.04 o                         
   9   4  14          3.54          1.53         2.84 o                         
  10   4  14          1.62         -0.93         2.92 o                         
  11   4  14          0.13          4.11         3.59 o                         
  12   4  14          0.09          4.07         3.88 o                         
 -12   5  14          0.83          5.85         4.51 o                         
 -11   5  14          0.01         -2.55         3.74 o                         
 -10   5  14          0.30         -3.40         3.40 o                         
  -9   5  14          0.22         -0.29         3.37 o                         
  -8   5  14         17.55         16.31         3.71 o                         
  -7   5  14         27.03         31.74         3.62 o                         
  -6   5  14          3.78          3.40         2.79 o                         
  -5   5  14          0.00         -0.48         2.22 o                         
  -4   5  14          9.48          8.68         2.54 o                         
  -3   5  14          0.01         -2.14         2.14 o                         
  -2   5  14          5.00          3.92         2.57 o                         
  -1   5  14         11.47          7.69         2.79 o                         
   0   5  14          0.57          1.10         2.43 o                         
   1   5  14          5.09          9.00         2.78 o                         
   2   5  14          0.31         -1.71         3.34 o                         
   3   5  14          1.69          3.35         2.91 o                         
   4   5  14          0.02         -2.68         2.68 o                         
   5   5  14          3.16          4.30         2.98 o                         
   6   5  14          8.28          8.83         3.27 o                         
   7   5  14          0.05         -3.20         3.20 o                         
   8   5  14          2.54          7.82         3.51 o                         
   9   5  14          2.78          4.38         3.78 o                         
  10   5  14          3.81          8.71         4.01 o                         
  -8   6  14          3.20          0.00         4.04 o                         
  -7   6  14         13.59         13.45         4.29 o                         
  -6   6  14         20.06         30.92         5.80 o                         
  -5   6  14          0.54          3.50         4.20 o                         
  -4   6  14          0.14          1.32         3.70 o                         
  -3   6  14          0.50          1.29         3.39 o                         
  -2   6  14          0.60          1.74         3.45 o                         
  -1   6  14          0.42          2.87         4.30 o                         
   0   6  14          8.62          6.70         3.84 o                         
   1   6  14          1.27          5.59         4.08 o                         
   2   6  14          2.72          0.74         3.75 o                         
   3   6  14          0.79          2.02         3.75 o                         
   4   6  14          1.82          0.33         3.88 o                         
   5   6  14          0.25          0.64         3.94 o                         
   6   6  14          5.58          7.49         4.23 o                         
   7   6  14          2.15         -1.32         4.60 o                         
 -17   0  15          2.70          1.22         6.05 o                         
 -15   0  15          0.85         -2.06         4.44 o                         
 -13   0  15          2.53          7.14         5.53 o                         
 -11   0  15         36.79         28.51         3.49 o                         
  -9   0  15          1.14          4.45         2.39 o                         
  -7   0  15         69.44         64.59         4.11 o                         
  -5   0  15          0.01          0.30         1.63 o                         
  -3   0  15        310.05        312.58         9.43 o                         
  -1   0  15       1653.90       1628.60        51.48 o                         
   1   0  15         92.57         93.07         5.05 o                         
   3   0  15         36.91         45.49         2.75 o                         
   5   0  15       1620.94       1635.44        45.18 o                         
   7   0  15        196.52        195.56         8.41 o                         
   9   0  15         20.55         18.39         4.57 o                         
  11   0  15         90.96        103.82         8.08 o                         
  13   0  15          0.62         15.12         4.62 o                         
  15   0  15          2.21         14.58         5.61 o                         
 -17   1  15          0.33          3.98         5.96 o                         
 -16   1  15          1.55          1.82         4.02 o                         
 -15   1  15          0.11         -1.00         3.37 o                         
 -14   1  15          0.63         -2.75         2.75 o                         
 -13   1  15          0.12          0.11         2.42 o                         
 -12   1  15          2.99          2.94         2.15 o                         
 -11   1  15         11.81         15.45         2.24 o                         
 -10   1  15          5.45          3.79         1.84 o                         
  -9   1  15        181.74        179.09         6.20 o                         
  -8   1  15         30.79         32.92         2.31 o                         
  -7   1  15         40.91         45.60         2.94 o                         
  -6   1  15          2.43          3.57         1.17 o                         
  -5   1  15          0.47          0.96         1.07 o                         
  -4   1  15        101.38        109.03         5.42 o                         
  -3   1  15          6.33          4.46         1.19 o                         
  -2   1  15         11.30         12.73         1.12 o                         
  -1   1  15         32.43         37.54         2.00 o                         
   0   1  15         31.58         28.64         1.64 o                         
   1   1  15         30.39         34.62         1.64 o                         
   2   1  15          1.67          1.41         0.89 o                         
   3   1  15         11.40         13.49         1.19 o                         
   4   1  15         32.43         31.34         2.16 o                         
   5   1  15        264.39        235.73         7.05 o                         
   6   1  15         46.89         48.87         2.88 o                         
   7   1  15          8.49          7.88         1.78 o                         
   8   1  15         37.63         42.16         2.83 o                         
   9   1  15          1.50          0.05         1.79 o                         
  10   1  15          0.18          3.20         2.44 o                         
  11   1  15         19.98         18.50         4.99 o                         
  12   1  15          9.26          6.78         5.56 o                         
  13   1  15          6.92          4.68         3.06 o                         
  14   1  15          0.64          1.75         4.17 o                         
  15   1  15          0.02          0.38         4.06 o                         
 -16   2  15          0.56         -0.35         6.74 o                         
 -15   2  15          0.01         -3.66         3.66 o                         
 -14   2  15          0.23         -0.98         2.73 o                         
 -13   2  15          0.41          0.98         2.55 o                         
 -12   2  15          6.18          5.16         2.48 o                         
 -11   2  15          0.53         -0.94         2.37 o                         
 -10   2  15          4.38          3.15         2.43 o                         
  -9   2  15          0.64          3.79         2.30 o                         
  -8   2  15         12.52         10.14         2.40 o                         
  -7   2  15          3.89          3.73         1.66 o                         
  -6   2  15         22.80         21.25         2.06 o                         
  -5   2  15         29.57         29.22         2.12 o                         
  -4   2  15          7.99         14.00         1.64 o                         
  -3   2  15         48.95         53.74         2.87 o                         
  -2   2  15         31.31         28.80         1.98 o                         
  -1   2  15          0.77          1.50         1.18 o                         
   0   2  15        100.34        117.84         3.82 o                         
   1   2  15         28.98         33.41         1.65 o                         
   2   2  15        130.95        142.95         3.73 o                         
   3   2  15         57.78         61.55         3.68 o                         
   4   2  15        257.66        257.10         6.51 o                         
   5   2  15         23.26         16.48         2.60 o                         
   6   2  15        127.80        123.51         4.70 o                         
   7   2  15         71.50         70.05         4.01 o                         
   8   2  15          0.59          0.43         1.73 o                         
   9   2  15          3.72          2.79         2.06 o                         
  10   2  15          8.59          6.43         2.32 o                         
  11   2  15          1.98         -0.99         2.47 o                         
  12   2  15          0.85          4.16         3.21 o                         
  13   2  15          1.51         -1.84         3.21 o                         
  14   2  15          0.29         -3.33         3.53 o                         
 -15   3  15          0.05          0.40         4.46 o                         
 -14   3  15          0.47         -2.31         3.66 o                         
 -13   3  15          0.66         -2.16         3.47 o                         
 -12   3  15          3.84          3.41         2.98 o                         
 -11   3  15         11.57          9.59         2.71 o                         
 -10   3  15          0.08          0.35         2.05 o                         
  -9   3  15          1.28         -0.82         2.04 o                         
  -8   3  15          0.28         -0.06         1.75 o                         
  -7   3  15          8.15          8.64         2.69 o                         
  -6   3  15         26.40         30.33         2.45 o                         
  -5   3  15         44.80         42.88         2.73 o                         
  -4   3  15        161.24        162.18         7.46 o                         
  -3   3  15        144.42        154.04         8.72 o                         
  -2   3  15         26.98         25.98         2.75 o                         
  -1   3  15         48.03         42.82         4.88 o                         
   0   3  15        158.21        165.84         6.09 o                         
   1   3  15        124.65        125.14         7.36 o                         
   2   3  15        632.28        622.00        15.20 o                         
   3   3  15          9.37          6.40         2.90 o                         
   4   3  15        338.53        320.65         9.68 o                         
   5   3  15         36.31         37.21         3.12 o                         
   6   3  15        115.66        113.35         5.36 o                         
   7   3  15         14.22         11.46         2.98 o                         
   8   3  15         33.16         29.54         3.26 o                         
   9   3  15          0.86          1.57         2.52 o                         
  10   3  15         38.34         37.10         3.77 o                         
  11   3  15         11.47          7.57         3.25 o                         
  12   3  15          2.06         -3.52         4.58 o                         
  13   3  15          1.56          2.26         3.86 o                         
 -14   4  15          0.31          2.59         4.83 o                         
 -13   4  15          1.11          0.30         4.38 o                         
 -12   4  15          0.06         -3.17         3.17 o                         
 -11   4  15          0.07         -0.10         3.03 o                         
 -10   4  15          0.00         -1.51         2.42 o                         
  -9   4  15          0.15         -2.44         2.51 o                         
  -8   4  15          9.39          7.44         2.54 o                         
  -7   4  15         22.06         25.67         2.83 o                         
  -6   4  15          1.82          2.56         1.96 o                         
  -5   4  15         14.16         14.70         2.25 o                         
  -4   4  15          1.68          1.64         1.78 o                         
  -3   4  15          0.72         -0.85         1.83 o                         
  -2   4  15          1.43         -1.81         1.81 o                         
  -1   4  15          8.13          4.52         2.12 o                         
   0   4  15          4.11          3.89         2.25 o                         
   1   4  15        100.61         96.70         4.80 o                         
   2   4  15          1.56          2.65         2.21 o                         
   3   4  15         17.77         14.78         2.98 o                         
   4   4  15         17.90         13.21         2.77 o                         
   5   4  15          1.22         -1.38         2.22 o                         
   6   4  15         32.28         41.82         4.10 o                         
   7   4  15          0.11         -2.08         2.43 o                         
   8   4  15         19.73         17.16         5.31 o                         
   9   4  15          8.57          9.82         3.38 o                         
  10   4  15          2.22         -0.25         4.26 o                         
  11   4  15          0.07          1.65         3.52 o                         
  12   4  15          0.41         -0.11         4.22 o                         
 -11   5  15          0.03          1.34         3.94 o                         
 -10   5  15          0.01          2.29         3.61 o                         
  -9   5  15          3.58         -0.57         3.33 o                         
  -8   5  15          5.27          7.09         3.11 o                         
  -7   5  15          0.01          0.57         2.77 o                         
  -6   5  15          3.38         -0.89         2.57 o                         
  -5   5  15          8.12          8.85         2.64 o                         
  -4   5  15          3.37          4.24         2.73 o                         
  -3   5  15          1.00          1.06         2.57 o                         
  -2   5  15          0.15          0.06         2.59 o                         
  -1   5  15          9.41          8.20         4.48 o                         
   0   5  15         41.33         46.20         5.63 o                         
   1   5  15          0.60          0.35         3.00 o                         
   2   5  15         42.24         46.39         7.29 o                         
   3   5  15          0.70          2.12         3.11 o                         
   4   5  15          2.73          1.52         3.10 o                         
   5   5  15          3.08          2.36         3.21 o                         
   6   5  15          0.39          3.89         3.26 o                         
   7   5  15          0.85          4.08         3.44 o                         
   8   5  15          1.29          2.95         3.45 o                         
   9   5  15          0.27          3.31         3.76 o                         
  10   5  15          0.30          2.20         4.34 o                         
  -8   6  15          1.39          2.11         4.19 o                         
  -7   6  15          3.81         -4.98         4.98 o                         
  -6   6  15         16.95         20.58        10.07 o                         
  -5   6  15          4.26          3.33         4.16 o                         
  -4   6  15         10.40         17.36         4.03 o                         
  -3   6  15          0.78          2.91         3.58 o                         
  -2   6  15          0.01          2.76         3.46 o                         
  -1   6  15          0.01         -2.30         3.08 o                         
   0   6  15          0.62          1.47         3.79 o                         
   1   6  15          4.21         11.63         3.95 o                         
   2   6  15          4.20          7.62         4.17 o                         
   3   6  15          0.34         -0.34         3.78 o                         
   4   6  15          0.49          2.03         4.23 o                         
   5   6  15          9.18          6.11         4.30 o                         
   6   6  15          2.49          2.72         4.53 o                         
 -16   0  16          2.58          7.57         5.01 o                         
 -14   0  16          0.07          2.21         4.36 o                         
 -12   0  16          2.36         -2.35         3.05 o                         
 -10   0  16        179.94        182.40         8.30 o                         
  -8   0  16        253.76        247.97         9.81 o                         
  -6   0  16         54.74         54.18         3.79 o                         
  -4   0  16         90.32         89.43         4.81 o                         
  -2   0  16        119.01        145.16         5.66 o                         
   0   0  16        291.27        321.18        11.09 o                         
   2   0  16         25.46         23.14         2.23 o                         
   4   0  16         25.52         29.66         3.25 o                         
   6   0  16        813.94        793.52        22.88 o                         
   8   0  16         18.49         16.97         3.46 o                         
  10   0  16         33.12         38.09         4.86 o                         
  12   0  16        102.22        113.86         8.97 o                         
  14   0  16         86.32         98.65         9.24 o                         
 -17   1  16          0.19          5.69         4.93 o                         
 -16   1  16          1.20          2.75         3.85 o                         
 -15   1  16          1.69         -0.95         3.33 o                         
 -14   1  16          2.03          3.28         3.08 o                         
 -13   1  16          0.90          1.67         2.63 o                         
 -12   1  16          0.61          0.27         2.13 o                         
 -11   1  16         10.59         14.94         2.25 o                         
 -10   1  16         10.28          6.31         2.04 o                         
  -9   1  16         88.55         99.54         4.06 o                         
  -8   1  16         27.00         23.69         2.62 o                         
  -7   1  16         52.54         47.06         2.61 o                         
  -6   1  16         47.80         45.61         2.43 o                         
  -5   1  16         89.57         93.68         3.23 o                         
  -4   1  16          1.59          3.09         1.12 o                         
  -3   1  16          0.12          0.23         1.14 o                         
  -2   1  16         71.15         90.49         3.02 o                         
  -1   1  16          5.04          5.43         1.12 o                         
   0   1  16         51.65         54.87         2.07 o                         
   1   1  16        268.70        265.22         5.88 o                         
   2   1  16          5.39          6.06         1.13 o                         
   3   1  16          0.39          0.28         1.01 o                         
   4   1  16          0.32         -0.23         1.04 o                         
   5   1  16         54.33         55.34         2.87 o                         
   6   1  16         38.63         38.35         2.29 o                         
   7   1  16         17.79         18.07         2.17 o                         
   8   1  16          1.09          1.27         1.87 o                         
   9   1  16          4.57          2.15         1.93 o                         
  10   1  16          6.38          7.31         2.50 o                         
  11   1  16          0.04          3.95         2.71 o                         
  12   1  16         61.52         62.64         7.02 o                         
  13   1  16          2.59          6.52         3.46 o                         
  14   1  16         13.87         14.50         3.90 o                         
  15   1  16          6.19         10.28         5.75 o                         
 -16   2  16          0.55         -1.96         5.96 o                         
 -15   2  16          0.00          0.65         3.47 o                         
 -14   2  16          0.20         -2.92         2.92 o                         
 -13   2  16          0.09          0.87         2.76 o                         
 -12   2  16          8.65          8.15         2.99 o                         
 -11   2  16          1.79          0.24         2.48 o                         
 -10   2  16         11.87          8.21         2.27 o                         
  -9   2  16         28.81         25.97         2.49 o                         
  -8   2  16         44.38         36.71         3.00 o                         
  -7   2  16         27.65         26.63         2.23 o                         
  -6   2  16          2.11          1.47         1.40 o                         
  -5   2  16          1.04         -0.46         1.31 o                         
  -4   2  16         85.88         86.96         3.46 o                         
  -3   2  16         13.93         11.96         2.56 o                         
  -2   2  16        172.91        192.42         5.16 o                         
  -1   2  16        120.03        122.63         4.17 o                         
   0   2  16         31.63         34.06         3.28 o                         
   1   2  16          0.28         -0.46         1.12 o                         
   2   2  16         31.08         36.27         2.06 o                         
   3   2  16        117.43        113.99         3.82 o                         
   4   2  16         47.93         47.54         2.52 o                         
   5   2  16         40.84         37.14         2.74 o                         
   6   2  16         14.00         17.80         2.13 o                         
   7   2  16         90.61        100.93         4.33 o                         
   8   2  16          2.41          3.40         1.97 o                         
   9   2  16          5.18          3.52         2.22 o                         
  10   2  16          6.50          4.79         2.36 o                         
  11   2  16         20.83         21.68         3.76 o                         
  12   2  16          6.24          2.20         3.26 o                         
  13   2  16          3.81          5.63         3.77 o                         
  14   2  16          0.00         -2.26         3.90 o                         
 -15   3  16          0.10          2.69         4.57 o                         
 -14   3  16          0.24         -1.03         3.79 o                         
 -13   3  16          1.88          3.61         3.37 o                         
 -12   3  16          0.98          1.86         3.02 o                         
 -11   3  16          0.46          1.22         2.63 o                         
 -10   3  16          0.97         -0.39         2.40 o                         
  -9   3  16          3.13          0.28         2.04 o                         
  -8   3  16         10.42         11.48         3.21 o                         
  -7   3  16          0.00          0.42         1.69 o                         
  -6   3  16          0.95         -1.62         1.71 o                         
  -5   3  16        236.34        248.60         7.18 o                         
  -4   3  16        330.03        368.48         9.72 o                         
  -3   3  16         71.36         77.21         3.85 o                         
  -2   3  16         51.41         45.95         4.06 o                         
  -1   3  16          0.00         -0.81         1.46 o                         
   0   3  16         36.39         33.59         2.82 o                         
   1   3  16         11.37         11.39         2.21 o                         
   2   3  16         22.89         29.80         2.79 o                         
   3   3  16          5.24          3.39         1.83 o                         
   4   3  16         79.65         78.26         4.41 o                         
   5   3  16         48.97         46.92         4.26 o                         
   6   3  16         14.56          9.05         2.40 o                         
   7   3  16         35.69         20.66         2.97 o                         
   8   3  16         12.83         14.12         2.91 o                         
   9   3  16          1.03          2.13         2.62 o                         
  10   3  16          1.82          0.49         2.94 o                         
  11   3  16         24.67         26.31         3.79 o                         
  12   3  16          1.12         -2.51         3.77 o                         
  13   3  16          0.00          5.20        10.00 o                         
 -13   4  16          0.03         -2.76         4.16 o                         
 -12   4  16          0.16         -3.61         3.61 o                         
 -11   4  16          0.02          0.64         3.01 o                         
 -10   4  16          0.78          2.41         2.76 o                         
  -9   4  16          0.02          0.84         2.59 o                         
  -8   4  16          4.21         -1.72         2.32 o                         
  -7   4  16         21.70         26.09         2.76 o                         
  -6   4  16          0.00         -0.33         2.08 o                         
  -5   4  16          5.54          3.84         2.15 o                         
  -4   4  16          4.05          5.42         2.08 o                         
  -3   4  16          7.88          5.87         2.27 o                         
  -2   4  16         20.54         19.75         5.15 o                         
  -1   4  16         26.02         24.75         4.98 o                         
   0   4  16         44.98         43.69         3.69 o                         
   1   4  16          1.40         -1.96         1.96 o                         
   2   4  16          0.07         -1.06         2.22 o                         
   3   4  16          0.44         -2.72         3.45 o                         
   4   4  16          8.82          2.77         3.51 o                         
   5   4  16          0.01          2.36         2.41 o                         
   6   4  16          0.54         -2.07         2.41 o                         
   7   4  16          6.17          4.33         2.82 o                         
   8   4  16         11.84          3.59         2.98 o                         
   9   4  16          8.44         10.09         3.37 o                         
  10   4  16          0.02         -3.39         3.39 o                         
  11   4  16          5.14          7.55         3.95 o                         
 -11   5  16          0.00          2.81         4.07 o                         
 -10   5  16          0.40          7.02         3.72 o                         
  -9   5  16          0.54         -3.47         3.56 o                         
  -8   5  16          0.29         -0.91         2.97 o                         
  -7   5  16          6.94         10.55         3.17 o                         
  -6   5  16          1.51         -1.19         2.96 o                         
  -5   5  16         17.12         24.85         3.52 o                         
  -4   5  16          0.00         -0.23         2.97 o                         
  -3   5  16          2.34          2.66         2.58 o                         
  -2   5  16          2.80          3.08         2.79 o                         
  -1   5  16          4.07          4.70         2.76 o                         
   0   5  16          0.16         -1.11         2.61 o                         
   1   5  16          2.27         -2.18         2.65 o                         
   2   5  16          5.37          7.32         3.09 o                         
   3   5  16          1.21         -0.10         3.12 o                         
   4   5  16          0.87         -0.13         3.30 o                         
   5   5  16          0.15          0.34         3.11 o                         
   6   5  16          0.00         -0.93         3.21 o                         
   7   5  16         10.40          8.53         4.00 o                         
   8   5  16          0.55          1.78         3.94 o                         
   9   5  16          4.08          4.54         3.79 o                         
  -7   6  16          1.40          0.93         5.57 o                         
  -6   6  16          0.01         -3.39         4.48 o                         
  -5   6  16          3.01         -0.83         4.09 o                         
  -4   6  16         21.23         17.22         3.99 o                         
  -3   6  16          0.85         -1.60         3.49 o                         
  -2   6  16          0.03         -2.99         2.99 o                         
  -1   6  16          0.27         -2.46         3.30 o                         
   0   6  16          0.01         -3.65         3.65 o                         
   1   6  16          5.26          5.89         4.00 o                         
   2   6  16          0.29         -3.65         3.65 o                         
   3   6  16          4.75          6.46         4.32 o                         
   4   6  16         15.37         14.49         4.90 o                         
   5   6  16          7.26          7.19         4.47 o                         
 -15   0  17          0.01         -4.08         4.08 o                         
 -13   0  17          0.44         -3.56         3.56 o                         
 -11   0  17          4.53          8.90         3.08 o                         
  -9   0  17        153.53        182.21         8.31 o                         
  -7   0  17        201.94        189.22         8.05 o                         
  -5   0  17         62.52         67.11         4.25 o                         
  -3   0  17        472.08        494.52        29.98 o                         
  -1   0  17         37.32         45.20         2.95 o                         
   1   0  17         12.49         11.94         1.80 o                         
   3   0  17          1.49          3.51         1.49 o                         
   5   0  17        132.56        118.02         6.18 o                         
   7   0  17         59.96         59.04         5.03 o                         
   9   0  17         27.34         23.58         4.58 o                         
  11   0  17         13.53         15.10         4.38 o                         
  13   0  17         94.40         99.31         9.87 o                         
 -16   1  17          0.01          0.60         4.22 o                         
 -15   1  17          0.00         -2.08         3.52 o                         
 -14   1  17          0.85          2.77         2.95 o                         
 -13   1  17          0.03          1.10         3.26 o                         
 -12   1  17          0.05         -2.19         2.19 o                         
 -11   1  17          2.58          6.18         2.16 o                         
 -10   1  17          0.97         -0.56         1.64 o                         
  -9   1  17         11.23         12.55         2.39 o                         
  -8   1  17         78.30         86.26         3.75 o                         
  -7   1  17          0.93         -1.42         1.42 o                         
  -6   1  17         44.20         42.23         2.53 o                         
  -5   1  17         68.30         63.07         2.93 o                         
  -4   1  17         48.08         53.71         2.45 o                         
  -3   1  17          0.50          0.56         1.09 o                         
  -2   1  17         26.83         29.46         1.75 o                         
  -1   1  17         56.24         51.95         2.25 o                         
   0   1  17          6.37          8.95         1.25 o                         
   1   1  17          1.37          2.21         0.99 o                         
   2   1  17         29.89         30.84         1.89 o                         
   3   1  17        129.94        127.22         3.82 o                         
   4   1  17          4.16          3.14         1.75 o                         
   5   1  17         10.39         11.26         1.61 o                         
   6   1  17          4.98          6.26         1.70 o                         
   7   1  17          9.90          8.37         1.90 o                         
   8   1  17          7.04          1.55         1.91 o                         
   9   1  17          3.19          1.16         2.87 o                         
  10   1  17          6.81          6.76         2.73 o                         
  11   1  17         17.87         20.18         3.23 o                         
  12   1  17         34.09         37.89         4.21 o                         
  13   1  17         14.03         11.96         3.67 o                         
  14   1  17          3.15          4.54         3.60 o                         
 -16   2  17          0.01         -1.04         7.22 o                         
 -15   2  17          0.75         -1.80         4.65 o                         
 -14   2  17          0.02         -3.05         3.05 o                         
 -13   2  17          0.48         -1.51         3.20 o                         
 -12   2  17          0.00         -1.81         2.48 o                         
 -11   2  17          0.88         -1.95         2.32 o                         
 -10   2  17         16.79         15.10         3.29 o                         
  -9   2  17         18.95         13.70         4.12 o                         
  -8   2  17          0.02         -0.31         1.90 o                         
  -7   2  17         19.85         18.41         2.85 o                         
  -6   2  17          4.65          2.93         1.67 o                         
  -5   2  17          1.17          0.52         1.39 o                         
  -4   2  17         55.26         55.33         3.85 o                         
  -3   2  17          1.84          1.48         1.39 o                         
  -2   2  17         19.18         17.16         2.98 o                         
  -1   2  17          3.51          4.74         1.46 o                         
   0   2  17          0.03          0.42         1.23 o                         
   1   2  17          7.34          8.73         1.59 o                         
   2   2  17         40.02         36.81         2.44 o                         
   3   2  17         73.02         71.53         4.74 o                         
   4   2  17          9.82         11.76         1.73 o                         
   5   2  17          4.54          6.09         1.92 o                         
   6   2  17        174.21        184.42         6.80 o                         
   7   2  17         12.34         11.63         2.17 o                         
   8   2  17          0.85          1.26         2.08 o                         
   9   2  17          9.41          8.75         2.38 o                         
  10   2  17          0.82          3.73         2.47 o                         
  11   2  17          1.64          2.71         3.04 o                         
  12   2  17          0.45         -2.70         3.21 o                         
  13   2  17          0.01          1.05         3.65 o                         
  14   2  17          0.00          2.86         5.29 o                         
 -15   3  17          1.07         -2.59         4.86 o                         
 -14   3  17          0.39         -0.35         4.50 o                         
 -13   3  17          0.20         -0.20         3.28 o                         
 -12   3  17          0.12         -0.62         3.26 o                         
 -11   3  17          9.16          4.98         2.93 o                         
 -10   3  17         11.72          8.56         2.84 o                         
  -9   3  17         14.02          6.59         3.40 o                         
  -8   3  17          2.84          3.59         2.03 o                         
  -7   3  17          0.28          1.93         1.93 o                         
  -6   3  17         22.84         23.92         3.06 o                         
  -5   3  17         14.14         14.14         2.13 o                         
  -4   3  17        106.59        101.40         4.62 o                         
  -3   3  17         23.18         24.47         4.05 o                         
  -2   3  17         26.85         28.30         2.32 o                         
  -1   3  17          3.84          3.64         1.70 o                         
   0   3  17         20.64         20.64         2.64 o                         
   1   3  17         32.33         32.26         3.42 o                         
   2   3  17        201.24        189.02         6.81 o                         
   3   3  17         77.43         68.64         4.61 o                         
   4   3  17          0.25          0.83         2.35 o                         
   5   3  17         24.44         23.98         2.84 o                         
   6   3  17          0.77          3.20         2.19 o                         
   7   3  17         16.50         11.68         2.72 o                         
   8   3  17         49.04         41.65         3.71 o                         
   9   3  17         12.89         12.05         3.16 o                         
  10   3  17         17.55         14.61         3.42 o                         
  11   3  17          3.02          0.93         3.56 o                         
  12   3  17          0.91          3.47         3.99 o                         
  13   3  17          1.87          1.44         7.22 o                         
 -13   4  17          0.01          1.45         4.46 o                         
 -12   4  17          0.21          4.71         4.16 o                         
 -11   4  17          0.36         -2.74         3.03 o                         
 -10   4  17          0.36         -2.71         2.71 o                         
  -9   4  17          4.04          6.08         2.76 o                         
  -8   4  17          0.64         -1.91         3.03 o                         
  -7   4  17          0.10         -2.08         2.08 o                         
  -6   4  17         35.73         38.58         3.12 o                         
  -5   4  17         24.04         24.63         3.34 o                         
  -4   4  17          1.06          0.32         2.03 o                         
  -3   4  17          0.85          2.22         1.90 o                         
  -2   4  17          1.34          0.56         2.15 o                         
  -1   4  17          3.96          4.12         2.45 o                         
   0   4  17         61.73         54.01         3.79 o                         
   1   4  17          0.01          0.51         2.22 o                         
   2   4  17         30.01         29.63         4.74 o                         
   3   4  17          0.72          0.94         3.67 o                         
   4   4  17         19.08         18.18         4.07 o                         
   5   4  17         33.83         30.74         3.96 o                         
   6   4  17         43.51         42.66         4.41 o                         
   7   4  17         39.92         28.35         3.77 o                         
   8   4  17         27.48         29.93         3.94 o                         
   9   4  17          1.29         -0.89         3.20 o                         
  10   4  17         10.49          8.05         5.50 o                         
  11   4  17          1.09         -3.82         3.88 o                         
 -11   5  17          1.24         -0.14         4.69 o                         
 -10   5  17          0.63         -3.66         3.66 o                         
  -9   5  17          0.02         -3.40         3.40 o                         
  -8   5  17          0.01         -1.42         2.92 o                         
  -7   5  17          0.71         -1.57         3.03 o                         
  -6   5  17          0.06          0.40         2.82 o                         
  -5   5  17          1.84          2.02         2.83 o                         
  -4   5  17          0.90         -0.49         2.65 o                         
  -3   5  17          0.02          0.08         2.71 o                         
  -2   5  17          0.64         -0.49         2.52 o                         
  -1   5  17          0.18         -2.25         2.67 o                         
   0   5  17          0.79          0.96         2.70 o                         
   1   5  17          1.52          2.41         3.12 o                         
   2   5  17         20.08         16.70         3.68 o                         
   3   5  17          0.05         -3.07         3.07 o                         
   4   5  17          1.43          0.57         3.47 o                         
   5   5  17          0.12          1.32         3.52 o                         
   6   5  17          2.45         -2.23         3.50 o                         
   7   5  17          1.10          1.09         3.96 o                         
   8   5  17          4.95          8.82         4.69 o                         
   9   5  17          0.14          8.53         7.39 o                         
  -7   6  17          7.26         17.61         7.86 o                         
  -6   6  17          0.18          0.27         4.29 o                         
  -5   6  17         10.66         16.86         4.82 o                         
  -4   6  17          1.93         -0.29         3.66 o                         
  -3   6  17          0.66         -1.06         3.51 o                         
  -2   6  17          0.92         -0.40         3.55 o                         
  -1   6  17          0.02          0.22         3.44 o                         
   0   6  17          0.03          0.80         4.03 o                         
   1   6  17          0.00         -2.09         4.03 o                         
   2   6  17          7.05          5.66         4.38 o                         
   3   6  17         20.91         31.95         8.40 o                         
   4   6  17         16.06         25.70         5.15 o                         
 -16   0  18          2.94          2.91         6.50 o                         
 -14   0  18          0.48         -1.35         4.80 o                         
 -12   0  18          0.44         -0.04         2.86 o                         
 -10   0  18         13.03         12.89         3.18 o                         
  -8   0  18         80.08         89.86         5.35 o                         
  -6   0  18          1.29         -1.59         1.98 o                         
  -4   0  18          2.73          2.30         2.18 o                         
  -2   0  18          7.07          6.00         2.21 o                         
   0   0  18        759.18        793.41        26.05 o                         
   2   0  18          0.00          0.04         1.46 o                         
   4   0  18          5.97          4.33         2.43 o                         
   6   0  18          5.20          4.12         3.24 o                         
   8   0  18          0.56         -0.17         2.88 o                         
  10   0  18          0.56         -3.11         3.11 o                         
  12   0  18          3.39          6.49         6.26 o                         
  14   0  18          0.04          6.00        12.03 o                         
 -16   1  18          0.00         -0.22         6.63 o                         
 -15   1  18          0.45          5.39         5.24 o                         
 -14   1  18          0.47         -2.21         3.67 o                         
 -13   1  18          0.22         -0.69         2.79 o                         
 -12   1  18          0.01          2.98         2.62 o                         
 -11   1  18          3.22          3.99         1.96 o                         
 -10   1  18         23.61         20.70         3.46 o                         
  -9   1  18          1.99          3.78         3.36 o                         
  -8   1  18          6.31          3.55         1.91 o                         
  -7   1  18          0.40          1.43         1.52 o                         
  -6   1  18         50.64         52.00         3.01 o                         
  -5   1  18         63.86         63.15         3.62 o                         
  -4   1  18         71.09         66.57         4.71 o                         
  -3   1  18          3.86          5.25         1.42 o                         
  -2   1  18         15.92         15.64         1.53 o                         
  -1   1  18         11.55         15.60         1.50 o                         
   0   1  18        155.07        152.61         4.33 o                         
   1   1  18          6.62          8.45         1.67 o                         
   2   1  18        162.47        169.83         4.32 o                         
   3   1  18          1.06          0.97         1.12 o                         
   4   1  18          1.43          2.12         1.44 o                         
   5   1  18         36.21         40.92         3.93 o                         
   6   1  18        109.43        106.02         3.88 o                         
   7   1  18         53.00         50.39         3.15 o                         
   8   1  18          1.52         -1.34         2.00 o                         
   9   1  18         16.35         13.16         3.50 o                         
  10   1  18          3.07         -0.92         2.56 o                         
  11   1  18          9.09          8.16         2.84 o                         
  12   1  18          1.29          1.83         3.16 o                         
  13   1  18          8.91          9.18         3.59 o                         
  14   1  18          5.34          6.37         3.91 o                         
 -15   2  18          0.21         -3.29         3.44 o                         
 -14   2  18          0.10         -3.46         3.54 o                         
 -13   2  18          0.21          0.39         2.77 o                         
 -12   2  18          0.00         -0.07         2.72 o                         
 -11   2  18          0.47          4.33         2.92 o                         
 -10   2  18          0.03          1.92         2.03 o                         
  -9   2  18          0.48         -1.41         1.84 o                         
  -8   2  18         41.98         44.69         3.17 o                         
  -7   2  18         44.64         42.77         3.08 o                         
  -6   2  18         15.77         16.58         2.22 o                         
  -5   2  18          0.01         -1.46         1.46 o                         
  -4   2  18          2.41         -1.47         1.47 o                         
  -3   2  18         65.03         73.81         3.34 o                         
  -2   2  18         96.36         99.18         6.25 o                         
  -1   2  18         50.32         47.28         2.64 o                         
   0   2  18          2.49          4.63         1.53 o                         
   1   2  18         13.65         10.15         2.72 o                         
   2   2  18         14.24         11.10         2.26 o                         
   3   2  18          2.74          0.72         1.99 o                         
   4   2  18         65.99         70.70         3.46 o                         
   5   2  18        102.20        116.23         5.42 o                         
   6   2  18         10.54          6.68         2.04 o                         
   7   2  18         23.62         24.08         2.65 o                         
   8   2  18          0.07         -0.56         2.08 o                         
   9   2  18          1.24          1.04         2.24 o                         
  10   2  18          0.38         -0.26         2.44 o                         
  11   2  18          6.98         10.15         3.53 o                         
  12   2  18          9.73         11.13         3.79 o                         
  13   2  18          7.43          3.88         3.75 o                         
 -14   3  18          0.16         -2.15         4.53 o                         
 -13   3  18          0.49         -0.07         3.23 o                         
 -12   3  18          0.06         -2.73         2.73 o                         
 -11   3  18          1.48          4.28         2.85 o                         
 -10   3  18          7.38          5.81         2.63 o                         
  -9   3  18          9.37          7.65         2.92 o                         
  -8   3  18          0.67         -0.28         2.14 o                         
  -7   3  18          0.85          1.93         1.98 o                         
  -6   3  18         25.12         24.81         2.51 o                         
  -5   3  18         52.67         58.32         3.94 o                         
  -4   3  18          4.41          6.58         1.94 o                         
  -3   3  18          8.95          5.62         1.95 o                         
  -2   3  18        111.34        129.57         5.11 o                         
  -1   3  18        113.67        112.56         8.11 o                         
   0   3  18         27.42         31.58         3.03 o                         
   1   3  18        151.51        148.80        10.28 o                         
   2   3  18          1.09          2.04         2.09 o                         
   3   3  18         58.44         56.73         4.53 o                         
   4   3  18          0.74         -0.02         2.52 o                         
   5   3  18        100.21         97.26         8.47 o                         
   6   3  18          0.06          0.61         2.41 o                         
   7   3  18          7.28          6.95         2.77 o                         
   8   3  18          4.70          6.46         2.84 o                         
   9   3  18         28.35         26.44         3.63 o                         
  10   3  18          0.02          1.52         3.24 o                         
  11   3  18          0.01         -0.19         3.47 o                         
  12   3  18          2.39          1.33         4.23 o                         
 -13   4  18          0.04         -3.67         5.09 o                         
 -12   4  18          0.37          0.41         4.25 o                         
 -11   4  18          0.68          4.21         3.30 o                         
 -10   4  18          0.19          3.65         3.02 o                         
  -9   4  18          0.37         -1.11         2.57 o                         
  -8   4  18          1.45         -0.16         2.74 o                         
  -7   4  18         19.00         24.92         3.52 o                         
  -6   4  18          2.97         -0.15         2.31 o                         
  -5   4  18         16.59         19.38         2.87 o                         
  -4   4  18         27.49         27.17         2.76 o                         
  -3   4  18         16.21          9.35         2.68 o                         
  -2   4  18          0.03         -2.26         2.26 o                         
  -1   4  18          0.00          0.42         2.75 o                         
   0   4  18          4.79          4.68         2.34 o                         
   1   4  18         58.26         54.77         3.97 o                         
   2   4  18          0.03         -1.48         2.27 o                         
   3   4  18         15.32         19.31         3.43 o                         
   4   4  18         26.66         28.45         3.89 o                         
   5   4  18          0.81          0.70         3.17 o                         
   6   4  18         58.97         58.87         5.03 o                         
   7   4  18         15.26         21.55         4.08 o                         
   8   4  18          7.69          3.94         3.67 o                         
   9   4  18          1.33          1.03         3.40 o                         
  10   4  18          0.57         -0.79         3.69 o                         
  11   4  18          1.53          3.37        12.03 o                         
 -10   5  18          0.00         -4.11         4.11 o                         
  -9   5  18          0.01         -2.13         3.41 o                         
  -8   5  18          1.39         -1.20         3.19 o                         
  -7   5  18          5.07          5.46         4.55 o                         
  -6   5  18          0.10         -1.51         2.96 o                         
  -5   5  18         22.36         31.64         4.05 o                         
  -4   5  18          0.04          1.02         2.97 o                         
  -3   5  18          3.43          6.22         3.12 o                         
  -2   5  18          3.56          4.02         2.90 o                         
  -1   5  18          1.00          5.14         2.87 o                         
   0   5  18          0.28         -2.79         2.79 o                         
   1   5  18          2.93          2.72         3.33 o                         
   2   5  18          2.88          4.75         3.40 o                         
   3   5  18          0.58          1.16         4.03 o                         
   4   5  18          2.43          1.93         3.52 o                         
   5   5  18          0.98          0.03         3.76 o                         
   6   5  18          1.48          0.50         4.11 o                         
   7   5  18          1.34          0.63         4.19 o                         
   8   5  18          0.63         -1.53         4.72 o                         
  -6   6  18          0.78          3.51         4.51 o                         
  -5   6  18         11.43         16.15         5.01 o                         
  -4   6  18          7.97         12.50         4.13 o                         
  -3   6  18          2.82          2.41         3.73 o                         
  -2   6  18          0.00          4.09         3.73 o                         
  -1   6  18          0.47          3.36         4.10 o                         
   0   6  18          0.00         -2.01         3.86 o                         
   1   6  18          0.08         -4.02         4.02 o                         
   2   6  18          5.15         10.34         5.90 o                         
   3   6  18          1.80          1.40         4.38 o                         
 -15   0  19          6.20         10.70         6.05 o                         
 -13   0  19          2.67          5.89         4.56 o                         
 -11   0  19          5.74          3.84         3.40 o                         
  -9   0  19         95.89        105.24         6.18 o                         
  -7   0  19        300.13        299.61        15.82 o                         
  -5   0  19         40.78         35.11         3.32 o                         
  -3   0  19          1.27          1.47         1.94 o                         
  -1   0  19          0.27          1.36         1.80 o                         
   1   0  19          0.64          2.35         1.62 o                         
   3   0  19          6.81          4.18         1.89 o                         
   5   0  19         10.29          5.55         3.61 o                         
   7   0  19        342.29        352.98        13.32 o                         
   9   0  19          8.65          9.46         3.92 o                         
  11   0  19         35.29         38.24         5.67 o                         
  13   0  19         31.58         30.42         6.01 o                         
 -16   1  19          0.41         -2.31         4.35 o                         
 -15   1  19          0.09          2.44         4.05 o                         
 -14   1  19          0.03         -2.93         2.93 o                         
 -13   1  19          0.15          0.96         2.86 o                         
 -12   1  19          0.22          3.51         2.68 o                         
 -11   1  19          0.02          1.72         2.14 o                         
 -10   1  19          0.00          2.55         2.06 o                         
  -9   1  19         15.34         14.19         2.34 o                         
  -8   1  19         22.69         27.55         2.65 o                         
  -7   1  19         53.43         57.37         3.44 o                         
  -6   1  19         33.19         33.91         2.66 o                         
  -5   1  19         49.32         47.61         3.41 o                         
  -4   1  19          4.17          3.66         1.45 o                         
  -3   1  19          0.49         -0.55         1.33 o                         
  -2   1  19          4.00          2.78         1.41 o                         
  -1   1  19          0.43          3.53         1.29 o                         
   0   1  19         31.02         31.47         1.99 o                         
   1   1  19        171.46        183.36         4.95 o                         
   2   1  19         12.75         10.48         1.66 o                         
   3   1  19          8.82          9.66         1.50 o                         
   4   1  19         25.95         21.05         2.01 o                         
   5   1  19        133.87        146.86         5.08 o                         
   6   1  19        103.58        116.21         4.63 o                         
   7   1  19          9.18          7.67         2.15 o                         
   8   1  19          1.59          2.43         2.16 o                         
   9   1  19          1.02         -0.41         3.06 o                         
  10   1  19          0.01         -0.99         2.99 o                         
  11   1  19          4.10          5.35         3.04 o                         
  12   1  19          2.56          2.56         3.17 o                         
  13   1  19          2.48          6.12         3.84 o                         
 -15   2  19          0.35         -1.67         3.55 o                         
 -14   2  19          0.03          0.49         3.25 o                         
 -13   2  19          0.13         -1.14         3.13 o                         
 -12   2  19          0.00          2.06         2.59 o                         
 -11   2  19          0.00          0.31         2.78 o                         
 -10   2  19          6.59          7.53         2.28 o                         
  -9   2  19          4.01          3.96         2.28 o                         
  -8   2  19         14.39         10.27         2.49 o                         
  -7   2  19          1.10         -1.73         1.73 o                         
  -6   2  19          0.41         -2.18         2.18 o                         
  -5   2  19         19.24         25.99         3.71 o                         
  -4   2  19         42.66         44.80         3.62 o                         
  -3   2  19         71.34         62.45         2.99 o                         
  -2   2  19         74.62         60.19         3.92 o                         
  -1   2  19          0.72         -0.75         1.76 o                         
   0   2  19         14.89         12.11         1.94 o                         
   1   2  19          0.11          0.00         1.81 o                         
   2   2  19          2.91          6.24         1.99 o                         
   3   2  19         36.88         44.32         3.25 o                         
   4   2  19        122.92        124.03         5.28 o                         
   5   2  19         31.08         31.49         3.01 o                         
   6   2  19         13.46         10.59         4.09 o                         
   7   2  19          0.00         -0.72         2.09 o                         
   8   2  19          3.18          3.84         2.38 o                         
   9   2  19          1.16          1.74         2.54 o                         
  10   2  19          4.18          3.57         2.87 o                         
  11   2  19         10.68         10.89         3.64 o                         
  12   2  19          6.50          5.24         4.72 o                         
  13   2  19          0.48          0.34         3.86 o                         
 -14   3  19          0.22         -1.55         3.91 o                         
 -13   3  19          0.00         -0.24         3.41 o                         
 -12   3  19          2.58          4.23         3.28 o                         
 -11   3  19          1.08         -2.67         2.67 o                         
 -10   3  19          2.05          5.23         2.69 o                         
  -9   3  19          1.49         -0.05         2.14 o                         
  -8   3  19          6.18          0.75         3.25 o                         
  -7   3  19          1.49         -2.03         2.03 o                         
  -6   3  19          5.27          7.88         2.20 o                         
  -5   3  19          4.96          8.08         2.09 o                         
  -4   3  19          1.52          0.83         1.89 o                         
  -3   3  19          0.24          2.70         1.97 o                         
  -2   3  19          8.77          9.16         1.98 o                         
  -1   3  19         23.05         31.45         4.11 o                         
   0   3  19         13.92         15.85         2.54 o                         
   1   3  19         23.39         20.01         2.72 o                         
   2   3  19         50.35         48.89         5.75 o                         
   3   3  19          5.64          0.22         2.25 o                         
   4   3  19         74.96         69.97         5.57 o                         
   5   3  19         57.45         62.21         8.44 o                         
   6   3  19         17.51         21.37         3.95 o                         
   7   3  19         59.28         53.86         4.86 o                         
   8   3  19        101.59         84.52         5.15 o                         
   9   3  19         12.65         14.69         3.27 o                         
  10   3  19          0.22          2.43         3.16 o                         
  11   3  19          1.65          1.57         3.64 o                         
  12   3  19          1.71          3.01         5.40 o                         
 -12   4  19          0.73         -2.80         4.62 o                         
 -11   4  19          0.20         -0.94         3.38 o                         
 -10   4  19          1.42          6.86         3.96 o                         
  -9   4  19          2.42          0.49         3.07 o                         
  -8   4  19          1.75         -0.09         3.00 o                         
  -7   4  19          4.23          4.08         2.59 o                         
  -6   4  19         18.86         21.28         3.16 o                         
  -5   4  19          8.59         10.86         2.61 o                         
  -4   4  19          0.02         -2.02         2.02 o                         
  -3   4  19         19.88         23.82         3.15 o                         
  -2   4  19          2.99          2.55         2.41 o                         
  -1   4  19          5.37          7.46         2.59 o                         
   0   4  19          8.68          8.60         2.74 o                         
   1   4  19         17.14         21.44         4.31 o                         
   2   4  19          0.91          2.60         2.81 o                         
   3   4  19         33.03         31.66         4.51 o                         
   4   4  19         71.94         68.61         5.20 o                         
   5   4  19         28.64         26.39         4.18 o                         
   6   4  19         26.61         30.29         5.14 o                         
   7   4  19          7.55          9.84         4.09 o                         
   8   4  19          3.63          3.91         3.86 o                         
   9   4  19          4.49          0.48         4.58 o                         
  10   4  19          3.20         -2.36         4.49 o                         
 -10   5  19          0.76          6.99         6.62 o                         
  -9   5  19          1.66          9.12         3.68 o                         
  -8   5  19          1.68          2.12         3.56 o                         
  -7   5  19          0.74          0.47         3.35 o                         
  -6   5  19          7.86          8.85         3.66 o                         
  -5   5  19          9.23          9.35         3.08 o                         
  -4   5  19          0.32          3.91         3.07 o                         
  -3   5  19          0.13          0.89         3.84 o                         
  -2   5  19          0.72         -0.43         2.82 o                         
  -1   5  19          0.77         -1.62         2.97 o                         
   0   5  19          1.95          0.36         2.95 o                         
   1   5  19          0.00          3.57         3.36 o                         
   2   5  19          5.64         -0.03         4.51 o                         
   3   5  19          0.26         -3.43         3.43 o                         
   4   5  19          1.17         -0.82         3.55 o                         
   5   5  19          1.50          5.71         3.99 o                         
   6   5  19          0.92         -2.60         4.13 o                         
   7   5  19          3.24          7.32         4.39 o                         
  -4   6  19          0.00         -2.93         3.92 o                         
  -3   6  19          1.72         -0.33         3.85 o                         
  -2   6  19          0.38         -3.51         3.81 o                         
  -1   6  19          0.01         -3.19         3.99 o                         
   0   6  19          0.73          2.50         4.45 o                         
   1   6  19          0.24         -1.44         4.71 o                         
   2   6  19          5.10          8.95         4.78 o                         
 -14   0  20          1.86          5.99         4.85 o                         
 -12   0  20          1.40          2.67         3.15 o                         
 -10   0  20         15.37         20.30         3.61 o                         
  -8   0  20         66.64         64.88         4.87 o                         
  -6   0  20         36.36         37.68         3.82 o                         
  -4   0  20         12.07          8.60         2.37 o                         
  -2   0  20        131.72        137.92         8.33 o                         
   0   0  20         44.69         42.61         5.16 o                         
   2   0  20          0.11          3.22         1.87 o                         
   4   0  20          9.41         11.41         2.78 o                         
   6   0  20         42.54         51.12         6.55 o                         
   8   0  20          2.58          6.95         3.35 o                         
  10   0  20         11.90         10.23         4.58 o                         
  12   0  20         30.87         27.88         5.87 o                         
 -15   1  20          0.01         -1.74         3.81 o                         
 -14   1  20          0.56          0.01         3.26 o                         
 -13   1  20          0.02         -2.48         2.99 o                         
 -12   1  20          1.46          2.15         2.62 o                         
 -11   1  20          0.37          1.82         2.28 o                         
 -10   1  20          1.00          0.66         2.02 o                         
  -9   1  20          0.06         -1.92         1.92 o                         
  -8   1  20         78.34         71.76         3.98 o                         
  -7   1  20         21.23         16.36         2.26 o                         
  -6   1  20         17.48         20.14         3.07 o                         
  -5   1  20          4.17          5.92         1.93 o                         
  -4   1  20          0.58          2.27         1.64 o                         
  -3   1  20          0.86         -0.68         1.39 o                         
  -2   1  20         34.28         27.23         2.15 o                         
  -1   1  20         27.33         34.63         3.48 o                         
   0   1  20        185.38        191.18         6.64 o                         
   1   1  20         32.80         38.60         2.30 o                         
   2   1  20         49.87         53.60         2.68 o                         
   3   1  20         39.96         43.82         2.80 o                         
   4   1  20         10.92         13.07         2.34 o                         
   5   1  20          1.62          4.18         1.71 o                         
   6   1  20          8.33          8.09         2.69 o                         
   7   1  20          2.68          4.64         2.19 o                         
   8   1  20         29.27         30.38         3.22 o                         
   9   1  20         11.24         17.19         3.37 o                         
  10   1  20          2.94          3.52         2.98 o                         
  11   1  20          1.87          6.83         3.14 o                         
  12   1  20         15.86         18.76         3.98 o                         
  13   1  20          6.04          2.68         3.88 o                         
 -15   2  20          0.17         -3.82         3.82 o                         
 -14   2  20          0.11         -2.33         3.42 o                         
 -13   2  20          0.08          5.43         3.17 o                         
 -12   2  20          0.43          3.38         2.77 o                         
 -11   2  20          1.72          3.45         2.62 o                         
 -10   2  20          4.71          8.64         2.44 o                         
  -9   2  20          6.82          6.40         2.34 o                         
  -8   2  20          2.82          1.98         2.06 o                         
  -7   2  20         15.67         14.22         2.43 o                         
  -6   2  20          6.64          8.62         2.18 o                         
  -5   2  20          6.65          1.53         1.95 o                         
  -4   2  20          6.35          5.11         3.43 o                         
  -3   2  20        183.16        187.37         8.99 o                         
  -2   2  20         96.67         97.81         6.64 o                         
  -1   2  20        114.82        121.03         4.59 o                         
   0   2  20         98.24        104.40         5.24 o                         
   1   2  20          5.51          6.27         2.32 o                         
   2   2  20         78.14         62.10         6.02 o                         
   3   2  20        136.04        140.74         6.28 o                         
   4   2  20         52.78         67.26         4.04 o                         
   5   2  20         16.73         22.98         3.75 o                         
   6   2  20          1.65         -0.52         2.29 o                         
   7   2  20          0.03          2.11         2.32 o                         
   8   2  20          2.28          1.79         2.57 o                         
   9   2  20          1.93          3.35         2.86 o                         
  10   2  20          0.87         -0.04         3.73 o                         
  11   2  20          0.81          1.42         3.75 o                         
  12   2  20          0.90         -0.94         4.54 o                         
 -14   3  20          0.01          1.92         6.26 o                         
 -13   3  20          0.35         -2.65         3.55 o                         
 -12   3  20          0.00         -2.68         3.16 o                         
 -11   3  20          0.38         -2.89         2.89 o                         
 -10   3  20          1.39         -0.88         2.66 o                         
  -9   3  20          0.99         -0.87         2.22 o                         
  -8   3  20          0.36         -0.55         2.44 o                         
  -7   3  20          3.92          4.07         2.34 o                         
  -6   3  20         21.54         26.49         2.98 o                         
  -5   3  20          0.04          0.34         2.05 o                         
  -4   3  20          0.30          1.58         1.95 o                         
  -3   3  20         60.81         58.60         3.69 o                         
  -2   3  20         20.43         15.78         2.28 o                         
  -1   3  20         29.88         26.94         2.88 o                         
   0   3  20         20.73         20.65         2.94 o                         
   1   3  20          0.11         -2.13         2.13 o                         
   2   3  20          2.67          1.26         2.21 o                         
   3   3  20          4.37          1.97         2.39 o                         
   4   3  20         56.10         61.07         4.65 o                         
   5   3  20          0.00          2.37         2.86 o                         
   6   3  20         36.04         29.03         4.10 o                         
   7   3  20         29.50         27.90         4.12 o                         
   8   3  20          9.29          4.94         3.58 o                         
   9   3  20         16.57         16.08         3.43 o                         
  10   3  20          0.59          3.49         3.55 o                         
  11   3  20          1.58         -0.99         3.90 o                         
 -12   4  20          0.00          4.69         4.17 o                         
 -11   4  20          0.58         -2.25         3.43 o                         
 -10   4  20          0.49         -0.80         3.33 o                         
  -9   4  20          1.20          0.00         2.84 o                         
  -8   4  20          2.79          0.11         3.01 o                         
  -7   4  20          0.66         -0.50         2.78 o                         
  -6   4  20          1.69          1.68         3.08 o                         
  -5   4  20          1.17          3.31         2.50 o                         
  -4   4  20          8.34          1.85         2.99 o                         
  -3   4  20          2.50          1.78         2.47 o                         
  -2   4  20         12.01          9.78         2.95 o                         
  -1   4  20          0.98          0.68         2.42 o                         
   0   4  20          1.45          1.80         2.50 o                         
   1   4  20          0.95         -1.71         2.47 o                         
   2   4  20         27.06         27.29         3.77 o                         
   3   4  20          0.14          2.45         4.58 o                         
   4   4  20          9.82          5.25         3.38 o                         
   5   4  20         16.03         17.58         3.87 o                         
   6   4  20          3.59          1.79         3.53 o                         
   7   4  20          3.75          3.37         3.93 o                         
   8   4  20          0.28          0.13         3.91 o                         
   9   4  20          3.17          3.61         4.43 o                         
  -9   5  20          0.73         -3.89         3.89 o                         
  -8   5  20          4.99         10.09         3.90 o                         
  -7   5  20          6.65         14.46         4.93 o                         
  -6   5  20          1.99         -0.08         3.39 o                         
  -5   5  20          0.30         -1.90         3.41 o                         
  -4   5  20          4.64          7.56         3.10 o                         
  -3   5  20          6.47          6.15         3.27 o                         
  -2   5  20          1.07          2.00         3.66 o                         
  -1   5  20          0.02         -0.32         3.06 o                         
   0   5  20          0.14          3.23         3.06 o                         
   1   5  20          0.21          1.27         3.65 o                         
   2   5  20          0.05         -3.12         3.59 o                         
   3   5  20          2.45          1.84         3.70 o                         
   4   5  20          1.59          0.64         4.14 o                         
   5   5  20          3.10          4.10         4.25 o                         
   6   5  20          5.31          3.91         6.04 o                         
   7   5  20          7.99          7.32         8.41 o                         
  -2   6  20          3.29          2.97        10.11 o                         
  -1   6  20          0.25         -5.68         8.76 o                         
   0   6  20          0.30         -1.76         6.01 o                         
 -15   0  21          0.15          0.48         5.77 o                         
 -13   0  21          2.58          5.39         6.74 o                         
 -11   0  21          0.16         -2.93         2.93 o                         
  -9   0  21          3.49         -0.24         2.61 o                         
  -7   0  21         25.26         24.24         3.39 o                         
  -5   0  21         18.43         13.26         2.90 o                         
  -3   0  21         17.92         19.25         2.95 o                         
  -1   0  21         93.55        102.52         6.97 o                         
   1   0  21          9.29         13.13         2.81 o                         
   3   0  21          9.66          3.77         2.05 o                         
   5   0  21         12.42         15.99         3.03 o                         
   7   0  21          0.17          2.11         2.79 o                         
   9   0  21          2.21          1.92         4.16 o                         
  11   0  21          6.73         -0.90         4.16 o                         
 -15   1  21          0.03         -0.90         4.50 o                         
 -14   1  21          1.67          0.14         3.26 o                         
 -13   1  21          0.42          1.25         2.83 o                         
 -12   1  21          0.01         -0.14         2.60 o                         
 -11   1  21          0.19          2.36         2.37 o                         
 -10   1  21          1.79          1.57         2.17 o                         
  -9   1  21         34.79         41.62         3.30 o                         
  -8   1  21         12.42         12.63         2.44 o                         
  -7   1  21          2.80          4.34         2.19 o                         
  -6   1  21          3.16         -0.70         2.29 o                         
  -5   1  21          3.35          2.95         1.93 o                         
  -4   1  21          3.24          1.76         1.64 o                         
  -3   1  21          6.52          3.92         1.75 o                         
  -2   1  21          0.53          2.71         1.77 o                         
  -1   1  21         60.93         55.42         2.99 o                         
   0   1  21          4.64          6.70         1.74 o                         
   1   1  21          1.39          1.74         1.57 o                         
   2   1  21          2.84          0.64         1.57 o                         
   3   1  21          1.14         -0.22         1.80 o                         
   4   1  21          0.85         -1.30         1.77 o                         
   5   1  21          5.41          3.97         1.83 o                         
   6   1  21          2.36          3.33         2.03 o                         
   7   1  21          4.66          3.20         2.40 o                         
   8   1  21        101.02        100.41         5.90 o                         
   9   1  21          0.01         -2.56         2.56 o                         
  10   1  21          0.00         -0.27         2.89 o                         
  11   1  21          6.30          6.02         3.43 o                         
  12   1  21          0.75         13.46         4.02 o                         
 -14   2  21          0.08         -0.70         3.47 o                         
 -13   2  21          0.06          4.66         3.19 o                         
 -12   2  21          0.27         -2.38         3.68 o                         
 -11   2  21          0.14         -0.82         2.68 o                         
 -10   2  21          2.60          2.42         2.65 o                         
  -9   2  21          1.44          2.49         2.26 o                         
  -8   2  21          1.02          0.26         2.10 o                         
  -7   2  21          3.58          0.45         1.98 o                         
  -6   2  21         33.64         26.79         2.75 o                         
  -5   2  21         10.74         10.77         2.44 o                         
  -4   2  21         30.50         30.48         2.58 o                         
  -3   2  21         17.23         14.16         2.34 o                         
  -2   2  21          0.08          0.85         2.27 o                         
  -1   2  21          0.05         -0.32         1.72 o                         
   0   2  21          2.24          4.11         2.22 o                         
   1   2  21         11.77         11.97         2.48 o                         
   2   2  21          0.65          0.66         2.09 o                         
   3   2  21         47.28         44.72         3.54 o                         
   4   2  21         75.03         70.65         4.19 o                         
   5   2  21          0.45          0.86         2.81 o                         
   6   2  21          6.64          0.08         2.88 o                         
   7   2  21          3.70          3.86         3.17 o                         
   8   2  21          2.16          2.75         2.83 o                         
   9   2  21          3.88          2.62         3.37 o                         
  10   2  21          0.83         -1.43         3.53 o                         
  11   2  21          0.47          2.50         4.07 o                         
  12   2  21          3.00          4.88         4.47 o                         
 -13   3  21          0.39         -0.21         3.84 o                         
 -12   3  21          0.56          0.42         3.20 o                         
 -11   3  21          0.40          0.44         2.96 o                         
 -10   3  21          0.07         -0.99         2.85 o                         
  -9   3  21          0.54          3.45         2.59 o                         
  -8   3  21          0.40         -0.70         2.39 o                         
  -7   3  21          3.64          0.29         2.23 o                         
  -6   3  21          1.38         -1.06         2.97 o                         
  -5   3  21         18.22         25.23         3.78 o                         
  -4   3  21          1.01         -0.96         2.00 o                         
  -3   3  21         39.13         37.84         3.41 o                         
  -2   3  21          2.54         -0.78         2.13 o                         
  -1   3  21          4.32          2.21         2.31 o                         
   0   3  21         16.59         15.16         2.79 o                         
   1   3  21          2.66          4.08         2.39 o                         
   2   3  21         48.95         53.64         3.93 o                         
   3   3  21         23.93         28.32         3.89 o                         
   4   3  21          8.41         10.95         3.22 o                         
   5   3  21          2.96         -0.23         2.91 o                         
   6   3  21         29.91         30.80         4.86 o                         
   7   3  21         20.48         20.36         4.06 o                         
   8   3  21         11.08          4.15         3.96 o                         
   9   3  21          4.09          6.03         3.96 o                         
  10   3  21          1.59         -0.24         4.19 o                         
 -11   4  21          0.72          3.22         4.38 o                         
 -10   4  21          2.83         -3.46         3.46 o                         
  -9   4  21          0.62         -3.13         3.36 o                         
  -8   4  21          1.14         -3.33         3.33 o                         
  -7   4  21          1.88          1.75         2.70 o                         
  -6   4  21          1.14          0.76         2.75 o                         
  -5   4  21          0.04         -1.04         2.42 o                         
  -4   4  21          4.63          7.57         2.94 o                         
  -3   4  21          0.09          0.18         2.57 o                         
  -2   4  21          6.14          7.04         3.05 o                         
  -1   4  21          2.61          2.87         2.66 o                         
   0   4  21          4.43          1.46         2.78 o                         
   1   4  21          2.75          4.31         2.90 o                         
   2   4  21          1.26          1.08         3.16 o                         
   3   4  21         29.37         28.79         4.14 o                         
   4   4  21          0.04          4.50         3.34 o                         
   5   4  21          5.67          1.22         3.43 o                         
   6   4  21          0.06         -0.33         3.84 o                         
   7   4  21         12.07         11.52         4.44 o                         
   8   4  21          4.53          7.04         5.47 o                         
   9   4  21          2.17          0.52         4.69 o                         
  -8   5  21          0.54         -3.62         3.72 o                         
  -7   5  21          0.20         -1.51         4.56 o                         
  -6   5  21          5.22          4.85         3.69 o                         
  -5   5  21          0.00          0.30         3.64 o                         
  -4   5  21          0.96          3.56         3.31 o                         
  -3   5  21          0.07         -1.38         3.27 o                         
  -2   5  21          0.03         -0.72         3.12 o                         
  -1   5  21          0.00          0.09         3.16 o                         
   0   5  21          0.06         -0.16         3.61 o                         
   1   5  21          0.22          0.20         3.76 o                         
   2   5  21          0.14          1.29         4.38 o                         
   3   5  21          1.28          1.67         4.86 o                         
   4   5  21          5.53          4.16         4.36 o                         
   5   5  21          2.64          6.02         4.55 o                         
   6   5  21          8.08         18.63         8.53 o                         
 -14   0  22          0.02         -1.44         6.26 o                         
 -12   0  22          0.00         -3.56         3.56 o                         
 -10   0  22          0.60         -2.65         2.83 o                         
  -8   0  22         61.64         55.25         4.66 o                         
  -6   0  22         88.82         88.47         6.26 o                         
  -4   0  22          2.50          2.69         4.02 o                         
  -2   0  22         16.91         21.02         3.03 o                         
   0   0  22          0.71         -0.56         2.24 o                         
   2   0  22         11.34         15.03         4.06 o                         
   4   0  22         36.06         49.77         6.40 o                         
   6   0  22         27.30         30.61         4.93 o                         
   8   0  22         42.30         41.36         6.74 o                         
  10   0  22          0.31          4.33         4.36 o                         
  12   0  22          0.69         -1.20         4.95 o                         
 -14   1  22          0.17          0.10         3.38 o                         
 -13   1  22          0.05         -2.37         3.29 o                         
 -12   1  22          0.00          2.33         2.77 o                         
 -11   1  22          0.01         -2.35         2.35 o                         
 -10   1  22          0.02         -1.12         2.42 o                         
  -9   1  22          6.33         -0.14         2.21 o                         
  -8   1  22          0.02          0.67         2.11 o                         
  -7   1  22         24.99         23.87         2.73 o                         
  -6   1  22         25.53         30.81         4.00 o                         
  -5   1  22         16.93         11.17         2.17 o                         
  -4   1  22          0.42          1.86         1.86 o                         
  -3   1  22          1.92          1.07         2.20 o                         
  -2   1  22          9.49          9.87         2.82 o                         
  -1   1  22          2.08          0.55         1.86 o                         
   0   1  22         25.18         32.47         2.81 o                         
   1   1  22          0.72         -0.06         1.83 o                         
   2   1  22         86.46         82.69         4.19 o                         
   3   1  22          2.95          4.19         2.00 o                         
   4   1  22          0.39          0.42         2.14 o                         
   5   1  22          7.27          8.25         2.38 o                         
   6   1  22         18.11         19.66         2.89 o                         
   7   1  22         55.60         57.98         4.65 o                         
   8   1  22          0.50          2.41         2.69 o                         
   9   1  22          6.09          2.07         3.21 o                         
  10   1  22          0.53         -1.81         3.61 o                         
  11   1  22          1.14          1.79         3.45 o                         
  12   1  22          0.07          2.09         3.61 o                         
 -14   2  22          0.30         -3.71         3.91 o                         
 -13   2  22          0.09         -3.35         3.35 o                         
 -12   2  22          0.95         -0.42         3.17 o                         
 -11   2  22          0.09         -2.54         2.70 o                         
 -10   2  22          1.86         -2.31         2.34 o                         
  -9   2  22          0.27         -2.56         2.56 o                         
  -8   2  22          0.52         -0.16         2.21 o                         
  -7   2  22          0.04          2.72         2.19 o                         
  -6   2  22          3.45          2.85         2.24 o                         
  -5   2  22         44.26         48.45         3.47 o                         
  -4   2  22          8.84          7.90         2.23 o                         
  -3   2  22          4.89          7.88         2.15 o                         
  -2   2  22         57.34         59.73         4.00 o                         
  -1   2  22         40.51         38.64         3.03 o                         
   0   2  22         41.81         44.39         3.84 o                         
   1   2  22        192.91        209.25        11.32 o                         
   2   2  22          9.58          9.30         2.69 o                         
   3   2  22         55.30         55.91         3.87 o                         
   4   2  22          2.26          1.07         2.47 o                         
   5   2  22          5.63          6.77         3.61 o                         
   6   2  22          0.01         -2.84         2.84 o                         
   7   2  22          2.56          2.12         3.23 o                         
   8   2  22          0.47          0.31         4.56 o                         
   9   2  22          4.90          3.85         4.99 o                         
  10   2  22          5.80          5.14         5.03 o                         
  11   2  22          0.39         -3.22         4.35 o                         
 -13   3  22          0.03         -3.37         6.26 o                         
 -12   3  22          0.03          0.35         3.82 o                         
 -11   3  22          0.17         -2.74         3.20 o                         
 -10   3  22          0.07          0.36         3.21 o                         
  -9   3  22          0.78          0.84         2.71 o                         
  -8   3  22          0.00          1.75         2.56 o                         
  -7   3  22          0.67          4.05         2.60 o                         
  -6   3  22          3.29          5.43         2.39 o                         
  -5   3  22         31.00         32.30         3.60 o                         
  -4   3  22          3.83          5.52         2.42 o                         
  -3   3  22         38.85         36.15         3.26 o                         
  -2   3  22         34.86         32.44         3.71 o                         
  -1   3  22          0.02         -2.30         2.30 o                         
   0   3  22          0.49         -0.25         2.34 o                         
   1   3  22         22.27         23.11         3.23 o                         
   2   3  22         28.36         25.45         4.23 o                         
   3   3  22          0.00         -2.41         2.92 o                         
   4   3  22         16.89         15.68         3.53 o                         
   5   3  22          5.58          1.24         3.36 o                         
   6   3  22          1.20         -3.09         3.09 o                         
   7   3  22          0.07         -2.03         3.37 o                         
   8   3  22          0.00         -0.10         3.78 o                         
   9   3  22          0.34          4.94         3.94 o                         
  10   3  22          0.19         -1.30         4.33 o                         
 -11   4  22          0.95          0.41         4.93 o                         
 -10   4  22          1.30         -2.64         3.74 o                         
  -9   4  22          0.05         -3.27         3.27 o                         
  -8   4  22          3.10          3.29         3.26 o                         
  -7   4  22          2.36          3.43         2.91 o                         
  -6   4  22          0.00         -2.65         2.65 o                         
  -5   4  22          4.02         -0.13         2.71 o                         
  -4   4  22          0.74         -3.01         3.01 o                         
  -3   4  22         18.87         21.05         3.48 o                         
  -2   4  22          0.03         -2.39         2.86 o                         
  -1   4  22          2.48          2.44         2.86 o                         
   0   4  22          3.16          1.21         2.77 o                         
   1   4  22          1.35          0.80         3.10 o                         
   2   4  22          4.16          1.08         3.29 o                         
   3   4  22          9.49          3.85         3.53 o                         
   4   4  22          0.34          2.38         3.70 o                         
   5   4  22          8.73          3.26         4.24 o                         
   6   4  22         14.33         12.36         4.35 o                         
   7   4  22          2.81          0.18         4.51 o                         
   8   4  22          0.12          3.96         4.60 o                         
  -7   5  22          1.89          1.48         4.90 o                         
  -6   5  22          0.01          0.13         3.60 o                         
  -5   5  22          6.25          9.79         3.95 o                         
  -4   5  22          0.04         -3.27         3.36 o                         
  -3   5  22          3.93          1.89         3.46 o                         
  -2   5  22          7.01          5.21         3.51 o                         
  -1   5  22          7.03          8.65         4.00 o                         
   0   5  22          3.34          6.05         4.51 o                         
   1   5  22          0.11         -1.45         3.91 o                         
   2   5  22          1.52         -0.33         4.26 o                         
   3   5  22          8.78          3.09         4.72 o                         
   4   5  22          0.78          0.78         4.48 o                         
 -13   0  23          2.41          9.49         4.62 o                         
 -11   0  23          0.15         -2.26         3.35 o                         
  -9   0  23          1.43         -1.02         3.64 o                         
  -7   0  23         22.83         19.73         3.54 o                         
  -5   0  23         22.62         20.31         3.23 o                         
  -3   0  23          2.29          0.06         2.33 o                         
  -1   0  23          0.00          2.18         2.32 o                         
   1   0  23          0.87         -0.90         2.29 o                         
   3   0  23          8.68          7.09         3.21 o                         
   5   0  23          2.17          0.48         6.26 o                         
   7   0  23         86.73         80.54         8.18 o                         
   9   0  23         15.51         10.93         4.81 o                         
  11   0  23          0.23         -2.10         4.88 o                         
 -14   1  23          0.12         -3.72         3.72 o                         
 -13   1  23          2.09          2.35         3.59 o                         
 -12   1  23          0.69          0.87         2.86 o                         
 -11   1  23          0.13         -2.46         2.46 o                         
 -10   1  23          0.02          2.73         2.49 o                         
  -9   1  23          8.07         11.28         2.63 o                         
  -8   1  23         25.80         36.25         4.03 o                         
  -7   1  23          1.89          0.94         3.95 o                         
  -6   1  23         55.11         57.16         3.71 o                         
  -5   1  23         10.84         13.14         2.25 o                         
  -4   1  23          0.04          0.30         2.15 o                         
  -3   1  23          0.97         -1.87         1.87 o                         
  -2   1  23         34.49         30.88         2.86 o                         
  -1   1  23         15.25         12.48         2.42 o                         
   0   1  23          3.29          3.78         2.08 o                         
   1   1  23          5.87          5.09         2.15 o                         
   2   1  23          9.14          7.93         2.70 o                         
   3   1  23          0.05         -1.54         2.94 o                         
   4   1  23          2.59          0.20         2.21 o                         
   5   1  23         16.34         10.17         2.94 o                         
   6   1  23         20.21         19.21         4.03 o                         
   7   1  23          4.33          7.32         3.37 o                         
   8   1  23         22.10         20.35         3.77 o                         
   9   1  23          8.59         11.40         4.65 o                         
  10   1  23          2.23          3.50         3.34 o                         
  11   1  23          0.01         -0.42         3.60 o                         
 -13   2  23          0.00         -3.69         3.83 o                         
 -12   2  23          0.15         -2.77         3.19 o                         
 -11   2  23          0.17         -2.79         2.79 o                         
 -10   2  23          0.29         -2.43         2.43 o                         
  -9   2  23          1.46         -0.46         2.37 o                         
  -8   2  23          5.47          4.84         2.47 o                         
  -7   2  23          0.18          4.26         2.29 o                         
  -6   2  23          0.02          3.39         2.46 o                         
  -5   2  23         14.84         17.29         2.76 o                         
  -4   2  23         11.48         17.30         2.56 o                         
  -3   2  23         30.41         33.88         3.00 o                         
  -2   2  23          4.16          1.21         2.10 o                         
  -1   2  23          5.63          3.04         2.28 o                         
   0   2  23          2.25          1.33         2.64 o                         
   1   2  23         10.57         13.65         4.93 o                         
   2   2  23         39.61         37.48         3.51 o                         
   3   2  23          4.80         -0.20         2.37 o                         
   4   2  23          0.27          1.16         2.58 o                         
   5   2  23          3.93          5.58         3.06 o                         
   6   2  23          1.48         -1.46         3.33 o                         
   7   2  23          1.74          0.29         3.57 o                         
   8   2  23         12.21         10.91         4.59 o                         
   9   2  23          1.49         -2.68         4.53 o                         
  10   2  23          0.93          0.66         5.61 o                         
 -12   3  23          0.00          3.89         3.88 o                         
 -11   3  23          0.04         -3.50         3.50 o                         
 -10   3  23          0.06          0.84         3.25 o                         
  -9   3  23          0.07          3.00         2.71 o                         
  -8   3  23          2.16          0.35         3.19 o                         
  -7   3  23          1.79         -2.47         2.47 o                         
  -6   3  23         12.59         11.87         2.78 o                         
  -5   3  23          2.56         10.58         2.52 o                         
  -4   3  23         34.81         40.03         4.66 o                         
  -3   3  23          0.05          0.56         2.76 o                         
  -2   3  23          0.03         -2.47         2.47 o                         
  -1   3  23          1.35          0.33         3.40 o                         
   0   3  23          1.01          0.62         2.56 o                         
   1   3  23          4.37          4.51         2.65 o                         
   2   3  23          8.32          6.10         2.88 o                         
   3   3  23         10.79          8.08         3.42 o                         
   4   3  23          4.87          4.79         3.48 o                         
   5   3  23          1.34          4.09         3.40 o                         
   6   3  23          2.98          5.33         3.81 o                         
   7   3  23          3.15          5.83         3.94 o                         
   8   3  23          0.13         -4.43         4.68 o                         
   9   3  23          0.60         -0.85         4.32 o                         
 -10   4  23          0.07         -1.60         3.80 o                         
  -9   4  23          0.01         -1.31         4.31 o                         
  -8   4  23          5.97          2.21         3.53 o                         
  -7   4  23          0.47          0.92         3.05 o                         
  -6   4  23          6.64          6.84         3.26 o                         
  -5   4  23          0.78         -0.98         3.69 o                         
  -4   4  23          2.72          5.69         3.25 o                         
  -3   4  23          8.95          6.78         3.81 o                         
  -2   4  23          0.78         -1.34         2.89 o                         
  -1   4  23          7.05         10.88         3.24 o                         
   0   4  23          0.75         -0.90         2.87 o                         
   1   4  23          2.73          5.85         3.21 o                         
   2   4  23          0.13         -2.68         3.33 o                         
   3   4  23          0.88          2.91         3.50 o                         
   4   4  23          3.57          2.10         3.76 o                         
   5   4  23          5.21          0.61         4.17 o                         
   6   4  23         26.92         26.16         4.94 o                         
   7   4  23          0.23          2.01         4.60 o                         
  -6   5  23          1.07          4.05         4.38 o                         
  -5   5  23          0.52         -0.53         4.00 o                         
  -4   5  23          0.04          2.80         4.14 o                         
  -3   5  23          0.27          3.22         3.67 o                         
  -2   5  23          1.01         -1.18         3.76 o                         
  -1   5  23          0.05         -1.76         3.52 o                         
   0   5  23          0.23         -1.02         3.90 o                         
   1   5  23          0.01         -1.22         4.31 o                         
   2   5  23          0.14         -6.08         6.60 o                         
   3   5  23          0.07         -0.62         4.72 o                         
 -14   0  24          0.01         -5.77         5.77 o                         
 -12   0  24          0.06         -1.26         4.33 o                         
 -10   0  24          0.27          0.71         3.81 o                         
  -8   0  24          0.78          0.82         3.56 o                         
  -6   0  24         13.67         10.15         2.74 o                         
  -4   0  24          1.95          0.28         3.81 o                         
  -2   0  24          1.56          2.74         3.21 o                         
   0   0  24          2.62          4.66         2.86 o                         
   2   0  24         24.70         23.69         3.77 o                         
   4   0  24          3.32          2.69         3.92 o                         
   6   0  24         23.55         31.58        11.31 o                         
   8   0  24          6.00          9.97         4.62 o                         
  10   0  24          0.45          5.59         5.32 o                         
 -13   1  24          0.17         -0.99         3.53 o                         
 -12   1  24          0.02         -0.79         3.05 o                         
 -11   1  24          0.72          1.48         2.86 o                         
 -10   1  24          0.68         -1.28         2.39 o                         
  -9   1  24          1.40          0.72         2.38 o                         
  -8   1  24          0.04          3.75         2.35 o                         
  -7   1  24          3.29         -2.14         2.14 o                         
  -6   1  24         19.30         18.24         2.66 o                         
  -5   1  24          3.83          1.07         2.36 o                         
  -4   1  24         11.56          9.68         2.34 o                         
  -3   1  24          4.79          4.80         2.13 o                         
  -2   1  24          1.28         -1.27         1.94 o                         
  -1   1  24         10.92          8.19         3.08 o                         
   0   1  24         87.89         95.87         4.77 o                         
   1   1  24         74.44         77.80         5.56 o                         
   2   1  24         47.96         48.55         4.20 o                         
   3   1  24          0.95          1.12         2.94 o                         
   4   1  24          0.01         -2.68         2.68 o                         
   5   1  24         14.50         15.27         4.54 o                         
   6   1  24         23.00         20.44         4.03 o                         
   7   1  24          1.62          0.74         3.41 o                         
   8   1  24          5.73          4.24         4.09 o                         
   9   1  24          4.03          2.70         4.25 o                         
  10   1  24          0.17         -1.63         4.43 o                         
 -13   2  24          0.09         -3.57         4.60 o                         
 -12   2  24          0.01         -0.45         3.31 o                         
 -11   2  24          0.90         -2.87         2.87 o                         
 -10   2  24          0.32         -1.50         2.69 o                         
  -9   2  24          0.72         -0.09         2.58 o                         
  -8   2  24          1.91         -1.39         2.93 o                         
  -7   2  24          9.47          6.53         2.55 o                         
  -6   2  24          5.67          3.19         2.50 o                         
  -5   2  24          4.00         -1.67         2.04 o                         
  -4   2  24         18.69         15.96         2.56 o                         
  -3   2  24          0.04         -2.13         2.13 o                         
  -2   2  24          4.59          6.08         2.42 o                         
  -1   2  24         44.79         46.82         5.83 o                         
   0   2  24         12.16         16.38         3.23 o                         
   1   2  24         17.66         12.46         3.19 o                         
   2   2  24          2.19         -0.76         2.85 o                         
   3   2  24         16.70         16.33         3.22 o                         
   4   2  24         48.22         49.35         4.80 o                         
   5   2  24          3.01         -2.28         3.12 o                         
   6   2  24          0.69         -2.93         3.58 o                         
   7   2  24         15.94         10.30         3.74 o                         
   8   2  24         19.52         18.62         4.79 o                         
   9   2  24          2.54         -3.03         4.98 o                         
  10   2  24          8.23         12.84         7.46 o                         
 -11   3  24          0.08         -0.82         3.63 o                         
 -10   3  24          0.03         -2.88         3.47 o                         
  -9   3  24          0.48          2.32         2.94 o                         
  -8   3  24          0.03         -2.67         2.67 o                         
  -7   3  24          0.06         -2.67         2.67 o                         
  -6   3  24          3.71          0.19         3.73 o                         
  -5   3  24          0.07          2.87         2.89 o                         
  -4   3  24         20.06         23.77         3.78 o                         
  -3   3  24          0.01         -3.89         3.89 o                         
  -2   3  24          4.84          6.60         3.11 o                         
  -1   3  24          0.15          1.29         2.97 o                         
   0   3  24          2.09         -2.44         2.81 o                         
   1   3  24          1.07         -0.38         2.68 o                         
   2   3  24          1.57         -2.85         2.85 o                         
   3   3  24         12.97         11.83         4.09 o                         
   4   3  24          1.06          3.29         5.09 o                         
   5   3  24          4.00         -2.90         3.70 o                         
   6   3  24          0.07         -1.89         4.39 o                         
   7   3  24          1.15          3.91         3.91 o                         
   8   3  24          0.00          4.72         4.24 o                         
  -9   4  24          0.09         -0.90         3.98 o                         
  -8   4  24          0.05          0.80         3.43 o                         
  -7   4  24          4.45         10.00         3.39 o                         
  -6   4  24          3.27          4.20         3.84 o                         
  -5   4  24          1.97         -0.78         3.44 o                         
  -4   4  24          0.82          3.81         3.59 o                         
  -3   4  24          3.75          3.96         3.55 o                         
  -2   4  24          0.31         -3.29         3.29 o                         
  -1   4  24         10.36          7.10         3.62 o                         
   0   4  24          0.98          6.67         3.34 o                         
   1   4  24          0.02          5.38         3.66 o                         
   2   4  24          1.38          1.22         3.68 o                         
   3   4  24          0.59          1.30         3.94 o                         
   4   4  24         17.15         15.41         4.49 o                         
   5   4  24          4.40          5.09         4.32 o                         
   6   4  24          8.36         15.48         5.03 o                         
  -4   5  24          1.07         -0.48         4.44 o                         
  -3   5  24          2.77          0.41         4.10 o                         
  -2   5  24          7.55         11.51         4.43 o                         
  -1   5  24          1.78         -1.75         3.79 o                         
   0   5  24          0.05         -4.16         4.16 o                         
   1   5  24          0.22         -4.14         4.61 o                         
 -13   0  25          0.90         -1.44         8.18 o                         
 -11   0  25          0.04          1.06         4.00 o                         
  -9   0  25          0.22         -1.36         3.90 o                         
  -7   0  25         39.33         43.06         5.27 o                         
  -5   0  25         13.90          7.45         7.46 o                         
  -3   0  25          1.47          2.69         2.93 o                         
  -1   0  25          0.08         -0.52         2.99 o                         
   1   0  25          1.53          3.50         3.03 o                         
   3   0  25          3.69          2.05         4.27 o                         
   5   0  25          5.20          8.00         4.97 o                         
   7   0  25          3.89         -0.96         6.26 o                         
   9   0  25         10.01         -1.44         7.22 o                         
 -13   1  25          0.01          8.23         3.95 o                         
 -12   1  25          0.25         -2.96         2.96 o                         
 -11   1  25          0.29         -2.67         2.67 o                         
 -10   1  25          0.04          0.79         2.74 o                         
  -9   1  25          0.34          0.53         2.50 o                         
  -8   1  25         13.65          9.96         2.84 o                         
  -7   1  25         10.78         16.06         2.80 o                         
  -6   1  25          4.28          4.46         2.28 o                         
  -5   1  25          7.73          4.70         2.75 o                         
  -4   1  25          1.18          1.13         2.20 o                         
  -3   1  25          0.25         -0.98         2.14 o                         
  -2   1  25          5.38          6.20         2.28 o                         
  -1   1  25         17.06         16.07         2.60 o                         
   0   1  25          0.12          0.18         2.26 o                         
   1   1  25          0.51          2.06         4.45 o                         
   2   1  25          4.73          6.26         2.99 o                         
   3   1  25         17.27         13.83         3.65 o                         
   4   1  25          3.83          2.31         3.41 o                         
   5   1  25         38.03         35.90         5.74 o                         
   6   1  25         15.25         15.59         5.42 o                         
   7   1  25          1.07         -2.23         3.69 o                         
   8   1  25          1.78          4.81         4.76 o                         
   9   1  25          0.84          5.29         5.07 o                         
  10   1  25          1.45          3.59         5.55 o                         
 -12   2  25          0.06          2.01         3.84 o                         
 -11   2  25          0.28          1.09         3.31 o                         
 -10   2  25          0.43         -1.62         2.88 o                         
  -9   2  25          0.10         -2.07         2.73 o                         
  -8   2  25          0.00          0.15         3.48 o                         
  -7   2  25          3.61          6.49         2.71 o                         
  -6   2  25          0.34         -0.10         2.19 o                         
  -5   2  25          0.06          0.21         2.33 o                         
  -4   2  25          6.17          5.42         2.53 o                         
  -3   2  25          0.51          1.76         2.37 o                         
  -2   2  25          0.82          0.11         2.41 o                         
  -1   2  25         12.17         13.70         3.33 o                         
   0   2  25          9.47          4.35         2.97 o                         
   1   2  25          7.72          4.24         3.50 o                         
   2   2  25         20.41         19.71         3.75 o                         
   3   2  25         16.60         21.65         3.75 o                         
   4   2  25         11.03         10.48         8.08 o                         
   5   2  25          1.09          0.13         3.18 o                         
   6   2  25          5.16          0.97         3.72 o                         
   7   2  25          4.36          2.88         4.44 o                         
   8   2  25          9.58         15.79         4.90 o                         
   9   2  25         24.23         23.93         7.46 o                         
 -11   3  25          0.00         -1.77         4.47 o                         
 -10   3  25          0.18         -1.36         3.91 o                         
  -9   3  25          0.36          1.38         3.18 o                         
  -8   3  25          0.18          1.01         2.95 o                         
  -7   3  25          1.48         -0.55         2.79 o                         
  -6   3  25          0.00          0.05         2.62 o                         
  -5   3  25          5.26          2.84         2.76 o                         
  -4   3  25          5.58          2.20         3.18 o                         
  -3   3  25          0.36          2.18         3.23 o                         
  -2   3  25          0.13          2.18         3.30 o                         
  -1   3  25          3.43          0.56         4.03 o                         
   0   3  25          0.63         -2.11         3.07 o                         
   1   3  25          0.04          3.73         3.33 o                         
   2   3  25          1.62          1.59         3.33 o                         
   3   3  25          0.82          2.76         3.48 o                         
   4   3  25          0.18          2.15         4.17 o                         
   5   3  25          2.72          3.76         4.14 o                         
   6   3  25          0.05          2.07         3.83 o                         
   7   3  25          4.66          6.07         4.42 o                         
   8   3  25          0.72         -5.56         7.31 o                         
  -8   4  25          0.27         -0.57         3.51 o                         
  -7   4  25          0.05         -0.12         3.79 o                         
  -6   4  25          3.85          4.95         4.86 o                         
  -5   4  25          2.53          3.23         3.76 o                         
  -4   4  25          0.04         -3.27         3.27 o                         
  -3   4  25          1.84          2.87         4.03 o                         
  -2   4  25          6.26          6.33         3.67 o                         
  -1   4  25          0.70          0.14         3.60 o                         
   0   4  25          0.03         -3.54         3.54 o                         
   1   4  25          2.35          2.64         3.86 o                         
   2   4  25          0.01         -3.70         3.70 o                         
   3   4  25          0.80          2.65         4.09 o                         
   4   4  25          0.24          1.69         4.13 o                         
   5   4  25         11.48          6.96         4.68 o                         
 -12   0  26          2.59          1.44         5.07 o                         
 -10   0  26          0.06          0.19         4.27 o                         
  -8   0  26          0.31         -3.35         3.35 o                         
  -6   0  26          8.09          6.58         4.16 o                         
  -4   0  26          0.06         -1.15         3.56 o                         
  -2   0  26          0.12         -2.95         2.95 o                         
   0   0  26          1.66          0.59         2.95 o                         
   2   0  26         27.07         31.68         4.45 o                         
   4   0  26         14.97         19.95         5.55 o                         
   6   0  26          8.68          5.18         9.14 o                         
   8   0  26          9.67         15.88         8.66 o                         
 -12   1  26          0.03         -1.35         3.14 o                         
 -11   1  26          0.02         -2.31         3.05 o                         
 -10   1  26          0.38          3.22         3.00 o                         
  -9   1  26          0.40          4.72         2.70 o                         
  -8   1  26          0.44         -0.05         2.46 o                         
  -7   1  26          6.10          5.16         2.68 o                         
  -6   1  26          3.93          8.75         2.62 o                         
  -5   1  26          1.04          0.63         2.40 o                         
  -4   1  26         12.40          8.24         2.72 o                         
  -3   1  26         13.63          8.62         2.61 o                         
  -2   1  26          5.63          7.95         2.66 o                         
  -1   1  26          5.61          5.16         2.66 o                         
   0   1  26         33.98         32.08         3.56 o                         
   1   1  26          1.32          1.95         2.95 o                         
   2   1  26         51.19         56.59         6.25 o                         
   3   1  26         27.15         28.15         4.31 o                         
   4   1  26          5.50         -0.16         3.30 o                         
   5   1  26         13.07         16.75         5.95 o                         
   6   1  26          0.03          2.41        10.11 o                         
   7   1  26          0.45         -2.32         5.55 o                         
   8   1  26          5.45          7.22         8.66 o                         
   9   1  26          1.04          5.38         5.75 o                         
 -11   2  26          0.08         -1.17         3.46 o                         
 -10   2  26          0.00         -0.67         3.06 o                         
  -9   2  26          0.70          0.90         5.35 o                         
  -8   2  26          1.50          8.38         3.09 o                         
  -7   2  26          3.65          5.19         2.79 o                         
  -6   2  26          3.18          2.26         2.65 o                         
  -5   2  26          1.13          2.10         2.59 o                         
  -4   2  26          0.32          2.62         2.48 o                         
  -3   2  26          9.46         11.70         2.82 o                         
  -2   2  26         12.98          8.24         3.21 o                         
  -1   2  26         15.78         15.98         5.83 o                         
   0   2  26          6.18          7.28         3.21 o                         
   1   2  26          3.14          2.57         5.28 o                         
   2   2  26          4.25          3.87         3.27 o                         
   3   2  26         57.39         65.56         5.28 o                         
   4   2  26          0.23         -1.50         3.87 o                         
   5   2  26          8.14          7.62         4.53 o                         
   6   2  26          0.12         -1.96         4.39 o                         
   7   2  26          2.49          3.31         4.52 o                         
   8   2  26          3.84          0.98         4.60 o                         
 -10   3  26          0.05         -0.99         3.80 o                         
  -9   3  26          0.58          2.97         3.29 o                         
  -8   3  26          0.42          0.06         2.95 o                         
  -7   3  26          0.03          1.79         3.00 o                         
  -6   3  26          0.02          3.04         3.02 o                         
  -5   3  26          0.21         -0.76         2.94 o                         
  -4   3  26          3.62          7.37         3.65 o                         
  -3   3  26          3.20         -1.66         3.33 o                         
  -2   3  26         10.41         10.22         3.65 o                         
  -1   3  26          3.31          0.38         3.23 o                         
   0   3  26          0.31          2.11         4.65 o                         
   1   3  26          0.04          0.60         3.51 o                         
   2   3  26          0.12         -1.45         3.82 o                         
   3   3  26          2.97          2.24         4.31 o                         
   4   3  26          0.05          2.46         4.62 o                         
   5   3  26          0.06         -1.74         4.24 o                         
   6   3  26          3.18         -1.34         4.10 o                         
   7   3  26          0.00          1.82         5.54 o                         
  -7   4  26          0.46         -3.46         4.23 o                         
  -6   4  26          0.75          8.49         4.35 o                         
  -5   4  26          1.30          5.41         3.89 o                         
  -4   4  26          0.11         -3.63         3.63 o                         
  -3   4  26          3.12          2.53         3.84 o                         
  -2   4  26          0.62          5.03         4.08 o                         
  -1   4  26          7.33          6.69         4.39 o                         
   0   4  26          7.30         11.25         4.72 o                         
   1   4  26          0.73         -3.13         4.39 o                         
   2   4  26          2.02         -4.54         4.72 o                         
   3   4  26          0.47          1.26         4.53 o                         
   4   4  26          0.92          1.96         5.89 o                         
 -11   0  27          0.05         -5.95         8.18 o                         
  -9   0  27          0.01         -1.54         4.81 o                         
  -7   0  27          8.87         18.20         4.93 o                         
  -5   0  27          0.48         -3.46         3.46 o                         
  -3   0  27          0.13          1.07         3.81 o                         
  -1   0  27          1.67          2.43         4.16 o                         
   1   0  27          0.56         -0.46         3.42 o                         
   3   0  27          2.26          3.14         4.86 o                         
   5   0  27          0.18         -4.91         4.97 o                         
   7   0  27          9.39          0.00         7.22 o                         
 -11   1  27          1.00          1.15         3.37 o                         
 -10   1  27          0.00          3.07         3.13 o                         
  -9   1  27          0.47         -0.54         2.93 o                         
  -8   1  27          0.12          2.75         2.85 o                         
  -7   1  27          0.00         -2.48         2.48 o                         
  -6   1  27          2.90          3.94         2.72 o                         
  -5   1  27          6.31          6.24         2.81 o                         
  -4   1  27         11.13         11.30         2.71 o                         
  -3   1  27          0.32          0.63         2.64 o                         
  -2   1  27          0.70         -0.85         2.56 o                         
  -1   1  27          3.64          4.92         2.76 o                         
   0   1  27          1.76          1.25         3.13 o                         
   1   1  27          0.63         -3.27         3.61 o                         
   2   1  27         13.31         17.54         4.45 o                         
   3   1  27          2.55          8.16         3.61 o                         
   4   1  27          5.72         -3.86         3.86 o                         
   5   1  27          0.00          2.57         5.42 o                         
   6   1  27          0.11          1.08         5.67 o                         
   7   1  27          0.80          4.56         5.75 o                         
   8   1  27          0.26          6.26         8.18 o                         
 -11   2  27          0.57         -2.41         6.74 o                         
 -10   2  27          0.12         -2.14         3.82 o                         
  -9   2  27          0.12          3.19         3.43 o                         
  -8   2  27          0.84         -3.00         3.00 o                         
  -7   2  27          1.00         -2.64         2.64 o                         
  -6   2  27         15.17         13.29         3.12 o                         
  -5   2  27          0.05         -0.08         3.36 o                         
  -4   2  27         20.60         27.05         3.31 o                         
  -3   2  27          3.77          5.99         2.92 o                         
  -2   2  27         10.49         11.81         3.54 o                         
  -1   2  27          1.54          1.60         3.29 o                         
   0   2  27          4.19         12.04         3.52 o                         
   1   2  27          0.00         -2.45         3.16 o                         
   2   2  27          1.38          0.43         3.58 o                         
   3   2  27          1.79          3.86         3.59 o                         
   4   2  27          5.26          9.19         5.57 o                         
   5   2  27          2.14          5.68         4.60 o                         
   6   2  27          2.69         -0.44         5.34 o                         
   7   2  27          0.71          2.89         6.74 o                         
  -9   3  27          0.06         -3.53         3.53 o                         
  -8   3  27          0.46         -3.22         3.22 o                         
  -7   3  27          0.56          1.06         3.21 o                         
  -6   3  27          0.46          5.13         3.19 o                         
  -5   3  27          2.31          5.63         6.09 o                         
  -4   3  27          0.05         -0.62         3.76 o                         
  -3   3  27         14.59          9.43         4.02 o                         
  -2   3  27          7.03          7.15         3.70 o                         
  -1   3  27          3.26          2.26         3.53 o                         
   0   3  27          0.10         -3.51         3.51 o                         
   1   3  27          0.48          1.88         3.88 o                         
   2   3  27          1.41          2.82         4.62 o                         
   3   3  27          0.92          4.36         4.49 o                         
   4   3  27          0.01         -0.96         4.74 o                         
   5   3  27          3.26         -0.10         4.95 o                         
   6   3  27          2.47         -8.66         8.66 o                         
  -5   4  27          0.23         -1.55         3.74 o                         
  -4   4  27          2.50          5.33         4.08 o                         
  -3   4  27          0.78         -1.98         4.06 o                         
  -2   4  27          1.76          1.67         4.29 o                         
  -1   4  27          0.44          2.45         4.43 o                         
   0   4  27          0.46         -2.49         4.05 o                         
   1   4  27          0.91          0.00         8.85 o                         
   2   4  27          0.83          4.33         8.66 o                         
 -10   0  28          0.43         -5.53         5.53 o                         
  -8   0  28          0.71         -1.48         4.16 o                         
  -6   0  28         18.58         15.94         5.07 o                         
  -4   0  28          0.01          5.03         4.27 o                         
  -2   0  28          0.36         -0.54         4.24 o                         
   0   0  28          5.31          4.89         4.38 o                         
   2   0  28         27.76         26.47         8.66 o                         
   4   0  28         31.38         25.61         5.89 o                         
   6   0  28          4.90          4.81         7.70 o                         
 -11   1  28          0.01          5.92         5.12 o                         
 -10   1  28          0.00          2.58         3.54 o                         
  -9   1  28          0.67          4.46         3.33 o                         
  -8   1  28          0.21         -1.65         3.16 o                         
  -7   1  28          0.59         -1.05         2.73 o                         
  -6   1  28          0.00         -2.02         2.68 o                         
  -5   1  28          0.72         -0.16         2.81 o                         
  -4   1  28          2.24          5.87         2.79 o                         
  -3   1  28          0.17          0.01         2.76 o                         
  -2   1  28          5.39          8.75         3.00 o                         
  -1   1  28          0.20         -1.01         3.03 o                         
   0   1  28          6.76          2.75         3.47 o                         
   1   1  28          7.26          7.14         3.47 o                         
   2   1  28          2.03          6.04         3.60 o                         
   3   1  28         14.43         19.74         4.04 o                         
   4   1  28         10.39         13.54         5.23 o                         
   5   1  28          0.11          7.91         7.70 o                         
   6   1  28          4.19          3.79         6.36 o                         
   7   1  28          0.97         -2.41         7.70 o                         
 -10   2  28          0.02         -4.63         4.63 o                         
  -9   2  28          0.04          2.54         3.39 o                         
  -8   2  28          1.08         -3.06         3.06 o                         
  -7   2  28          0.97         -0.38         3.22 o                         
  -6   2  28          2.30          3.56         3.12 o                         
  -5   2  28          4.41         -0.88         2.96 o                         
  -4   2  28          1.30          1.29         2.99 o                         
  -3   2  28          9.20          3.58         3.64 o                         
  -2   2  28          2.56          3.89         3.46 o                         
  -1   2  28          2.57          4.64         3.66 o                         
   0   2  28          8.67          6.38         3.53 o                         
   1   2  28         15.37         11.26         3.89 o                         
   2   2  28          0.04         -1.48         3.71 o                         
   3   2  28          0.46          0.38         4.33 o                         
   4   2  28          3.77          1.45         4.43 o                         
   5   2  28          2.06          3.95         5.24 o                         
   6   2  28          0.62          1.22         6.29 o                         
  -8   3  28          0.19         -7.70         7.70 o                         
  -7   3  28          0.36         -1.42         3.30 o                         
  -6   3  28          1.11          1.82         3.57 o                         
  -5   3  28          7.46          7.82         4.24 o                         
  -4   3  28          3.53          0.00         3.89 o                         
  -3   3  28          0.46         -3.56         3.56 o                         
  -2   3  28          1.35         -3.59         3.59 o                         
  -1   3  28          1.31          3.05         4.26 o                         
   0   3  28          0.20         -3.41         3.67 o                         
   1   3  28          1.60          5.76         5.00 o                         
   2   3  28          0.06         -1.09         4.56 o                         
   3   3  28          0.03         -1.06         5.07 o                         
   4   3  28          6.92          1.46         5.62 o                         
  -9   0  29          0.00          3.10         5.20 o                         
  -7   0  29          4.79          6.77         4.86 o                         
  -5   0  29          7.21          7.95         6.74 o                         
  -3   0  29          6.01         11.72         4.73 o                         
  -1   0  29          3.27          1.68         6.74 o                         
   1   0  29          4.64         12.99         8.66 o                         
   3   0  29         16.79         12.99         8.18 o                         
   5   0  29          1.47         12.51        10.11 o                         
 -10   1  29          0.00         -2.78         4.62 o                         
  -9   1  29          0.38         -1.06         3.35 o                         
  -8   1  29          0.74          2.88         3.60 o                         
  -7   1  29          0.05         -0.87         3.30 o                         
  -6   1  29          1.86          1.68         2.98 o                         
  -5   1  29          1.67          3.59         2.97 o                         
  -4   1  29          1.54         -2.21         2.91 o                         
  -3   1  29          0.41          1.59         2.84 o                         
  -2   1  29          3.62          2.23         3.08 o                         
  -1   1  29          0.03         -3.17         3.54 o                         
   0   1  29          0.02          0.42         3.42 o                         
   1   1  29          0.14          2.03         3.47 o                         
   2   1  29          0.35          2.88         3.79 o                         
   3   1  29          7.43          6.91         4.99 o                         
   4   1  29          2.88          5.83         4.72 o                         
   5   1  29         10.20         11.71         7.22 o                         
   6   1  29          2.30          1.47         6.23 o                         
  -8   2  29          0.09          1.00         3.40 o                         
  -7   2  29          0.94          1.41         3.19 o                         
  -6   2  29          0.02          5.91         3.67 o                         
  -5   2  29          1.48          2.43         3.37 o                         
  -4   2  29          4.90          6.89         3.54 o                         
  -3   2  29          0.03         -3.55         3.55 o                         
  -2   2  29          1.34         -1.11         3.70 o                         
  -1   2  29          2.83          2.80         3.58 o                         
   0   2  29          2.10         -0.84         3.61 o                         
   1   2  29          1.41          4.18         3.96 o                         
   2   2  29          0.53         -2.70         3.87 o                         
   3   2  29          0.20         -4.62         4.62 o                         
   4   2  29          1.37          5.02         5.19 o                         
   5   2  29          0.00         -3.55         5.96 o                         
  -6   3  29          0.02         -2.60         4.95 o                         
  -5   3  29          0.22         -3.99         3.99 o                         
  -4   3  29          2.46          5.98         4.35 o                         
  -3   3  29          1.28          0.37         4.06 o                         
  -2   3  29          1.11          3.69         4.24 o                         
  -1   3  29          0.53          1.63         4.06 o                         
   0   3  29          0.46         -4.20         4.20 o                         
   1   3  29          0.13         -0.92         4.04 o                         
   2   3  29          0.98          5.16         5.26 o                         
  -8   0  30          0.57         -5.05         5.10 o                         
  -6   0  30          0.25         -3.10         4.51 o                         
  -4   0  30          0.03          5.19         4.51 o                         
  -2   0  30          0.05          9.04         5.41 o                         
   0   0  30          4.03         -3.43         5.32 o                         
   2   0  30          6.87          4.81         7.70 o                         
   4   0  30         49.27         66.41        13.47 o                         
  -8   1  30          0.06         -3.59         3.59 o                         
  -7   1  30          0.08         -0.70         3.58 o                         
  -6   1  30          0.51         -0.24         3.33 o                         
  -5   1  30          0.76          3.29         3.68 o                         
  -4   1  30          1.27          3.51         3.35 o                         
  -3   1  30          0.97          3.41         3.26 o                         
  -2   1  30          0.81          3.89         3.72 o                         
  -1   1  30          1.08          0.83         3.68 o                         
   0   1  30          1.79          1.02         3.63 o                         
   1   1  30          7.78          7.90         3.88 o                         
   2   1  30          5.25          1.94         5.00 o                         
   3   1  30          0.98          6.70         5.15 o                         
   4   1  30          3.49          4.40         6.29 o                         
   5   1  30         16.80         19.05         7.03 o                         
  -7   2  30          1.06          0.11         3.59 o                         
  -6   2  30          0.00          3.80         3.45 o                         
  -5   2  30          3.52         -0.28         3.24 o                         
  -4   2  30          0.47         -2.89         3.80 o                         
  -3   2  30          0.61         -0.94         4.24 o                         
  -2   2  30          4.30          3.99         3.77 o                         
  -1   2  30          0.14          2.53         4.10 o                         
   0   2  30          0.84          2.26         4.06 o                         
   1   2  30          0.03          0.97         4.25 o                         
   2   2  30          0.59          1.13         4.37 o                         
   3   2  30          1.49          0.96         5.15 o                         
  -3   3  30          0.17          0.52         5.18 o                         
  -2   3  30          0.03         -3.21         4.30 o                         
  -1   3  30          0.37          4.79         4.93 o                         
   0   3  30          1.58         -5.77         8.18 o                         
  -7   0  31          0.03          2.59         5.27 o                         
  -5   0  31          2.84          5.88         5.53 o                         
  -3   0  31          0.01          1.41         5.07 o                         
  -1   0  31          2.09          2.74         5.61 o                         
   1   0  31          4.04          4.33         8.66 o                         
   3   0  31          1.44          6.26         9.14 o                         
  -7   1  31          0.06         -3.61         3.61 o                         
  -6   1  31          0.34          0.59         3.74 o                         
  -5   1  31          2.59          3.31         3.74 o                         
  -4   1  31          0.10         -2.53         3.66 o                         
  -3   1  31          1.00          5.39         3.82 o                         
  -2   1  31          0.44         -0.13         4.19 o                         
  -1   1  31          3.15          5.73         4.13 o                         
   0   1  31          2.77          1.02         4.18 o                         
   1   1  31          5.67         11.42         4.56 o                         
   2   1  31          0.03          5.96         5.41 o                         
   3   1  31          0.08          6.24         5.47 o                         
  -5   2  31          1.40          1.30         4.17 o                         
  -4   2  31          0.42          6.35         4.45 o                         
  -3   2  31          4.98         11.28         4.62 o                         
  -2   2  31          0.55         -4.15         4.15 o                         
  -1   2  31          0.74          0.62         4.23 o                         
   0   2  31          0.05         -2.31         4.45 o                         
   1   2  31          0.15          2.01         4.38 o                         
  -6   0  32          1.44          1.92         8.18 o                         
  -4   0  32          0.69          0.69         5.61 o                         
  -2   0  32          2.59          4.53         6.50 o                         
   0   0  32          5.35         -5.77         8.66 o                         
   2   0  32          9.14         11.55        11.07 o                         
  -5   1  32          0.48          1.44         5.78 o                         
  -4   1  32          1.24          5.88         4.39 o                         
  -3   1  32          0.83         -4.98         6.88 o                         
  -2   1  32          0.59          4.75         4.90 o                         
  -1   1  32          2.34          0.84         5.24 o                         
   0   1  32          2.78          7.94         5.41 o                         
   1   1  32          0.02          0.22         4.71 o                         
                                                                                
